# Supplementary material for: Crystal structure of 5-chloro-2,7-dimethyl-3-[(4-methyl­phenyl)­sulfon­yl]-1-benzo­furan
Source: Acta Crystallogr Sect E Struct Rep Online. 2014 Aug 16;70(Pt 9):o1018–9. doi: 10.1107/S1600536814018339 (PMC4186162; doi:10.1107/S1600536814018339)
Supplement: Supplementary file 1 [file e-70-o1018-sup1.cif]

##############################################################################
#                                                                            #
# This CIF contains the data in a paper accepted for publication in          #
# Acta Crystallographica Section E. It conforms to the requirements of       #
# Notes for Authors for Acta Crystallographica Section E, and has been       #
# peer reviewed under the auspices of the IUCr Commission on Journals.       #
#                                                                            #
# Full details of the Crystallographic Information File format               #
# are given in the paper "The Crystallographic Information File (CIF):       #
# a New Standard Archive File for Crystallography" by S. R. Hall, F. H.      #
# Allen and I. D. Brown [Acta Cryst. (1991), A47, 655-685].                  #
#                                                                            #
# The current version of the core CIF dictionary is obtainable from          #
# ftp://ftp.iucr.org/pub/cif_core.dic.                                       #
#                                                                            #
# Software is freely available for graphical display of the structure(s)     #
# in this CIF. For information consult the CIF software page                 #
# http://www.iucr.org/resources/cif/software.                                #
#                                                                            #
# This file may be used for bona fide research purposes within the           #
# scientific community so long as proper attribution is given to the journal # 
# article from which it was obtained.                                        #
#                                                                            #
##############################################################################
data_I
_database_code_depnum_ccdc_archive 'CCDC 1018954'
_audit_creation_method     'form.cif (version 2.0)'
_journal_data_validation_number     ?
_journal_date_recd_electronic     2014-08-11
_journal_date_accepted     2014-08-12
_journal_name_full     'Acta Crystallographica, Section E'
_journal_year     2014
_journal_volume     70
_journal_issue      9
_journal_page_first     o1018
_journal_page_last     o1019
_journal_paper_category     HO
_journal_paper_doi     10.1107/S1600536814018339
_journal_coeditor_code     HB7272
_publ_contact_author_name     'Prof. Uk Lee'
_publ_contact_author_address
;
 Department of Chemistry, Pukyong National University, 599-1 Daeyeon 3-dong
 Nam-gu, Busan 608-737, Republic of Korea
;
_publ_contact_author_email     'uklee@pknu.ac.kr'
_publ_contact_author_fax     '+82-51-629-5583'
_publ_contact_author_phone     '+82-51-629-5596'
_publ_section_title
;
Crystal structure of
5-chloro-2,7-dimethyl-3-[(4-methylphenyl)sulfonyl]-1-benzofuran
;
loop_
    _publ_author_name
    _publ_author_address
    'Choi, Hong Dae'
;
 Department of Chemistry, Dongeui University, San 24 Kaya-dong
 Busanjin-gu, Busan 614-714, Republic of Korea
;
    'Lee, Uk'
;
 Department of Chemistry, Pukyong National University,
 599-1 Daeyeon 3-dong
 Nam-gu, Busan 608-737, Republic of Korea
;
_publ_section_synopsis     .
_chemical_name_systematic
;
5-Chloro-2,7-dimethyl-3-[(4-methylphenyl)sulfonyl]-1-benzofuran
;
_chemical_name_common     ?
_chemical_formula_moiety     'C17 H15 Cl O3 S'
_chemical_formula_sum     'C17 H15 Cl O3 S'
_chemical_formula_weight     334.80
_chemical_melting_point_gt     469
_chemical_melting_point_lt     468
_symmetry_cell_setting     triclinic
_symmetry_space_group_name_H-M     'P -1'
_symmetry_space_group_name_Hall     '-P 1'
loop_
    _symmetry_equiv_pos_as_xyz
    'x, y, z'
    '-x, -y, -z'
_cell_length_a     8.2757(2)
_cell_length_b     9.6740(2)
_cell_length_c     10.1564(2)
_cell_angle_alpha     76.6550(10)
_cell_angle_beta     75.6730(10)
_cell_angle_gamma     76.3550(10)
_cell_volume     752.64(3)
_cell_formula_units_Z     2
_cell_measurement_reflns_used     5796
_cell_measurement_theta_min     2.59
_cell_measurement_theta_max     28.36
_cell_measurement_temperature     173(2)
_exptl_crystal_description     'block'
_exptl_crystal_colour     'colourless'
_exptl_crystal_size_max     0.35
_exptl_crystal_size_mid     0.32
_exptl_crystal_size_min     0.25
_exptl_crystal_density_diffrn     1.477
_exptl_crystal_density_meas     ?
_exptl_crystal_density_method     'not measured'
_exptl_crystal_F_000     348
_exptl_absorpt_coefficient_mu     0.402
_exptl_absorpt_correction_type     multi-scan
_exptl_absorpt_process_details     '(<i>SADABS</i>; Bruker, 2009)'
_exptl_absorpt_correction_T_min     0.8708
_exptl_absorpt_correction_T_max     0.9052
_exptl_special_details
;
^1^H NMR (\d p.p.m., CDCl3, 400 Hz): 7.87 (d, J = 8.56 Hz, 2H),
7.68 (s, 1H),7.31 (d, J = 8.24 Hz, 2H), 7.07-7.09 (m, 1H),
2.80 (s, 3H), 2.42 (s, 3H), 2.39 (s, 3H).
;
_diffrn_ambient_temperature     173(2)
_diffrn_radiation_type     MoK\a
_diffrn_radiation_wavelength     0.71073
_diffrn_radiation_source     'rotating anode'
_diffrn_radiation_monochromator     'graphite multilayer'
_diffrn_measurement_device_type     'Bruker SMART APEXII CCD'
_diffrn_measurement_method     '\f and \w scans'
_diffrn_detector_area_resol_mean     10.0
_diffrn_reflns_number     14105
_diffrn_reflns_av_R_equivalents     0.0228
_diffrn_reflns_av_sigmaI/netI     0.0219
_diffrn_reflns_theta_min     2.11
_diffrn_reflns_theta_max     28.39
_diffrn_reflns_theta_full     28.39
_diffrn_measured_fraction_theta_max     0.993
_diffrn_measured_fraction_theta_full     0.993
_diffrn_reflns_limit_h_min     -11
_diffrn_reflns_limit_h_max     10
_diffrn_reflns_limit_k_min     -12
_diffrn_reflns_limit_k_max     12
_diffrn_reflns_limit_l_min     -13
_diffrn_reflns_limit_l_max     13
_diffrn_standards_number     0
_diffrn_standards_interval_count     ?
_diffrn_standards_interval_time     ?
_diffrn_standards_decay_%     ?
_refine_special_details
;
 Refinement of F^2^ against ALL reflections.  The weighted R-factor wR and
 goodness of fit S are based on F^2^, conventional R-factors R are based
 on F, with F set to zero for negative F^2^. The threshold expression of
 F^2^ > 2sigma(F^2^) is used only for calculating R-factors(gt) etc. and is
 not relevant to the choice of reflections for refinement.  R-factors based
 on F^2^ are statistically about twice as large as those based on F, and R-
 factors based on ALL data will be even larger.
;
_reflns_number_total     3745
_reflns_number_gt     3274
_reflns_threshold_expression     I>2\s(I)
_refine_ls_structure_factor_coef     Fsqd
_refine_ls_matrix_type     full
_refine_ls_R_factor_all     0.0407
_refine_ls_R_factor_gt     0.0354
_refine_ls_wR_factor_gt     0.0951
_refine_ls_wR_factor_ref     0.0989
_refine_ls_goodness_of_fit_ref     1.053
_refine_ls_restrained_S_all     1.053
_refine_ls_number_reflns     3745
_refine_ls_number_parameters     202
_refine_ls_number_restraints     0
_refine_ls_hydrogen_treatment     constr
_refine_ls_weighting_scheme     calc
_refine_ls_weighting_details
         'calc w=1/[\s^2^(Fo^2^)+(0.0500P)^2^+0.3424P] where P=(Fo^2^+2Fc^2^)/3'
_atom_sites_solution_hydrogens     difmap
_atom_sites_solution_primary     direct
_atom_sites_solution_secondary     difmap
_refine_ls_shift/su_max     0.000
_refine_ls_shift/su_mean     0.000
_refine_diff_density_max     0.343
_refine_diff_density_min     -0.324
_refine_ls_extinction_method     none
_refine_ls_extinction_coef     ?
loop_
    _atom_type_symbol
    _atom_type_description
    _atom_type_scat_dispersion_real
    _atom_type_scat_dispersion_imag
    _atom_type_scat_source
    'C' 'C' 0.0033 0.0016
                         'International Tables Vol C Tables 4.2.6.8 and 6.1.1.4'
    'H' 'H' 0.0000 0.0000
                         'International Tables Vol C Tables 4.2.6.8 and 6.1.1.4'
    'O' 'O' 0.0106 0.0060
                         'International Tables Vol C Tables 4.2.6.8 and 6.1.1.4'
    'S' 'S' 0.1246 0.1234
                         'International Tables Vol C Tables 4.2.6.8 and 6.1.1.4'
    'Cl' 'Cl' 0.1484 0.1585
                         'International Tables Vol C Tables 4.2.6.8 and 6.1.1.4'
_computing_data_collection     '<i>APEX2</i> (Bruker, 2009)'
_computing_cell_refinement     '<i>SAINT</i> (Bruker, 2009)'
_computing_data_reduction     '<i>SAINT</i> (Bruker, 2009)'
_computing_structure_solution     '<i>SHELXS97</i> (Sheldrick, 2008)'
_computing_structure_refinement     '<i>SHELXL97</i> (Sheldrick, 2008)'
_computing_molecular_graphics
;
<i>ORTEP-3 for Windows</i> (Farrugia, 2012) and <i>DIAMOND</i>
(Brandenburg, 1998
;
_computing_publication_material     '<i>SHELXL97</i> (Sheldrick, 2008)'
loop_
    _atom_site_type_symbol
    _atom_site_label
    _atom_site_fract_x
    _atom_site_fract_y
    _atom_site_fract_z
    _atom_site_U_iso_or_equiv
    _atom_site_adp_type
    _atom_site_calc_flag
    _atom_site_refinement_flags
    _atom_site_occupancy
    _atom_site_symmetry_multiplicity
    _atom_site_disorder_assembly
    _atom_site_disorder_group
    Cl Cl1 0.49131(6) 0.18481(4) 0.50226(5) 0.03579(12) Uani d . 1 2 . .
    S S1 0.09180(5) 0.67869(4) 0.15275(4) 0.02306(11) Uani d . 1 2 . .
    O O1 0.06794(14) 0.75353(12) 0.52188(11) 0.0243(2) Uani d . 1 2 . .
    O O2 0.11863(15) 0.52962(13) 0.14105(12) 0.0301(3) Uani d . 1 2 . .
    O O3 -0.05754(14) 0.77699(13) 0.11729(12) 0.0312(3) Uani d . 1 2 . .
    C C1 0.09965(19) 0.67929(16) 0.32240(14) 0.0219(3) Uani d . 1 2 . .
    C C2 0.19361(19) 0.56512(16) 0.40987(14) 0.0216(3) Uani d . 1 2 . .
    C C3 0.29224(19) 0.42829(16) 0.39832(15) 0.0240(3) Uani d . 1 2 . .
    H H3 0.3099 0.3878 0.3179 0.029 Uiso calc R 1 2 . .
    C C4 0.3628(2) 0.35505(17) 0.51112(16) 0.0259(3) Uani d . 1 2 . .
    C C5 0.3387(2) 0.41057(18) 0.63123(16) 0.0276(3) Uani d . 1 2 . .
    H H5 0.3907 0.3547 0.7051 0.033 Uiso calc R 1 2 . .
    C C6 0.2401(2) 0.54586(18) 0.64457(15) 0.0252(3) Uani d . 1 2 . .
    C C7 0.16990(19) 0.61807(16) 0.53085(15) 0.0224(3) Uani d . 1 2 . .
    C C8 0.02745(19) 0.78847(17) 0.39395(15) 0.0238(3) Uani d . 1 2 . .
    C C9 0.2140(2) 0.6124(2) 0.76979(16) 0.0324(4) Uani d . 1 2 . .
    H H9A 0.3006 0.6710 0.7560 0.049 Uiso calc R 1 2 . .
    H H9B 0.2235 0.5356 0.8511 0.049 Uiso calc R 1 2 . .
    H H9C 0.1010 0.6738 0.7841 0.049 Uiso calc R 1 2 . .
    C C10 -0.0811(2) 0.93214(18) 0.36327(17) 0.0302(3) Uani d . 1 2 . .
    H H10A -0.1029 0.9475 0.2699 0.045 Uiso calc R 1 2 . .
    H H10B -0.0233 1.0074 0.3691 0.045 Uiso calc R 1 2 . .
    H H10C -0.1891 0.9368 0.4305 0.045 Uiso calc R 1 2 . .
    C C11 0.27059(19) 0.74903(17) 0.05186(14) 0.0230(3) Uani d . 1 2 . .
    C C12 0.4317(2) 0.66660(18) 0.05643(17) 0.0299(3) Uani d . 1 2 . .
    H H12 0.4454 0.5743 0.1148 0.036 Uiso calc R 1 2 . .
    C C13 0.5723(2) 0.72047(19) -0.02508(18) 0.0325(4) Uani d . 1 2 . .
    H H13 0.6829 0.6650 -0.0214 0.039 Uiso calc R 1 2 . .
    C C14 0.5538(2) 0.85464(19) -0.11220(16) 0.0294(3) Uani d . 1 2 . .
    C C15 0.3924(2) 0.93542(19) -0.11401(17) 0.0339(4) Uani d . 1 2 . .
    H H15 0.3785 1.0278 -0.1723 0.041 Uiso calc R 1 2 . .
    C C16 0.2502(2) 0.88400(18) -0.03225(17) 0.0300(3) Uani d . 1 2 . .
    H H16 0.1399 0.9409 -0.0339 0.036 Uiso calc R 1 2 . .
    C C17 0.7084(2) 0.9091(2) -0.2026(2) 0.0413(4) Uani d . 1 2 . .
    H H17A 0.7429 0.8668 -0.2865 0.062 Uiso calc R 1 2 . .
    H H17B 0.8014 0.8811 -0.1522 0.062 Uiso calc R 1 2 . .
    H H17C 0.6815 1.0148 -0.2279 0.062 Uiso calc R 1 2 . .
loop_
    _atom_site_aniso_label
    _atom_site_aniso_U_11
    _atom_site_aniso_U_22
    _atom_site_aniso_U_33
    _atom_site_aniso_U_12
    _atom_site_aniso_U_13
    _atom_site_aniso_U_23
    Cl1 0.0358(2) 0.0238(2) 0.0425(2) -0.00058(16) -0.00815(18) -0.00056(16)
    S1 0.02253(19) 0.0282(2) 0.01904(17) -0.00402(14) -0.00553(13) -0.00488(13)
    O1 0.0263(5) 0.0257(5) 0.0213(5) -0.0033(4) -0.0049(4) -0.0068(4)
    O2 0.0349(6) 0.0318(6) 0.0270(6) -0.0095(5) -0.0057(5) -0.0093(5)
    O3 0.0249(6) 0.0400(7) 0.0274(6) -0.0017(5) -0.0096(5) -0.0038(5)
    C1 0.0221(7) 0.0248(7) 0.0190(6) -0.0043(6) -0.0042(5) -0.0043(5)
    C2 0.0217(7) 0.0238(7) 0.0194(6) -0.0066(6) -0.0034(5) -0.0027(5)
    C3 0.0247(7) 0.0241(7) 0.0231(7) -0.0058(6) -0.0035(6) -0.0043(6)
    C4 0.0241(7) 0.0220(7) 0.0291(7) -0.0047(6) -0.0046(6) -0.0001(6)
    C5 0.0288(8) 0.0304(8) 0.0241(7) -0.0099(6) -0.0087(6) 0.0019(6)
    C6 0.0261(8) 0.0307(8) 0.0204(7) -0.0106(6) -0.0047(6) -0.0026(6)
    C7 0.0220(7) 0.0238(7) 0.0213(7) -0.0056(6) -0.0028(5) -0.0045(5)
    C8 0.0227(7) 0.0268(8) 0.0218(7) -0.0054(6) -0.0038(5) -0.0043(6)
    C9 0.0376(9) 0.0400(10) 0.0227(7) -0.0106(7) -0.0086(6) -0.0061(7)
    C10 0.0296(8) 0.0278(8) 0.0318(8) 0.0006(6) -0.0078(6) -0.0073(6)
    C11 0.0243(7) 0.0269(8) 0.0176(6) -0.0042(6) -0.0035(5) -0.0054(5)
    C12 0.0282(8) 0.0270(8) 0.0309(8) -0.0019(6) -0.0062(6) -0.0011(6)
    C13 0.0230(8) 0.0355(9) 0.0353(9) -0.0001(7) -0.0034(6) -0.0074(7)
    C14 0.0305(8) 0.0351(9) 0.0231(7) -0.0090(7) -0.0013(6) -0.0082(6)
    C15 0.0366(9) 0.0313(9) 0.0286(8) -0.0061(7) -0.0058(7) 0.0033(7)
    C16 0.0271(8) 0.0309(8) 0.0277(8) -0.0008(6) -0.0067(6) -0.0005(6)
    C17 0.0350(10) 0.0507(12) 0.0362(9) -0.0159(9) 0.0027(7) -0.0069(8)
_geom_special_details
;
 All esds (except the esd in the dihedral angle between two l.s. planes)
 are estimated using the full covariance matrix.  The cell esds are taken
 into account individually in the estimation of esds in distances, angles
 and torsion angles; correlations between esds in cell parameters are only
 used when they are defined by crystal symmetry.  An approximate (isotropic)
 treatment of cell esds is used for estimating esds involving l.s. planes.
;
loop_
    _geom_bond_atom_site_label_1
    _geom_bond_atom_site_label_2
    _geom_bond_site_symmetry_2
    _geom_bond_distance
    _geom_bond_publ_flag
    Cl1 C4 . 1.7452(16) ?
    S1 O2 . 1.4346(12) ?
    S1 O3 . 1.4384(11) ?
    S1 C1 . 1.7417(14) ?
    S1 C11 . 1.7621(16) ?
    O1 C8 . 1.3690(17) ?
    O1 C7 . 1.3779(18) ?
    C1 C8 . 1.357(2) ?
    C1 C2 . 1.448(2) ?
    C2 C7 . 1.391(2) ?
    C2 C3 . 1.395(2) ?
    C3 C4 . 1.385(2) ?
    C3 H3 . 0.9500 ?
    C4 C5 . 1.396(2) ?
    C5 C6 . 1.386(2) ?
    C5 H5 . 0.9500 ?
    C6 C7 . 1.388(2) ?
    C6 C9 . 1.501(2) ?
    C8 C10 . 1.478(2) ?
    C9 H9A . 0.9800 ?
    C9 H9B . 0.9800 ?
    C9 H9C . 0.9800 ?
    C10 H10A . 0.9800 ?
    C10 H10B . 0.9800 ?
    C10 H10C . 0.9800 ?
    C11 C16 . 1.384(2) ?
    C11 C12 . 1.388(2) ?
    C12 C13 . 1.386(2) ?
    C12 H12 . 0.9500 ?
    C13 C14 . 1.391(2) ?
    C13 H13 . 0.9500 ?
    C14 C15 . 1.382(2) ?
    C14 C17 . 1.507(2) ?
    C15 C16 . 1.387(2) ?
    C15 H15 . 0.9500 ?
    C16 H16 . 0.9500 ?
    C17 H17A . 0.9800 ?
    C17 H17B . 0.9800 ?
    C17 H17C . 0.9800 ?
loop_
    _geom_angle_atom_site_label_1
    _geom_angle_atom_site_label_2
    _geom_angle_atom_site_label_3
    _geom_angle_site_symmetry_1
    _geom_angle_site_symmetry_3
    _geom_angle
    _geom_angle_publ_flag
    O2 S1 O3 . . 119.70(7) ?
    O2 S1 C1 . . 106.30(7) ?
    O3 S1 C1 . . 109.53(7) ?
    O2 S1 C11 . . 107.88(7) ?
    O3 S1 C11 . . 107.90(7) ?
    C1 S1 C11 . . 104.52(7) ?
    C8 O1 C7 . . 107.01(11) ?
    C8 C1 C2 . . 107.66(13) ?
    C8 C1 S1 . . 126.70(12) ?
    C2 C1 S1 . . 125.56(12) ?
    C7 C2 C3 . . 119.58(13) ?
    C7 C2 C1 . . 104.47(13) ?
    C3 C2 C1 . . 135.95(14) ?
    C4 C3 C2 . . 115.94(14) ?
    C4 C3 H3 . . 122.0 ?
    C2 C3 H3 . . 122.0 ?
    C3 C4 C5 . . 123.62(15) ?
    C3 C4 Cl1 . . 118.36(13) ?
    C5 C4 Cl1 . . 118.01(12) ?
    C6 C5 C4 . . 121.09(14) ?
    C6 C5 H5 . . 119.5 ?
    C4 C5 H5 . . 119.5 ?
    C5 C6 C7 . . 114.72(14) ?
    C5 C6 C9 . . 123.22(14) ?
    C7 C6 C9 . . 122.03(15) ?
    O1 C7 C6 . . 124.46(14) ?
    O1 C7 C2 . . 110.50(13) ?
    C6 C7 C2 . . 125.05(15) ?
    C1 C8 O1 . . 110.35(13) ?
    C1 C8 C10 . . 134.26(14) ?
    O1 C8 C10 . . 115.39(13) ?
    C6 C9 H9A . . 109.5 ?
    C6 C9 H9B . . 109.5 ?
    H9A C9 H9B . . 109.5 ?
    C6 C9 H9C . . 109.5 ?
    H9A C9 H9C . . 109.5 ?
    H9B C9 H9C . . 109.5 ?
    C8 C10 H10A . . 109.5 ?
    C8 C10 H10B . . 109.5 ?
    H10A C10 H10B . . 109.5 ?
    C8 C10 H10C . . 109.5 ?
    H10A C10 H10C . . 109.5 ?
    H10B C10 H10C . . 109.5 ?
    C16 C11 C12 . . 120.52(15) ?
    C16 C11 S1 . . 120.29(12) ?
    C12 C11 S1 . . 119.18(12) ?
    C13 C12 C11 . . 119.26(15) ?
    C13 C12 H12 . . 120.4 ?
    C11 C12 H12 . . 120.4 ?
    C12 C13 C14 . . 120.91(15) ?
    C12 C13 H13 . . 119.5 ?
    C14 C13 H13 . . 119.5 ?
    C15 C14 C13 . . 118.81(15) ?
    C15 C14 C17 . . 121.28(16) ?
    C13 C14 C17 . . 119.92(16) ?
    C14 C15 C16 . . 121.12(15) ?
    C14 C15 H15 . . 119.4 ?
    C16 C15 H15 . . 119.4 ?
    C11 C16 C15 . . 119.36(15) ?
    C11 C16 H16 . . 120.3 ?
    C15 C16 H16 . . 120.3 ?
    C14 C17 H17A . . 109.5 ?
    C14 C17 H17B . . 109.5 ?
    H17A C17 H17B . . 109.5 ?
    C14 C17 H17C . . 109.5 ?
    H17A C17 H17C . . 109.5 ?
    H17B C17 H17C . . 109.5 ?
loop_
    _geom_torsion_atom_site_label_1
    _geom_torsion_atom_site_label_2
    _geom_torsion_atom_site_label_3
    _geom_torsion_atom_site_label_4
    _geom_torsion_site_symmetry_1
    _geom_torsion_site_symmetry_2
    _geom_torsion_site_symmetry_3
    _geom_torsion_site_symmetry_4
    _geom_torsion
    _geom_torsion_publ_flag
    O2 S1 C1 C8 . . . . -156.13(14) ?
    O3 S1 C1 C8 . . . . -25.47(16) ?
    C11 S1 C1 C8 . . . . 89.91(15) ?
    O2 S1 C1 C2 . . . . 27.64(15) ?
    O3 S1 C1 C2 . . . . 158.29(13) ?
    C11 S1 C1 C2 . . . . -86.32(14) ?
    C8 C1 C2 C7 . . . . -0.45(17) ?
    S1 C1 C2 C7 . . . . 176.38(11) ?
    C8 C1 C2 C3 . . . . 179.68(17) ?
    S1 C1 C2 C3 . . . . -3.5(3) ?
    C7 C2 C3 C4 . . . . -1.0(2) ?
    C1 C2 C3 C4 . . . . 178.86(16) ?
    C2 C3 C4 C5 . . . . 0.5(2) ?
    C2 C3 C4 Cl1 . . . . -178.70(11) ?
    C3 C4 C5 C6 . . . . 0.0(2) ?
    Cl1 C4 C5 C6 . . . . 179.14(12) ?
    C4 C5 C6 C7 . . . . 0.1(2) ?
    C4 C5 C6 C9 . . . . -178.22(15) ?
    C8 O1 C7 C6 . . . . 178.75(14) ?
    C8 O1 C7 C2 . . . . -0.64(16) ?
    C5 C6 C7 O1 . . . . 180.00(14) ?
    C9 C6 C7 O1 . . . . -1.6(2) ?
    C5 C6 C7 C2 . . . . -0.7(2) ?
    C9 C6 C7 C2 . . . . 177.66(15) ?
    C3 C2 C7 O1 . . . . -179.44(13) ?
    C1 C2 C7 O1 . . . . 0.67(16) ?
    C3 C2 C7 C6 . . . . 1.2(2) ?
    C1 C2 C7 C6 . . . . -178.72(14) ?
    C2 C1 C8 O1 . . . . 0.08(17) ?
    S1 C1 C8 O1 . . . . -176.71(11) ?
    C2 C1 C8 C10 . . . . 179.75(17) ?
    S1 C1 C8 C10 . . . . 3.0(3) ?
    C7 O1 C8 C1 . . . . 0.34(17) ?
    C7 O1 C8 C10 . . . . -179.40(13) ?
    O2 S1 C11 C16 . . . . 136.28(13) ?
    O3 S1 C11 C16 . . . . 5.64(15) ?
    C1 S1 C11 C16 . . . . -110.88(14) ?
    O2 S1 C11 C12 . . . . -42.86(14) ?
    O3 S1 C11 C12 . . . . -173.49(13) ?
    C1 S1 C11 C12 . . . . 69.99(14) ?
    C16 C11 C12 C13 . . . . -0.5(2) ?
    S1 C11 C12 C13 . . . . 178.65(13) ?
    C11 C12 C13 C14 . . . . -0.8(3) ?
    C12 C13 C14 C15 . . . . 1.5(3) ?
    C12 C13 C14 C17 . . . . -178.38(17) ?
    C13 C14 C15 C16 . . . . -0.8(3) ?
    C17 C14 C15 C16 . . . . 179.00(17) ?
    C12 C11 C16 C15 . . . . 1.1(3) ?
    S1 C11 C16 C15 . . . . -178.02(13) ?
    C14 C15 C16 C11 . . . . -0.4(3) ?
loop_
    _geom_hbond_atom_site_label_D
    _geom_hbond_atom_site_label_H
    _geom_hbond_atom_site_label_A
    _geom_hbond_site_symmetry_A
    _geom_hbond_distance_DH
    _geom_hbond_distance_HA
    _geom_hbond_distance_DA
    _geom_hbond_angle_DHA
    C13 H13 O2 2_665 0.95 2.52 3.269(2) 136
_shelx_res_checksum
;
  -1   0   0   16.60    0.34
  -1   0   0   16.32    0.36
  -1   0   0   15.95    0.34
  -1   0   0   16.31    0.32
   1   0   0   16.17    0.34
   1   0   0   16.23    0.37
   1   0   0   16.70    0.34
   1   0   0   16.06    0.34
  -2   0   0   30.20    0.58
  -2   0   0   30.39    0.63
   2   0   0   30.11    0.62
   2   0   0   29.31    0.68
   2   0   0   29.21    0.63
  -3   0   0   15.75    0.45
  -3   0   0   16.08    0.41
  -3   0   0   16.46    0.49
   3   0   0   16.11    0.51
   3   0   0   16.08    0.46
   3   0   0   16.66    0.44
  -4   0   0    0.27    0.09
  -4   0   0    0.12    0.06
  -4   0   0    0.20    0.07
   4   0   0    0.19    0.10
   4   0   0    0.38    0.09
   4   0   0    0.20    0.06
  -5   0   0   72.44    1.42
  -5   0   0   72.12    1.53
  -5   0   0   70.30    1.62
   5   0   0   71.07    1.66
   5   0   0   72.14    1.50
   5   0   0   69.93    1.53
  -6   0   0   25.68    0.71
  -6   0   0   25.91    0.80
  -6   0   0   24.55    0.84
   6   0   0   24.07    0.74
   6   0   0   24.95    0.79
   6   0   0   24.89    0.89
  -7   0   0   18.00    0.75
  -7   0   0   20.13    0.65
   7   0   0   19.10    0.67
   7   0   0   17.82    0.81
  -8   0   0    0.10    0.11
  -8   0   0    0.13    0.13
   8   0   0    0.38    0.21
  -9   0   0    0.30    0.19
   9   0   0    0.39    0.23
 -10   0   0    2.61    0.38
  10   0   0    2.34    0.43
  10  -1   0   -0.24    0.17
 -10   1   0   -0.11    0.14
   9  -1   0    0.09    0.19
  -9   1   0    0.10    0.15
   8  -1   0    2.42    0.29
   8  -1   0    3.45    0.40
  -8   1   0    2.84    0.34
   7  -1   0   18.91    0.70
   7  -1   0   17.69    0.79
  -7   1   0   15.53    0.72
  -7   1   0   17.83    0.60
   6  -1   0    0.00    0.08
   6  -1   0   -0.11    0.06
   6  -1   0   -0.07    0.09
  -6   1   0    0.00    0.07
  -6   1   0   -0.10    0.09
  -6   1   0   -0.08    0.07
   5  -1   0    3.26    0.24
   5  -1   0    2.77    0.27
   5  -1   0    2.92    0.24
  -5   1   0    3.12    0.27
  -5   1   0    3.49    0.25
  -5   1   0    3.27    0.20
   4  -1   0    6.26    0.30
   4  -1   0    6.39    0.34
   4  -1   0    6.42    0.30
  -4   1   0    6.20    0.30
  -4   1   0    6.45    0.34
  -4   1   0    5.80    0.24
   3  -1   0    0.73    0.10
   3  -1   0    0.81    0.12
   3  -1   0    0.69    0.09
  -3   1   0    0.86    0.12
  -3   1   0    0.88    0.08
  -3   1   0    0.55    0.09
   2  -1   0   44.30    0.92
   2  -1   0   44.32    0.82
   2  -1   0   43.56    0.91
   2  -1   0   42.88    0.87
  -2   1   0   43.92    0.80
  -2   1   0   44.07    0.93
  -2   1   0   41.74    0.86
   1  -1   0  206.04    4.09
   1  -1   0  228.67    3.78
   1  -1   0  229.43    3.71
   1  -1   0  232.18    3.90
   1  -1   0  231.16    3.89
  -1   1   0  229.20    3.77
  -1   1   0  223.15    3.94
  -1   1   0  236.62    3.86
   0  -1   0   97.63    1.70
   0  -1   0   97.92    1.82
   0  -1   0   95.68    1.63
   0  -1   0   97.03    1.65
   0  -1   0   99.53    1.72
   0   1   0   98.16    1.71
   0   1   0   97.68    1.85
   0   1   0   97.42    1.65
  -1  -1   0    2.37    0.13
  -1  -1   0    2.39    0.13
  -1  -1   0    2.02    0.12
  -1  -1   0    2.30    0.12
   1   1   0    2.25    0.13
   1   1   0    2.22    0.12
   1   1   0    2.13    0.14
  -2  -1   0  636.66   10.49
  -2  -1   0  607.48   11.70
  -2  -1   0  573.28   10.96
   2   1   0  600.92   10.86
   2   1   0  601.41   11.64
   2   1   0  602.31   11.88
  -3  -1   0   14.37    0.42
  -3  -1   0   15.96    0.42
  -3  -1   0   16.70    0.47
   3   1   0   15.57    0.38
   3   1   0   15.72    0.45
   3   1   0   15.72    0.51
  -4  -1   0   65.23    1.26
  -4  -1   0   64.88    1.38
  -4  -1   0   62.27    1.31
   4   1   0   64.78    1.45
   4   1   0   62.66    1.24
   4   1   0   62.23    1.32
  -5  -1   0    2.48    0.19
  -5  -1   0    2.04    0.19
  -5  -1   0    2.29    0.21
   5   1   0    2.38    0.21
   5   1   0    2.47    0.25
   5   1   0    2.21    0.16
  -6  -1   0    1.51    0.21
  -6  -1   0    1.10    0.16
  -6  -1   0    1.80    0.21
   6   1   0    1.62    0.25
   6   1   0    1.84    0.21
   6   1   0    1.78    0.17
  -7  -1   0   15.36    0.63
  -7  -1   0   15.17    0.66
  -7  -1   0   14.72    0.56
   7   1   0   15.52    0.54
   7   1   0   13.39    0.70
  -8  -1   0    0.08    0.11
  -8  -1   0    0.23    0.14
   8   1   0   -0.11    0.12
  -9  -1   0   16.51    0.80
   9   1   0   17.43    0.92
 -10  -1   0    0.13    0.17
  10   1   0    0.12    0.23
  10  -2   0    1.32    0.35
 -10   2   0    1.42    0.34
   9  -2   0    2.64    0.40
  -9   2   0    2.11    0.34
   8  -2   0    6.50    0.46
   8  -2   0    5.53    0.50
  -8   2   0    6.10    0.51
   7  -2   0    4.73    0.37
   7  -2   0    4.55    0.41
  -7   2   0    4.95    0.30
  -7   2   0    4.74    0.41
   6  -2   0    0.34    0.15
   6  -2   0    0.19    0.11
   6  -2   0    0.27    0.11
  -6   2   0    0.26    0.12
  -6   2   0    0.27    0.14
  -6   2   0    0.14    0.08
   5  -2   0   60.78    1.40
   5  -2   0   60.03    1.47
   5  -2   0   60.13    1.44
  -5   2   0   59.79    1.50
  -5   2   0   60.51    1.23
  -5   2   0   61.68    1.39
   4  -2   0   29.35    0.80
   4  -2   0   30.44    0.83
   4  -2   0   30.12    0.85
  -4   2   0   29.83    0.68
  -4   2   0   30.20    0.87
  -4   2   0   29.74    0.78
   3  -2   0   48.96    1.12
   3  -2   0   48.64    1.07
   3  -2   0   47.44    0.96
   3  -2   0   47.86    1.05
  -3   2   0   46.38    1.02
  -3   2   0   49.18    0.93
   2  -2   0    1.42    0.11
   2  -2   0    1.52    0.10
   2  -2   0    1.55    0.14
   2  -2   0    1.46    0.12
  -2   2   0    1.56    0.14
  -2   2   0    1.53    0.11
   1  -2   0   53.09    0.97
   1  -2   0   52.33    0.99
   1  -2   0   51.65    1.00
   1  -2   0   51.69    0.95
   1  -2   0   51.77    1.06
  -1   2   0   51.95    1.03
  -1   2   0   52.28    0.98
   0  -2   0  115.15    1.95
   0  -2   0  113.89    1.91
   0  -2   0  112.32    1.93
   0  -2   0  112.99    2.01
   0  -2   0  108.89    1.91
   0  -2   0  113.84    2.01
   0   2   0  112.08    1.99
   0   2   0  112.64    1.95
   0   2   0  113.92    1.92
  -1  -2   0  106.90    1.82
  -1  -2   0  102.55    1.84
  -1  -2   0  105.12    1.79
  -1  -2   0  104.28    1.78
  -1  -2   0  100.03    1.77
  -1  -2   0  103.22    1.79
   1   2   0  102.83    1.78
   1   2   0  105.47    1.85
  -2  -2   0  964.68   18.33
  -2  -2   0  945.37   17.70
  -2  -2   0  979.46   18.40
   2   2   0  972.75   18.40
   2   2   0 1000.00   17.65
  -3  -2   0   41.94    0.91
  -3  -2   0   42.59    0.89
  -3  -2   0   42.22    0.89
   3   2   0   41.59    1.00
   3   2   0   42.19    0.79
   3   2   0   40.03    0.90
  -4  -2   0    0.02    0.06
  -4  -2   0    0.10    0.07
  -4  -2   0    0.11    0.06
   4   2   0    0.10    0.04
   4   2   0    0.08    0.05
   4   2   0    0.01    0.07
  -5  -2   0    0.04    0.07
  -5  -2   0    0.05    0.06
  -5  -2   0    0.12    0.07
   5   2   0   -0.09    0.09
   5   2   0    0.08    0.07
   5   2   0    0.13    0.05
  -6  -2   0   27.44    0.83
  -6  -2   0   27.42    0.78
  -6  -2   0   26.99    0.84
   6   2   0   25.60    0.94
   6   2   0   26.98    0.67
   6   2   0   27.54    0.83
  -7  -2   0    8.73    0.46
  -7  -2   0    7.87    0.41
  -7  -2   0    8.07    0.46
   7   2   0    7.38    0.52
  -8  -2   0   17.08    0.74
  -8  -2   0   16.51    0.65
   8   2   0   16.53    0.84
  -9  -2   0   15.01    0.65
  -9  -2   0   15.37    0.76
   9   2   0   16.03    0.89
 -10  -2   0    0.78    0.24
  10   2   0    0.87    0.31
   9  -3   0    1.24    0.31
  -9   3   0    1.93    0.36
   8  -3   0    4.86    0.44
   8  -3   0    4.91    0.45
  -8   3   0    3.77    0.42
   7  -3   0    0.02    0.13
   7  -3   0   -0.04    0.10
  -7   3   0   -0.07    0.10
   6  -3   0   41.20    1.16
   6  -3   0   43.68    1.23
   6  -3   0   41.30    1.22
  -6   3   0   40.85    0.97
  -6   3   0   40.34    1.25
   5  -3   0    0.59    0.15
   5  -3   0    0.70    0.15
   5  -3   0    0.85    0.18
  -5   3   0    0.87    0.12
  -5   3   0    0.75    0.15
  -5   3   0    0.61    0.17
   4  -3   0    0.84    0.12
   4  -3   0    0.84    0.14
   4  -3   0    0.87    0.14
   4  -3   0    0.68    0.15
  -4   3   0    0.85    0.14
  -4   3   0    0.68    0.09
  -4   3   0    0.71    0.16
   3  -3   0   29.39    0.70
   3  -3   0   29.07    0.77
   3  -3   0   30.57    0.86
   3  -3   0   31.01    0.76
  -3   3   0   30.03    0.76
  -3   3   0   28.52    0.82
   2  -3   0   23.87    0.56
   2  -3   0   24.92    0.58
   2  -3   0   24.01    0.63
  -2   3   0   23.26    0.65
  -2   3   0   24.04    0.60
   1  -3   0   36.67    0.75
   1  -3   0   37.19    0.72
   1  -3   0   35.56    0.80
  -1   3   0   36.91    0.81
  -1   3   0   35.97    0.77
   0  -3   0    1.24    0.09
   0  -3   0    1.35    0.10
   0  -3   0    1.24    0.12
   0  -3   0    1.07    0.09
   0  -3   0    1.14    0.10
   0  -3   0    1.08    0.07
   0   3   0    1.03    0.09
   0   3   0    0.96    0.09
   0   3   0    1.11    0.06
  -1  -3   0   30.85    0.65
  -1  -3   0   29.70    0.65
  -1  -3   0   28.79    0.65
  -1  -3   0   27.87    0.64
  -1  -3   0   28.26    0.63
   1   3   0   29.74    0.62
   1   3   0   29.37    0.63
   1   3   0   30.24    0.64
  -2  -3   0    0.00    0.04
  -2  -3   0    0.04    0.04
  -2  -3   0    0.06    0.04
  -2  -3   0    0.01    0.03
   2   3   0   -0.04    0.03
   2   3   0   -0.05    0.05
  -3  -3   0   11.93    0.38
  -3  -3   0   12.18    0.40
  -3  -3   0   11.57    0.39
   3   3   0   12.32    0.46
   3   3   0   12.05    0.40
  -4  -3   0  494.07    8.60
  -4  -3   0  494.92    8.23
  -4  -3   0  490.09    8.13
   4   3   0  499.21    8.22
   4   3   0  501.04    8.57
  -5  -3   0    0.27    0.10
  -5  -3   0    0.43    0.12
  -5  -3   0    0.36    0.10
   5   3   0    0.64    0.17
   5   3   0    0.37    0.06
   5   3   0    0.33    0.10
  -6  -3   0    7.18    0.38
  -6  -3   0    6.42    0.36
  -6  -3   0    6.39    0.37
   6   3   0    7.20    0.39
   6   3   0    6.76    0.46
  -7  -3   0    0.29    0.13
  -7  -3   0    0.37    0.13
  -7  -3   0    0.47    0.15
   7   3   0    0.20    0.16
  -8  -3   0    5.12    0.38
  -8  -3   0    5.40    0.38
   8   3   0    4.80    0.48
  -9  -3   0    7.74    0.48
  -9  -3   0    7.64    0.52
   9   3   0    8.03    0.63
 -10  -3   0    3.52    0.39
  10   3   0    3.92    0.51
   9  -4   0   -0.16    0.13
  -9   4   0    0.07    0.20
   8  -4   0    3.46    0.40
  -8   4   0    3.07    0.39
   7  -4   0    2.00    0.29
   7  -4   0    2.50    0.33
  -7   4   0    1.70    0.30
   6  -4   0    2.02    0.26
   6  -4   0    1.20    0.22
   6  -4   0    1.66    0.27
  -6   4   0    2.07    0.29
  -6   4   0    1.54    0.17
   5  -4   0    4.77    0.33
   5  -4   0    5.27    0.35
   5  -4   0    5.13    0.30
   5  -4   0    4.68    0.37
  -5   4   0    4.99    0.27
  -5   4   0    5.15    0.40
   4  -4   0    4.38    0.28
   4  -4   0    4.33    0.25
   4  -4   0    4.87    0.31
   4  -4   0    4.31    0.34
  -4   4   0    4.78    0.29
  -4   4   0    4.48    0.23
  -4   4   0    4.13    0.33
   3  -4   0   18.29    0.54
   3  -4   0   19.64    0.63
   3  -4   0   20.51    0.70
   3  -4   0   19.51    0.56
  -3   4   0   18.96    0.59
  -3   4   0   19.20    0.66
   2  -4   0   31.18    0.74
   2  -4   0   32.09    0.71
   2  -4   0   32.17    0.89
   2  -4   0   33.91    0.82
  -2   4   0   32.48    0.78
  -2   4   0   30.31    0.82
   1  -4   0   37.82    0.88
   1  -4   0   37.84    0.74
   1  -4   0   36.50    0.81
   1  -4   0   36.82    0.94
  -1   4   0   37.61    0.84
  -1   4   0   37.84    0.88
   0  -4   0    5.84    0.27
   0  -4   0    5.59    0.24
   0  -4   0    5.69    0.28
   0  -4   0    5.44    0.25
   0   4   0    6.01    0.25
   0   4   0    5.41    0.24
   0   4   0    5.33    0.16
  -1  -4   0   65.37    1.33
  -1  -4   0   64.64    1.31
  -1  -4   0   65.04    1.30
  -1  -4   0   65.98    1.30
   1   4   0   67.64    1.28
   1   4   0   66.92    1.31
   1   4   0   64.79    1.27
   1   4   0   64.78    1.22
  -2  -4   0   20.04    0.56
  -2  -4   0   20.28    0.51
  -2  -4   0   19.99    0.53
  -2  -4   0   20.39    0.55
   2   4   0   20.27    0.55
   2   4   0   18.86    0.52
  -3  -4   0   92.14    1.66
  -3  -4   0   90.51    1.76
  -3  -4   0   88.67    1.73
  -3  -4   0   88.60    1.75
   3   4   0   90.82    1.84
   3   4   0   87.46    1.73
  -4  -4   0   19.11    0.59
  -4  -4   0   18.41    0.56
  -4  -4   0   18.62    0.60
  -4  -4   0   18.43    0.46
   4   4   0   18.67    0.59
   4   4   0   18.34    0.66
  -5  -4   0    0.29    0.10
  -5  -4   0    0.16    0.09
  -5  -4   0    0.19    0.09
   5   4   0    0.22    0.14
   5   4   0    0.30    0.10
  -6  -4   0   26.40    0.82
  -6  -4   0   28.70    0.86
  -6  -4   0   27.87    0.84
   6   4   0   26.09    0.97
  -7  -4   0    0.63    0.16
  -7  -4   0    0.68    0.16
  -7  -4   0    0.71    0.17
   7   4   0    0.92    0.25
  -8  -4   0    6.91    0.45
  -8  -4   0    6.89    0.43
   8   4   0    6.79    0.56
  -9  -4   0    7.07    0.47
  -9  -4   0    5.67    0.45
   9   4   0    6.04    0.57
 -10  -4   0    3.76    0.40
  10   4   0    2.85    0.48
   8  -5   0    0.00    0.15
  -8   5   0   -0.05    0.16
   7  -5   0    5.60    0.49
  -7   5   0    5.60    0.51
   6  -5   0   23.65    0.97
  -6   5   0   24.15    0.99
   5  -5   0    2.99    0.30
   5  -5   0    3.14    0.25
   5  -5   0    2.94    0.27
   5  -5   0    3.07    0.34
  -5   5   0    2.41    0.31
  -5   5   0    2.93    0.22
   4  -5   0   54.49    1.23
   4  -5   0   55.54    1.38
   4  -5   0   57.10    1.27
   4  -5   0   53.19    1.49
  -4   5   0   54.46    1.46
   3  -5   0    0.39    0.14
   3  -5   0    0.47    0.13
   3  -5   0    0.60    0.11
   3  -5   0    0.28    0.09
  -3   5   0    0.27    0.12
  -3   5   0    0.28    0.10
   2  -5   0   19.82    0.49
   2  -5   0   19.98    0.63
   2  -5   0   18.88    0.56
   2  -5   0   19.12    0.69
  -2   5   0   19.02    0.59
  -2   5   0   18.62    0.62
   1  -5   0   28.60    0.85
   1  -5   0   29.81    0.73
   1  -5   0   28.21    0.60
   1  -5   0   29.88    0.78
  -1   5   0   27.98    0.76
  -1   5   0   28.23    0.74
   0  -5   0    2.06    0.20
   0  -5   0    1.83    0.17
   0  -5   0    1.72    0.16
   0   5   0    1.80    0.16
   0   5   0    1.68    0.15
  -1  -5   0    8.06    0.33
  -1  -5   0    8.53    0.36
  -1  -5   0    8.76    0.36
  -1  -5   0    8.21    0.34
   1   5   0    7.72    0.32
   1   5   0    8.38    0.26
   1   5   0    8.59    0.33
   1   5   0    7.79    0.32
  -2  -5   0    0.61    0.10
  -2  -5   0    0.88    0.13
  -2  -5   0    0.58    0.10
  -2  -5   0    0.55    0.10
   2   5   0    0.56    0.10
   2   5   0    0.78    0.11
  -3  -5   0    7.74    0.36
  -3  -5   0    7.79    0.30
  -3  -5   0    7.71    0.33
  -3  -5   0    6.95    0.33
   3   5   0    7.29    0.33
   3   5   0    7.13    0.35
  -4  -5   0   11.49    0.46
  -4  -5   0   12.12    0.49
  -4  -5   0   11.90    0.44
  -4  -5   0   12.40    0.38
   4   5   0   12.69    0.53
   4   5   0   12.29    0.47
  -5  -5   0    3.58    0.29
  -5  -5   0    3.73    0.19
  -5  -5   0    3.68    0.26
  -5  -5   0    3.77    0.27
   5   5   0    3.87    0.34
  -6  -5   0   83.99    1.89
  -6  -5   0   88.99    1.90
  -6  -5   0   87.33    1.90
   6   5   0   82.45    2.06
  -7  -5   0    2.59    0.27
  -7  -5   0    2.74    0.29
  -7  -5   0    2.17    0.26
   7   5   0    1.96    0.31
  -8  -5   0    0.79    0.19
  -8  -5   0    0.73    0.20
   8   5   0    0.44    0.23
  -9  -5   0    0.28    0.16
  -9  -5   0    0.22    0.17
   9   5   0    0.25    0.22
 -10  -5   0    1.08    0.25
 -10  -5   0    0.92    0.26
  10   5   0    0.38    0.28
   8  -6   0    0.34    0.21
  -8   6   0    0.30    0.23
   7  -6   0    8.71    0.63
  -7   6   0    9.50    0.67
   6  -6   0   -0.02    0.12
  -6   6   0   -0.02    0.15
   5  -6   0    7.02    0.51
   5  -6   0    6.50    0.44
   5  -6   0    6.72    0.38
  -5   6   0    6.07    0.48
  -5   6   0    7.14    0.35
   4  -6   0    2.12    0.21
   4  -6   0    2.39    0.26
   4  -6   0    2.08    0.30
  -4   6   0    2.39    0.29
   3  -6   0    9.78    0.48
   3  -6   0    9.87    0.55
   3  -6   0   10.82    0.43
  -3   6   0    9.59    0.51
   2  -6   0   99.59    2.02
   2  -6   0   95.92    1.75
   2  -6   0   95.65    1.88
   2  -6   0   93.86    2.15
  -2   6   0   94.00    1.93
  -2   6   0   91.64    2.02
   1  -6   0    0.20    0.11
   1  -6   0    0.13    0.05
   1  -6   0    0.17    0.08
   1  -6   0    0.04    0.06
  -1   6   0    0.11    0.08
  -1   6   0    0.26    0.09
   0  -6   0    0.13    0.09
   0  -6   0    0.15    0.07
   0  -6   0    0.25    0.09
   0   6   0    0.13    0.06
   0   6   0    0.17    0.08
  -1  -6   0   32.03    0.84
  -1  -6   0   30.63    0.83
  -1  -6   0   30.66    0.83
  -1  -6   0   30.68    0.86
   1   6   0   31.02    0.80
   1   6   0   31.01    0.66
   1   6   0   30.82    0.80
   1   6   0   30.48    0.79
  -2  -6   0   12.92    0.47
  -2  -6   0   12.84    0.50
  -2  -6   0   13.68    0.50
  -2  -6   0   13.69    0.49
   2   6   0   13.12    0.42
   2   6   0   13.11    0.47
   2   6   0   13.36    0.47
  -3  -6   0   53.27    1.23
  -3  -6   0   54.64    1.25
  -3  -6   0   54.91    1.29
  -3  -6   0   55.67    1.21
   3   6   0   52.66    1.23
   3   6   0   55.22    1.24
  -4  -6   0   27.24    0.78
  -4  -6   0   27.09    0.83
  -4  -6   0   26.74    0.70
  -4  -6   0   27.58    0.80
   4   6   0   25.80    0.83
  -5  -6   0   16.49    0.65
  -5  -6   0   16.38    0.60
  -5  -6   0   17.22    0.64
   5   6   0   17.31    0.70
  -6  -6   0    1.02    0.18
  -7  -6   0    0.82    0.20
  -7  -6   0    0.93    0.18
  -7  -6   0    0.50    0.17
   7   6   0    0.69    0.23
  -8  -6   0   31.74    1.07
  -8  -6   0   31.52    1.04
   8   6   0   29.89    1.19
  -9  -6   0    2.97    0.36
  -9  -6   0    2.06    0.30
   9   6   0    2.41    0.40
 -10  -6   0    5.43    0.48
 -10  -6   0    4.42    0.44
   7  -7   0   11.91    0.78
  -7   7   0   11.96    0.78
   6  -7   0    0.41    0.19
  -6   7   0    0.13    0.19
   5  -7   0    1.49    0.30
  -5   7   0    1.94    0.32
   4  -7   0    2.01    0.32
   4  -7   0    1.72    0.25
   4  -7   0    1.89    0.22
  -4   7   0    2.32    0.31
   3  -7   0   20.87    0.69
   3  -7   0   22.36    0.82
   3  -7   0   21.24    0.89
  -3   7   0   23.22    0.84
   2  -7   0   25.91    0.77
   2  -7   0   25.42    0.84
   2  -7   0   26.03    0.95
  -2   7   0   26.32    0.85
   1  -7   0   11.68    0.51
   1  -7   0   11.92    0.48
   1  -7   0   11.62    0.58
  -1   7   0   10.96    0.49
   0  -7   0    5.39    0.32
   0  -7   0    5.68    0.34
   0  -7   0    6.22    0.40
   0   7   0    5.75    0.32
  -1  -7   0    0.02    0.07
  -1  -7   0    0.05    0.08
  -1  -7   0   -0.05    0.05
  -1  -7   0    0.02    0.08
   1   7   0   -0.05    0.04
   1   7   0    0.04    0.06
  -2  -7   0    1.37    0.20
  -2  -7   0    1.14    0.17
  -2  -7   0    1.55    0.18
  -2  -7   0    1.39    0.18
   2   7   0    1.52    0.17
   2   7   0    1.48    0.14
  -3  -7   0   14.58    0.54
  -3  -7   0   14.97    0.57
  -3  -7   0   13.60    0.57
  -3  -7   0   13.32    0.52
   3   7   0   14.48    0.51
  -4  -7   0   18.06    0.63
  -4  -7   0   17.68    0.69
  -4  -7   0   17.34    0.65
  -4  -7   0   19.12    0.60
   4   7   0   17.51    0.65
  -5  -7   0    0.08    0.10
  -5  -7   0    0.22    0.10
  -5  -7   0    0.11    0.10
   5   7   0   -0.16    0.11
  -6  -7   0    3.29    0.33
  -6  -7   0    3.22    0.31
  -6  -7   0    3.25    0.28
   6   7   0    2.92    0.34
  -7  -7   0    2.61    0.28
  -7  -7   0    2.44    0.31
  -7  -7   0    2.42    0.29
   7   7   0    2.17    0.33
  -8  -7   0    8.83    0.52
  -8  -7   0    8.83    0.56
   8   7   0    7.61    0.59
  -9  -7   0    0.17    0.15
  -9  -7   0    0.52    0.21
   9   7   0    0.33    0.23
   6  -8   0    2.62    0.42
  -6   8   0    2.49    0.40
   5  -8   0   21.65    1.04
  -5   8   0   22.39    0.99
   4  -8   0    0.06    0.10
   4  -8   0    0.22    0.17
  -4   8   0    0.14    0.14
   3  -8   0   24.69    0.80
   3  -8   0   24.98    0.91
   3  -8   0   21.91    0.97
  -3   8   0   25.01    0.93
   2  -8   0   13.96    0.56
   2  -8   0   13.32    0.69
   2  -8   0   12.56    0.60
  -2   8   0   13.18    0.60
   1  -8   0    7.64    0.45
   1  -8   0    7.87    0.42
   1  -8   0    8.70    0.53
  -1   8   0    7.74    0.43
   0  -8   0   27.98    0.88
   0  -8   0   26.81    0.95
   0  -8   0   27.81    0.85
   0   8   0   26.98    0.83
  -1  -8   0    0.66    0.16
  -1  -8   0    0.30    0.12
  -1  -8   0    0.45    0.16
   1   8   0    0.59    0.13
  -2  -8   0   19.76    0.70
  -2  -8   0   19.84    0.71
  -2  -8   0   19.01    0.71
  -2  -8   0   19.37    0.73
   2   8   0   19.55    0.66
  -3  -8   0    0.01    0.09
  -3  -8   0   -0.01    0.07
  -3  -8   0   -0.05    0.07
  -3  -8   0   -0.01    0.09
   3   8   0    0.03    0.07
   3   8   0    0.04    0.08
  -4  -8   0   -0.03    0.09
  -4  -8   0    0.18    0.10
  -4  -8   0    0.03    0.09
  -4  -8   0    0.21    0.11
   4   8   0   -0.04    0.11
  -5  -8   0    5.57    0.41
  -5  -8   0    7.19    0.41
  -5  -8   0    6.22    0.41
   5   8   0    6.98    0.43
  -6  -8   0    4.57    0.38
  -6  -8   0    4.81    0.42
  -6  -8   0    4.93    0.36
   6   8   0    5.48    0.43
  -7  -8   0    9.67    0.58
  -7  -8   0   10.59    0.54
   7   8   0    9.87    0.62
  -8  -8   0    0.19    0.16
  -8  -8   0    0.04    0.12
   8   8   0   -0.16    0.16
  -9  -8   0    0.20    0.17
  -9  -8   0    0.05    0.15
   9   8   0   -0.08    0.20
   5  -9   0    1.45    0.34
  -5   9   0    1.80    0.35
   4  -9   0    1.54    0.34
  -4   9   0    0.99    0.26
   3  -9   0   10.49    0.69
   3  -9   0   11.10    0.54
  -3   9   0   10.64    0.61
   2  -9   0    0.19    0.13
   2  -9   0    0.21    0.11
   2  -9   0   -0.04    0.12
  -2   9   0    0.38    0.15
   1  -9   0    6.96    0.51
   1  -9   0    8.23    0.49
   1  -9   0    7.13    0.42
  -1   9   0    7.88    0.46
   0  -9   0    4.49    0.34
   0  -9   0    3.85    0.38
   0  -9   0    4.29    0.35
   0   9   0    3.32    0.29
  -1  -9   0   27.58    0.99
  -1  -9   0   27.35    0.91
  -1  -9   0   28.19    0.93
   1   9   0   27.79    0.87
  -2  -9   0    1.36    0.23
  -2  -9   0    1.19    0.20
  -2  -9   0    1.35    0.22
  -2  -9   0    1.14    0.22
   2   9   0    1.38    0.19
  -3  -9   0   -0.05    0.10
  -3  -9   0    0.22    0.12
  -3  -9   0    0.22    0.13
  -3  -9   0   -0.01    0.09
   3   9   0    0.11    0.10
  -4  -9   0    0.16    0.11
  -4  -9   0    0.05    0.11
  -4  -9   0    0.02    0.10
   4   9   0    0.14    0.10
  -5  -9   0    0.61    0.20
  -5  -9   0    0.38    0.15
  -5  -9   0    0.59    0.18
  -6  -9   0   19.34    0.86
  -6  -9   0   20.94    0.79
   6   9   0   20.92    0.83
  -7  -9   0    0.19    0.17
  -7  -9   0    0.29    0.15
   7   9   0    0.40    0.21
  -8  -9   0    0.10    0.16
   8   9   0    0.11    0.22
   4 -10   0    0.27    0.20
  -4  10   0    0.24    0.21
   3 -10   0   11.15    0.58
   3 -10   0   10.63    0.74
  -3  10   0   12.60    0.71
   2 -10   0    0.05    0.11
   2 -10   0    0.12    0.17
  -2  10   0   -0.03    0.12
   1 -10   0    1.52    0.26
   1 -10   0    1.51    0.30
   1 -10   0    1.56    0.24
  -1  10   0    1.38    0.24
   0 -10   0   -0.05    0.12
   0 -10   0    0.17    0.12
   0 -10   0   -0.03    0.09
   0  10   0    0.02    0.10
  -1 -10   0    0.35    0.16
  -1 -10   0    0.47    0.16
  -1 -10   0    0.27    0.16
   1  10   0    0.26    0.12
  -2 -10   0    8.07    0.52
  -2 -10   0    7.41    0.48
  -2 -10   0    8.16    0.49
   2  10   0    6.56    0.41
  -3 -10   0    3.29    0.35
  -3 -10   0    3.33    0.33
  -3 -10   0    2.76    0.31
  -3 -10   0    2.96    0.32
   3  10   0    2.90    0.28
  -4 -10   0    3.42    0.34
  -4 -10   0    3.64    0.38
  -4 -10   0    3.65    0.34
   4  10   0    3.82    0.32
  -5 -10   0    0.62    0.21
  -5 -10   0    0.66    0.19
   5  10   0    0.79    0.18
  -6 -10   0    1.63    0.30
  -7 -10   0    1.83    0.33
  -8 -10   0    1.42    0.33
   3 -11   0    0.49    0.26
  -3  11   0    1.28    0.30
   2 -11   0    0.18    0.19
   2 -11   0    0.09    0.14
  -2  11   0    0.22    0.17
   1 -11   0   13.46    0.81
   1 -11   0   15.04    0.70
  -1  11   0   14.27    0.71
   0 -11   0    0.08    0.13
   0 -11   0    0.17    0.16
   0  11   0    0.21    0.14
  -1 -11   0    9.14    0.62
   1  11   0    9.53    0.53
  -2 -11   0    0.13    0.14
  -2 -11   0    0.20    0.16
   2  11   0    0.14    0.11
  -3 -11   0    6.98    0.51
  -3 -11   0    6.48    0.48
   3  11   0    7.80    0.46
  -4 -11   0   10.37    0.63
  -5 -11   0   -0.18    0.12
  -6 -11   0    4.07    0.45
   1 -12   0    0.72    0.22
   1 -12   0    1.05    0.31
  -1  12   0    0.70    0.22
   0 -12   0    2.36    0.39
   0 -12   0    1.93    0.31
   0  12   0    2.34    0.32
  -1 -12   0    1.92    0.31
  -1 -12   0    1.92    0.35
  -2 -12   0   -0.01    0.15
  -2 -12   0   -0.02    0.15
  -3 -12   0    1.86    0.33
  -4 -12   0    2.14    0.36
  -5 -12   0    3.70    0.44
  -4 -12   1    0.31    0.20
   3  12  -1    0.15    0.14
  -3 -12   1    0.05    0.16
   2  12  -1    0.06    0.12
  -2 -12   1   -0.19    0.13
   1  12  -1    7.34    0.51
  -1 -12   1    7.85    0.61
   0  12  -1    1.37    0.27
   0 -12   1    1.54    0.29
   0 -12   1    1.78    0.35
  -6 -11   1    0.03    0.16
   5  11  -1    0.55    0.18
  -5 -11   1    0.47    0.20
  -5 -11   1    0.19    0.15
   4  11  -1    2.47    0.30
  -4 -11   1    2.08    0.31
  -4 -11   1    2.33    0.35
  -4 -11   1    2.49    0.32
   3  11  -1    0.22    0.13
  -3 -11   1    0.26    0.15
  -3 -11   1    0.15    0.17
  -3 -11   1    0.24    0.16
   2  11  -1    8.93    0.52
  -2 -11   1    8.69    0.55
  -2 -11   1    8.48    0.56
   1  11  -1    0.16    0.13
  -1 -11   1    0.23    0.17
  -1 -11   1    0.25    0.15
  -1 -11   1    0.19    0.14
   0  11  -1    6.71    0.47
   0 -11   1    6.47    0.49
   0 -11   1    6.91    0.49
   0 -11   1    6.45    0.56
  -1  11  -1    9.02    0.57
   1 -11   1    8.00    0.63
   1 -11   1    8.61    0.55
  -2  11  -1    3.19    0.38
   2 -11   1    2.75    0.42
   2 -11   1    3.03    0.35
  -3  11  -1    7.36    0.58
   3 -11   1    5.88    0.47
   3 -11   1    7.91    0.68
  -7 -10   1    0.74    0.25
  -7 -10   1    1.16    0.25
  -6 -10   1    1.52    0.31
  -6 -10   1    1.24    0.25
  -5 -10   1    1.98    0.28
  -5 -10   1    1.94    0.28
  -5 -10   1    2.23    0.33
   4  10  -1    0.40    0.15
  -4 -10   1    0.17    0.14
  -4 -10   1    0.70    0.20
  -4 -10   1    0.57    0.19
   3  10  -1    1.47    0.22
  -3 -10   1    1.29    0.24
  -3 -10   1    0.94    0.21
  -3 -10   1    1.21    0.26
   2  10  -1    3.14    0.30
  -2 -10   1    3.20    0.34
  -2 -10   1    3.05    0.35
  -2 -10   1    3.88    0.35
  -2 -10   1    3.15    0.35
   1  10  -1    2.17    0.26
  -1 -10   1    2.20    0.31
  -1 -10   1    2.24    0.29
  -1 -10   1    1.67    0.26
   0  10  -1    9.00    0.51
   0 -10   1    8.77    0.52
   0 -10   1    8.64    0.59
   0 -10   1   10.30    0.57
  -1  10  -1   -0.06    0.10
   1 -10   1    0.00    0.10
   1 -10   1    0.03    0.11
   1 -10   1   -0.02    0.13
  -2  10  -1    5.09    0.43
   2 -10   1    4.76    0.42
   2 -10   1    4.28    0.38
   2 -10   1    3.98    0.46
  -3  10  -1    1.41    0.28
   3 -10   1    1.79    0.36
   3 -10   1    1.47    0.26
  -4  10  -1    0.97    0.28
   4 -10   1    0.84    0.28
   8   9  -1   -0.23    0.17
  -8  -9   1   -0.08    0.13
  -8  -9   1   -0.05    0.14
   7   9  -1   14.90    0.76
  -7  -9   1   15.15    0.78
  -7  -9   1   14.96    0.72
  -6  -9   1    0.00    0.12
  -6  -9   1    0.02    0.12
  -6  -9   1    0.17    0.14
  -5  -9   1   15.01    0.73
  -5  -9   1   17.15    0.71
  -5  -9   1   14.49    0.68
  -4  -9   1    0.01    0.09
  -4  -9   1    0.06    0.11
  -4  -9   1    0.17    0.12
   3   9  -1    4.49    0.34
  -3  -9   1    4.11    0.35
  -3  -9   1    4.75    0.39
  -3  -9   1    4.77    0.36
   2   9  -1   13.95    0.60
  -2  -9   1   13.40    0.63
  -2  -9   1   13.76    0.62
  -2  -9   1   13.81    0.64
  -2  -9   1   13.74    0.64
   1   9  -1    8.53    0.46
  -1  -9   1    8.19    0.47
  -1  -9   1    8.56    0.49
  -1  -9   1    7.65    0.50
   0   9  -1   11.45    0.54
   0  -9   1   10.60    0.54
   0  -9   1   11.93    0.58
   0  -9   1   11.55    0.63
  -1   9  -1    0.10    0.11
   1  -9   1    0.00    0.11
   1  -9   1    0.22    0.12
   1  -9   1   -0.06    0.09
  -2   9  -1    2.28    0.29
   2  -9   1    2.49    0.35
   2  -9   1    1.64    0.24
   2  -9   1    2.09    0.28
  -3   9  -1    4.20    0.40
   3  -9   1    3.79    0.37
   3  -9   1    4.51    0.37
   3  -9   1    3.31    0.42
  -4   9  -1    0.29    0.18
   4  -9   1    0.32    0.15
   4  -9   1    0.37    0.21
  -5   9  -1    2.63    0.40
   5  -9   1    2.13    0.41
   9   8  -1    3.23    0.46
  -9  -8   1    3.68    0.40
  -9  -8   1    3.41    0.42
   8   8  -1    6.43    0.58
  -8  -8   1    8.75    0.58
  -8  -8   1    8.06    0.53
   7   8  -1    0.65    0.23
  -7  -8   1    1.13    0.22
  -7  -8   1    1.26    0.26
  -7  -8   1    0.65    0.20
   6   8  -1    3.14    0.36
  -6  -8   1    2.92    0.31
  -6  -8   1    2.93    0.34
  -6  -8   1    2.91    0.31
   5   8  -1    5.09    0.39
  -5  -8   1    6.08    0.43
  -5  -8   1    5.04    0.37
  -5  -8   1    5.66    0.39
   4   8  -1   23.89    0.79
  -4  -8   1   25.62    0.90
  -4  -8   1   24.78    0.84
  -4  -8   1   25.36    0.85
   3   8  -1   44.40    1.21
  -3  -8   1   44.87    1.17
  -3  -8   1   45.59    1.21
  -3  -8   1   44.08    1.24
  -3  -8   1   46.79    1.24
   2   8  -1   -0.05    0.06
  -2  -8   1   -0.05    0.07
  -2  -8   1    0.02    0.09
  -2  -8   1    0.00    0.09
  -2  -8   1    0.03    0.08
   1   8  -1   14.67    0.58
  -1  -8   1   14.06    0.62
  -1  -8   1   13.18    0.57
  -1  -8   1   13.95    0.62
  -1  -8   1   13.64    0.59
   0   8  -1   20.66    0.73
   0  -8   1   21.49    0.76
   0  -8   1   21.58    0.83
   0  -8   1   21.64    0.75
  -1   8  -1    0.61    0.15
   1  -8   1    0.89    0.18
   1  -8   1    0.36    0.16
   1  -8   1    0.57    0.16
  -2   8  -1   17.54    0.71
   2  -8   1   15.72    0.78
   2  -8   1   17.51    0.67
   2  -8   1   17.23    0.71
  -3   8  -1    0.07    0.12
   3  -8   1    0.17    0.11
   3  -8   1    0.11    0.13
   3  -8   1   -0.04    0.09
  -4   8  -1    9.19    0.58
   4  -8   1    9.71    0.51
   4  -8   1    9.12    0.55
   4  -8   1    9.30    0.63
  -5   8  -1    4.86    0.48
   5  -8   1    4.58    0.50
  -6   8  -1    0.24    0.23
   6  -8   1    0.47    0.22
   9   7  -1    7.31    0.64
  -9  -7   1    7.37    0.54
  -9  -7   1    7.19    0.52
   8   7  -1    0.02    0.19
  -8  -7   1    0.11    0.13
  -8  -7   1   -0.11    0.11
   7   7  -1    1.40    0.30
  -7  -7   1    1.04    0.24
  -7  -7   1    1.61    0.26
  -7  -7   1    0.95    0.21
   6   7  -1    2.96    0.35
  -6  -7   1    3.93    0.36
  -6  -7   1    4.05    0.34
  -6  -7   1    4.13    0.33
   5   7  -1   15.90    0.68
  -5  -7   1   14.80    0.61
  -5  -7   1   14.67    0.61
  -5  -7   1   13.50    0.62
   4   7  -1    6.46    0.40
  -4  -7   1    6.49    0.41
  -4  -7   1    5.66    0.36
  -4  -7   1    6.09    0.37
   3   7  -1   64.19    1.40
  -3  -7   1   62.53    1.40
  -3  -7   1   63.84    1.52
  -3  -7   1   60.12    1.47
  -3  -7   1   62.09    1.45
   2   7  -1   22.38    0.59
   2   7  -1   22.01    0.71
  -2  -7   1   22.14    0.75
  -2  -7   1   21.71    0.71
  -2  -7   1   22.19    0.72
  -2  -7   1   23.32    0.75
   1   7  -1    7.78    0.38
  -1  -7   1    7.88    0.40
  -1  -7   1    7.85    0.41
  -1  -7   1    7.00    0.40
  -1  -7   1    8.27    0.42
   0   7  -1   10.99    0.48
   0  -7   1   11.79    0.56
   0  -7   1   11.37    0.49
   0  -7   1   11.97    0.50
  -1   7  -1   36.56    1.01
   1  -7   1   35.99    1.11
   1  -7   1   33.84    0.98
   1  -7   1   34.91    0.96
  -2   7  -1    3.00    0.28
   2  -7   1    2.79    0.32
   2  -7   1    2.64    0.25
   2  -7   1    2.20    0.24
  -3   7  -1   30.24    0.99
   3  -7   1   27.25    0.94
   3  -7   1   29.83    1.09
   3  -7   1   29.76    0.88
  -4   7  -1    6.70    0.48
   4  -7   1    7.24    0.41
   4  -7   1    6.36    0.43
   4  -7   1    5.29    0.47
  -5   7  -1    0.58    0.22
  -5   7  -1    1.02    0.17
   5  -7   1    0.53    0.18
   5  -7   1    0.65    0.17
   5  -7   1    0.73    0.23
  -6   7  -1    5.44    0.51
   6  -7   1    5.12    0.51
  -7   7  -1   -0.21    0.15
   7  -7   1    0.04    0.17
   9   6  -1    1.92    0.39
  -9  -6   1    1.59    0.28
  -9  -6   1    1.79    0.30
   8   6  -1   44.69    1.53
  -8  -6   1   43.69    1.32
  -8  -6   1   44.86    1.34
   7   6  -1    4.64    0.45
  -7  -6   1    4.84    0.39
  -7  -6   1    4.61    0.38
  -7  -6   1    4.60    0.36
   6   6  -1    7.38    0.51
  -6  -6   1    6.52    0.41
  -6  -6   1    6.40    0.40
  -6  -6   1    6.27    0.41
   5   6  -1   -0.22    0.10
  -5  -6   1    0.13    0.09
  -5  -6   1    0.07    0.09
  -5  -6   1   -0.07    0.06
   4   6  -1   55.20    1.38
  -4  -6   1   54.32    1.33
  -4  -6   1   57.67    1.32
  -4  -6   1   53.26    1.34
   3   6  -1   22.80    0.70
  -3  -6   1   22.01    0.69
  -3  -6   1   23.33    0.64
  -3  -6   1   22.66    0.74
  -3  -6   1   23.69    0.72
   2   6  -1    4.75    0.24
   2   6  -1    4.28    0.26
  -2  -6   1    4.70    0.27
  -2  -6   1    4.13    0.26
  -2  -6   1    4.73    0.30
  -2  -6   1    4.58    0.28
   1   6  -1   81.65    1.50
   1   6  -1   83.25    1.74
   1   6  -1   84.19    1.64
  -1  -6   1   81.52    1.77
  -1  -6   1   82.71    1.72
  -1  -6   1   83.45    1.71
  -1  -6   1   82.09    1.77
   0   6  -1    1.50    0.17
   0   6  -1    1.64    0.16
   0  -6   1    1.54    0.20
   0  -6   1    1.58    0.18
   0  -6   1    1.61    0.20
   0  -6   1    1.66    0.18
  -1   6  -1   22.56    0.70
   1  -6   1   22.23    0.68
   1  -6   1   22.23    0.78
   1  -6   1   22.30    0.70
  -2   6  -1    0.79    0.16
   2  -6   1    0.78    0.19
   2  -6   1    0.78    0.15
   2  -6   1    0.95    0.15
  -3   6  -1   33.91    1.01
   3  -6   1   32.64    0.97
   3  -6   1   33.32    0.90
   3  -6   1   31.35    1.08
  -4   6  -1   22.01    0.84
   4  -6   1   19.76    0.86
   4  -6   1   21.20    0.71
   4  -6   1   21.75    0.78
  -5   6  -1    0.59    0.21
  -5   6  -1    0.60    0.13
   5  -6   1    0.55    0.16
   5  -6   1    0.53    0.16
   5  -6   1    0.44    0.18
  -6   6  -1    5.11    0.48
  -6   6  -1    5.25    0.34
   6  -6   1    4.12    0.44
  -7   6  -1    2.34    0.38
   7  -6   1    2.45    0.38
  -8   6  -1    0.07    0.21
   8  -6   1    0.47    0.22
 -10  -5   1    0.00    0.14
   9   5  -1    5.04    0.55
  -9  -5   1    5.37    0.44
  -9  -5   1    5.11    0.44
   8   5  -1   13.82    0.80
  -8  -5   1   13.29    0.66
  -8  -5   1   12.29    0.61
  -8  -5   1   11.53    0.61
   7   5  -1    2.49    0.35
  -7  -5   1    2.03    0.26
  -7  -5   1    2.39    0.28
  -7  -5   1    2.57    0.28
   6   5  -1   24.25    0.94
  -6  -5   1   24.30    0.82
  -6  -5   1   24.22    0.82
  -6  -5   1   24.75    0.82
   5   5  -1    2.02    0.27
  -5  -5   1    1.91    0.21
  -5  -5   1    1.86    0.22
  -5  -5   1    2.72    0.24
   4   5  -1   29.88    0.92
  -4  -5   1   31.34    0.86
  -4  -5   1   28.62    0.84
  -4  -5   1   29.60    0.65
  -4  -5   1   30.47    0.83
   3   5  -1    3.66    0.27
   3   5  -1    3.58    0.23
  -3  -5   1    3.26    0.18
  -3  -5   1    3.34    0.25
  -3  -5   1    3.27    0.23
  -3  -5   1    3.61    0.23
   2   5  -1   52.63    1.12
   2   5  -1   51.77    1.13
  -2  -5   1   52.95    1.20
  -2  -5   1   52.83    1.20
  -2  -5   1   52.41    1.13
  -2  -5   1   53.88    1.16
   1   5  -1    2.45    0.18
   1   5  -1    2.86    0.18
   1   5  -1    2.62    0.14
  -1  -5   1    2.47    0.19
  -1  -5   1    2.21    0.19
  -1  -5   1    2.40    0.18
  -1  -5   1    2.22    0.19
   0   5  -1  151.56    2.66
   0   5  -1  147.90    2.81
   0  -5   1  148.23    2.70
   0  -5   1  146.74    2.71
   0  -5   1  145.88    2.84
   0  -5   1  154.72    2.88
  -1   5  -1   64.21    1.33
  -1   5  -1   63.76    1.41
   1  -5   1   65.91    1.51
   1  -5   1   64.96    1.39
   1  -5   1   66.63    1.36
  -2   5  -1    2.15    0.18
  -2   5  -1    1.50    0.18
   2  -5   1    1.82    0.23
   2  -5   1    1.41    0.17
   2  -5   1    1.72    0.17
  -3   5  -1   88.80    1.96
   3  -5   1   89.44    1.66
   3  -5   1   88.89    1.87
   3  -5   1   90.45    2.06
   3  -5   1   87.58    1.79
  -4   5  -1    0.24    0.15
   4  -5   1    0.30    0.10
   4  -5   1    0.18    0.09
   4  -5   1    0.12    0.11
   4  -5   1    0.43    0.12
  -5   5  -1   11.60    0.62
  -5   5  -1   12.57    0.48
   5  -5   1   11.96    0.52
   5  -5   1   11.85    0.57
   5  -5   1   11.54    0.63
  -6   5  -1    3.79    0.27
  -6   5  -1    3.99    0.41
   6  -5   1    3.81    0.35
   6  -5   1    4.32    0.33
   6  -5   1    3.03    0.36
  -7   5  -1    0.15    0.15
   7  -5   1    0.09    0.15
  -8   5  -1   13.17    0.79
   8  -5   1   11.79    0.73
  10   4  -1    0.13    0.25
 -10  -4   1    0.27    0.16
   9   4  -1    7.01    0.63
  -9  -4   1    7.82    0.49
  -9  -4   1    6.46    0.48
   8   4  -1    0.06    0.18
  -8  -4   1    0.09    0.12
  -8  -4   1   -0.02    0.11
  -8  -4   1   -0.02    0.10
   7   4  -1    0.60    0.22
  -7  -4   1    0.27    0.13
  -7  -4   1    0.46    0.15
  -7  -4   1    0.41    0.14
   6   4  -1   99.72    2.37
  -6  -4   1  104.58    2.23
  -6  -4   1  103.29    2.13
  -6  -4   1  103.34    2.16
   5   4  -1    9.55    0.52
  -5  -4   1    9.95    0.44
  -5  -4   1   10.42    0.45
  -5  -4   1    9.91    0.45
   4   4  -1    4.94    0.35
   4   4  -1    5.64    0.30
  -4  -4   1    5.20    0.29
  -4  -4   1    4.67    0.28
  -4  -4   1    5.07    0.29
  -4  -4   1    5.16    0.17
   3   4  -1   15.43    0.49
   3   4  -1   16.81    0.56
  -3  -4   1   15.70    0.49
  -3  -4   1   16.17    0.52
  -3  -4   1   15.31    0.50
  -3  -4   1   15.29    0.39
   2   4  -1    1.51    0.15
   2   4  -1    1.52    0.13
  -2  -4   1    1.20    0.12
  -2  -4   1    1.24    0.12
  -2  -4   1    1.41    0.12
  -2  -4   1    1.36    0.14
  -2  -4   1    1.24    0.14
  -2  -4   1    1.31    0.13
   1   4  -1    0.64    0.09
   1   4  -1    0.78    0.09
  -1  -4   1    0.65    0.10
  -1  -4   1    0.76    0.11
  -1  -4   1    0.74    0.10
  -1  -4   1    0.46    0.08
  -1  -4   1    0.74    0.09
   0   4  -1    2.31    0.14
   0   4  -1    2.42    0.16
   0  -4   1    1.94    0.16
   0  -4   1    2.41    0.17
   0  -4   1    2.07    0.14
   0  -4   1    2.24    0.15
   0  -4   1    2.14    0.18
  -1   4  -1   70.48    1.48
  -1   4  -1   73.13    1.39
   1  -4   1   71.12    1.41
   1  -4   1   73.00    1.44
   1  -4   1   71.76    1.41
   1  -4   1   72.50    1.55
  -2   4  -1   41.38    1.02
  -2   4  -1   43.39    0.95
   2  -4   1   43.12    1.11
   2  -4   1   43.53    1.00
   2  -4   1   43.35    0.83
   2  -4   1   43.47    0.96
  -3   4  -1    0.03    0.06
  -3   4  -1   -0.04    0.06
   3  -4   1   -0.02    0.06
   3  -4   1   -0.02    0.06
   3  -4   1    0.02    0.05
   3  -4   1    0.08    0.07
  -4   4  -1    0.09    0.10
  -4   4  -1   -0.01    0.05
   4  -4   1    0.02    0.08
   4  -4   1    0.02    0.06
   4  -4   1    0.08    0.08
   4  -4   1    0.02    0.08
  -5   4  -1   12.51    0.45
  -5   4  -1   11.74    0.60
   5  -4   1   12.32    0.55
   5  -4   1   12.43    0.51
   5  -4   1   11.14    0.48
   5  -4   1   11.91    0.60
  -6   4  -1    4.48    0.29
  -6   4  -1    4.97    0.43
   6  -4   1    4.89    0.42
   6  -4   1    4.16    0.32
   6  -4   1    4.67    0.36
   6  -4   1    4.19    0.34
  -7   4  -1    9.65    0.62
  -7   4  -1    8.49    0.42
   7  -4   1    8.45    0.56
  -8   4  -1    0.49    0.22
   8  -4   1    0.17    0.17
  -9   4  -1    2.22    0.38
   9  -4   1    2.08    0.36
  10   3  -1    4.56    0.56
 -10  -3   1    5.49    0.49
   9   3  -1    9.10    0.68
  -9  -3   1    7.72    0.54
   8   3  -1    1.59    0.33
  -8  -3   1    1.30    0.24
  -8  -3   1    2.07    0.26
  -8  -3   1    1.84    0.27
   7   3  -1   14.67    0.75
  -7  -3   1   13.67    0.56
  -7  -3   1   15.36    0.65
  -7  -3   1   13.69    0.62
   6   3  -1    0.28    0.17
  -6  -3   1    0.27    0.12
  -6  -3   1    0.36    0.12
  -6  -3   1    0.51    0.13
   5   3  -1    0.15    0.13
   5   3  -1    0.17    0.09
  -5  -3   1    0.13    0.08
  -5  -3   1    0.14    0.08
  -5  -3   1    0.04    0.07
   4   3  -1  291.05    5.29
   4   3  -1  293.64    5.02
  -4  -3   1  300.60    5.03
  -4  -3   1  293.38    4.98
  -4  -3   1  291.82    5.25
   3   3  -1   71.22    1.53
   3   3  -1   72.80    1.41
  -3  -3   1   71.33    1.47
  -3  -3   1   70.40    1.41
  -3  -3   1   71.60    1.40
  -3  -3   1   70.83    1.26
   2   3  -1   51.65    1.10
   2   3  -1   50.92    1.03
  -2  -3   1   51.39    1.06
  -2  -3   1   49.85    1.08
  -2  -3   1   52.13    1.03
  -2  -3   1   51.25    0.96
  -2  -3   1   52.04    1.04
   1   3  -1    3.03    0.15
  -1  -3   1    2.86    0.17
  -1  -3   1    3.01    0.16
  -1  -3   1    3.02    0.17
  -1  -3   1    3.08    0.16
   0   3  -1  165.05    2.83
   0   3  -1  160.90    2.90
   0   3  -1  161.54    2.73
   0  -3   1  160.18    2.77
   0  -3   1  158.84    2.77
   0  -3   1  163.31    2.93
   0  -3   1  161.78    2.90
   0  -3   1  163.49    2.81
  -1   3  -1   86.99    1.58
  -1   3  -1   87.80    1.69
   1  -3   1   87.19    1.61
   1  -3   1   87.39    1.74
   1  -3   1   88.55    1.61
   1  -3   1   87.56    1.60
  -2   3  -1    2.40    0.17
  -2   3  -1    2.25    0.15
   2  -3   1    2.57    0.17
   2  -3   1    2.25    0.15
   2  -3   1    2.49    0.13
   2  -3   1    2.31    0.20
  -3   3  -1  138.09    2.49
  -3   3  -1  137.85    2.68
   3  -3   1  135.28    2.49
   3  -3   1  139.08    2.72
   3  -3   1  138.57    2.54
   3  -3   1  137.60    2.47
  -4   3  -1    1.46    0.14
  -4   3  -1    1.47    0.16
  -4   3  -1    1.35    0.19
   4  -3   1    1.54    0.17
   4  -3   1    1.48    0.16
   4  -3   1    1.56    0.20
   4  -3   1    1.50    0.17
  -5   3  -1   39.72    0.93
  -5   3  -1   40.48    1.16
   5  -3   1   39.51    1.05
   5  -3   1   36.81    0.98
   5  -3   1   39.37    1.14
   5  -3   1   38.90    1.06
  -6   3  -1    1.76    0.27
  -6   3  -1    2.12    0.20
   6  -3   1    2.29    0.26
   6  -3   1    2.81    0.30
   6  -3   1    2.42    0.27
  -7   3  -1    1.90    0.30
  -7   3  -1    1.91    0.21
   7  -3   1    1.63    0.25
   7  -3   1    1.86    0.28
   7  -3   1    2.18    0.30
  -8   3  -1    5.94    0.52
   8  -3   1    7.04    0.52
   8  -3   1    6.57    0.50
  -9   3  -1    0.01    0.17
   9  -3   1    0.48    0.21
  10   2  -1    0.94    0.33
 -10  -2   1    0.88    0.26
   9   2  -1    1.31    0.33
  -9  -2   1    1.02    0.24
   8   2  -1   22.31    1.00
  -8  -2   1   19.49    0.83
  -8  -2   1   22.04    0.75
   7   2  -1    0.01    0.13
  -7  -2   1    0.02    0.09
  -7  -2   1    0.11    0.10
  -7  -2   1    0.13    0.11
   6   2  -1    3.77    0.36
  -6  -2   1    3.52    0.29
  -6  -2   1    3.86    0.30
  -6  -2   1    4.79    0.29
   5   2  -1   39.18    0.97
   5   2  -1   37.58    0.76
   5   2  -1   37.73    1.11
  -5  -2   1   37.75    0.96
  -5  -2   1   37.87    1.01
  -5  -2   1   37.52    0.91
   4   2  -1   79.46    1.41
   4   2  -1   79.69    1.77
   4   2  -1   80.86    1.59
  -4  -2   1   78.78    1.54
  -4  -2   1   79.87    1.59
  -4  -2   1   81.16    1.67
   3   2  -1  111.53    2.18
   3   2  -1  111.72    2.02
  -3  -2   1  109.24    1.99
  -3  -2   1  108.83    2.01
  -3  -2   1  112.12    2.02
  -3  -2   1  110.47    2.11
   2   2  -1  204.02    3.41
   2   2  -1  197.31    3.57
  -2  -2   1  201.58    3.41
  -2  -2   1  206.11    3.40
  -2  -2   1  205.33    3.41
  -2  -2   1  204.34    3.57
  -2  -2   1  201.56    3.58
   1   2  -1   32.81    0.68
   1   2  -1   33.56    0.64
  -1  -2   1   32.28    0.64
  -1  -2   1   31.86    0.67
  -1  -2   1   27.41    0.62
  -1  -2   1   33.18    0.63
  -1  -2   1   33.01    0.69
   0   2  -1   34.35    0.66
   0   2  -1   35.33    0.66
   0   2  -1   35.17    0.66
   0   2  -1   35.74    0.74
   0  -2   1   33.59    0.70
   0  -2   1   35.30    0.74
   0  -2   1   36.09    0.65
   0  -2   1   35.22    0.73
   0  -2   1   34.36    0.67
   0  -2   1   35.41    0.68
  -1   2  -1    0.01    0.03
  -1   2  -1    0.03    0.02
  -1   2  -1    0.02    0.01
   1  -2   1    0.03    0.03
   1  -2   1    0.04    0.03
   1  -2   1    0.04    0.04
   1  -2   1    0.00    0.01
  -2   2  -1   35.07    0.81
  -2   2  -1   34.66    0.74
   2  -2   1   33.84    0.76
   2  -2   1   35.47    0.75
   2  -2   1   34.86    0.75
   2  -2   1   35.83    0.85
   2  -2   1   35.10    0.72
  -3   2  -1   19.69    0.52
  -3   2  -1   18.71    0.58
  -3   2  -1   19.20    0.49
   3  -2   1   18.96    0.52
   3  -2   1   19.05    0.53
   3  -2   1   18.78    0.54
   3  -2   1   18.40    0.59
  -4   2  -1    1.56    0.19
  -4   2  -1    1.51    0.14
  -4   2  -1    1.21    0.14
   4  -2   1    1.23    0.17
   4  -2   1    1.12    0.14
   4  -2   1    1.75    0.16
   4  -2   1    1.12    0.16
  -5   2  -1   12.14    0.43
  -5   2  -1   13.02    0.57
  -5   2  -1   11.92    0.47
   5  -2   1   12.97    0.54
   5  -2   1   12.19    0.53
   5  -2   1   12.97    0.51
  -6   2  -1    2.12    0.19
  -6   2  -1    1.87    0.26
   6  -2   1    2.11    0.25
   6  -2   1    1.71    0.25
   6  -2   1    2.19    0.24
  -7   2  -1   17.05    0.78
  -7   2  -1   17.61    0.61
   7  -2   1   18.15    0.78
   7  -2   1   18.03    0.75
   7  -2   1   18.95    0.75
  -8   2  -1   -0.01    0.09
  -8   2  -1    0.02    0.15
   8  -2   1    0.01    0.13
   8  -2   1    0.09    0.13
  -9   2  -1    1.22    0.29
   9  -2   1    1.48    0.32
   9  -2   1    1.52    0.29
 -10   2  -1    4.07    0.47
  10  -2   1    5.08    0.54
  10   1  -1    4.93    0.57
 -10  -1   1    4.28    0.46
   9   1  -1    1.52    0.34
  -9  -1   1    1.11    0.27
   8   1  -1    4.12    0.44
  -8  -1   1    3.33    0.35
   7   1  -1    3.67    0.39
  -7  -1   1    3.77    0.34
  -7  -1   1    3.92    0.28
  -7  -1   1    3.95    0.33
   6   1  -1    1.46    0.15
   6   1  -1    1.15    0.23
  -6  -1   1    1.45    0.20
  -6  -1   1    1.54    0.18
  -6  -1   1    1.59    0.21
   5   1  -1   41.23    0.90
   5   1  -1   41.84    1.18
   5   1  -1   41.37    1.03
  -5  -1   1   42.01    0.95
  -5  -1   1   41.44    1.04
  -5  -1   1   43.86    1.11
   4   1  -1    5.34    0.20
   4   1  -1    4.65    0.25
   4   1  -1    5.25    0.33
  -4  -1   1    4.77    0.27
  -4  -1   1    5.54    0.25
  -4  -1   1    4.71    0.26
   3   1  -1   80.08    1.67
   3   1  -1   81.81    1.53
   3   1  -1   80.21    1.44
  -3  -1   1   81.29    1.54
  -3  -1   1   81.64    1.62
  -3  -1   1   82.84    1.48
   2   1  -1  941.87   16.14
   2   1  -1  913.76   18.01
  -2  -1   1  917.85   16.64
  -2  -1   1  894.20   16.39
  -2  -1   1  915.67   16.43
   1   1  -1  115.16    2.03
   1   1  -1  114.62    1.93
  -1  -1   1  113.63    1.92
  -1  -1   1  113.27    1.93
  -1  -1   1  116.08    2.04
  -1  -1   1  114.73    1.93
   0   1  -1    5.08    0.13
   0   1  -1    4.88    0.12
   0  -1   1    4.74    0.15
   0  -1   1    5.05    0.16
   0  -1   1    4.86    0.15
   0  -1   1    4.81    0.12
   0  -1   1    4.92    0.13
   0  -1   1    4.93    0.12
  -1   1  -1  272.39    5.12
  -1   1  -1  281.39    5.17
   1  -1   1  270.26    5.66
   1  -1   1  297.56    4.63
   1  -1   1  260.56    5.47
   1  -1   1  304.16    4.90
   1  -1   1  296.83    4.87
  -2   1  -1   34.56    0.70
  -2   1  -1   34.02    0.68
  -2   1  -1   34.76    0.76
   2  -1   1   35.00    0.78
   2  -1   1   33.70    0.71
   2  -1   1   33.35    0.71
   2  -1   1   34.69    0.71
   2  -1   1   33.78    0.73
  -3   1  -1  220.63    3.66
  -3   1  -1  219.09    3.74
  -3   1  -1  219.96    3.97
   3  -1   1  218.90    3.76
   3  -1   1  218.86    3.92
   3  -1   1  221.56    3.72
   3  -1   1  224.56    3.89
  -4   1  -1   39.38    0.85
  -4   1  -1   40.82    0.92
  -4   1  -1   38.43    1.00
   4  -1   1   39.90    0.98
   4  -1   1   38.13    0.98
   4  -1   1   40.06    0.94
  -5   1  -1   73.41    1.70
  -5   1  -1   75.02    1.58
  -5   1  -1   76.01    1.49
   5  -1   1   73.15    1.69
   5  -1   1   78.09    1.62
   5  -1   1   75.56    1.66
  -6   1  -1   24.14    0.77
  -6   1  -1   25.00    0.70
  -6   1  -1   25.40    0.87
   6  -1   1   25.63    0.88
   6  -1   1   26.08    0.81
   6  -1   1   23.40    0.79
  -7   1  -1   12.76    0.52
  -7   1  -1   14.02    0.66
   7  -1   1   11.63    0.63
   7  -1   1   14.16    0.61
   7  -1   1   13.30    0.60
  -8   1  -1    1.56    0.28
  -8   1  -1    1.52    0.21
   8  -1   1    1.62    0.25
   8  -1   1    1.56    0.29
  -9   1  -1   10.95    0.67
   9  -1   1    9.59    0.66
 -10   1  -1    2.57    0.39
  10  -1   1    2.31    0.41
  10   0  -1    1.20    0.34
 -10   0   1    1.05    0.29
   9   0  -1    0.10    0.19
  -9   0   1    0.09    0.15
   8   0  -1    3.23    0.41
  -8   0   1    3.95    0.39
   7   0  -1   10.20    0.61
  -7   0   1   10.53    0.56
  -7   0   1    9.63    0.42
  -7   0   1   10.21    0.52
   6   0  -1  179.55    3.31
   6   0  -1  178.18    3.63
  -6   0   1  179.76    3.16
  -6   0   1  176.81    3.55
  -6   0   1  178.90    3.37
   5   0  -1    3.06    0.20
   5   0  -1    2.89    0.28
   5   0  -1    2.89    0.23
  -5   0   1    3.22    0.24
  -5   0   1    2.91    0.26
  -5   0   1    3.35    0.20
   4   0  -1    4.02    0.21
   4   0  -1    3.86    0.23
   4   0  -1    4.54    0.30
  -4   0   1    4.36    0.20
  -4   0   1    4.43    0.25
  -4   0   1    4.14    0.26
   3   0  -1   45.67    0.97
   3   0  -1   47.28    1.09
   3   0  -1   47.03    0.94
  -3   0   1   44.76    0.97
  -3   0   1   46.83    1.05
  -3   0   1   47.60    0.89
   2   0  -1    4.01    0.15
   2   0  -1    4.11    0.17
   2   0  -1    3.72    0.20
  -2   0   1    4.35    0.18
  -2   0   1    4.04    0.14
  -2   0   1    3.94    0.19
  -2   0   1    4.10    0.17
   1   0  -1    9.88    0.22
   1   0  -1    9.24    0.23
   1   0  -1    8.91    0.27
  -1   0   1    9.54    0.20
  -1   0   1    9.06    0.23
  -1   0   1    9.26    0.26
   0   0   1   17.97    0.34
   0   0   1   18.28    0.36
  -1   0  -1   13.35    0.29
  -1   0  -1   13.13    0.28
  -1   0  -1   13.24    0.27
   1   0   1   12.46    0.27
   1   0   1   13.49    0.30
   1   0   1   12.59    0.30
   1   0   1   13.60    0.32
   1   0   1   13.17    0.28
  -2   0  -1   54.34    0.99
   2   0   1   51.79    1.00
   2   0   1   53.21    0.99
   2   0   1   53.58    1.05
   2   0   1   53.56    1.06
  -3   0  -1    4.80    0.20
  -3   0  -1    4.80    0.24
  -3   0  -1    4.83    0.21
   3   0   1    4.66    0.22
   3   0   1    4.51    0.21
   3   0   1    4.70    0.25
  -4   0  -1   51.44    1.18
  -4   0  -1   50.32    1.05
  -4   0  -1   50.63    1.10
   4   0   1   51.50    1.13
   4   0   1   52.27    1.13
   4   0   1   52.47    1.21
  -5   0  -1    1.76    0.16
  -5   0  -1    1.67    0.17
  -5   0  -1    1.62    0.19
   5   0   1    1.93    0.23
   5   0   1    1.44    0.17
   5   0   1    1.70    0.18
  -6   0  -1    8.07    0.40
  -6   0  -1    8.46    0.45
  -6   0  -1    8.21    0.38
   6   0   1    7.34    0.39
   6   0   1    8.67    0.49
   6   0   1    7.34    0.40
  -7   0  -1   41.75    1.23
  -7   0  -1   42.18    1.07
   7   0   1   38.70    1.25
   7   0   1   40.34    1.11
   7   0   1   40.66    1.15
  -8   0  -1    0.42    0.17
  -8   0  -1    0.34    0.14
   8   0   1    0.12    0.17
   8   0   1    0.32    0.13
  -9   0  -1   19.64    0.90
   9   0   1   20.17    0.97
 -10   0  -1    0.49    0.21
  10   0   1    0.61    0.28
  10  -1  -1    3.78    0.50
 -10   1   1    3.22    0.43
   9  -1  -1    0.30    0.22
  -9   1   1    0.28    0.18
   8  -1  -1    3.87    0.43
  -8   1   1    3.86    0.40
   7  -1  -1    8.47    0.45
   7  -1  -1    8.11    0.55
  -7   1   1   10.06    0.57
  -7   1   1    9.06    0.49
   6  -1  -1    4.78    0.39
   6  -1  -1    4.59    0.30
  -6   1   1    4.58    0.33
  -6   1   1    4.77    0.36
  -6   1   1    4.07    0.25
   5  -1  -1    3.05    0.29
   5  -1  -1    3.11    0.25
   5  -1  -1    3.25    0.23
  -5   1   1    3.15    0.25
  -5   1   1    2.98    0.27
  -5   1   1    3.08    0.19
   4  -1  -1   32.47    0.90
   4  -1  -1   32.22    0.81
   4  -1  -1   32.07    0.81
  -4   1   1   29.83    0.86
  -4   1   1   32.13    0.69
  -4   1   1   31.32    0.81
   3  -1  -1    0.00    0.03
   3  -1  -1    0.01    0.05
   3  -1  -1    0.07    0.05
  -3   1   1   -0.02    0.04
  -3   1   1    0.05    0.04
  -3   1   1   -0.01    0.03
   2  -1  -1   17.42    0.44
   2  -1  -1   16.52    0.43
   2  -1  -1   16.30    0.47
  -2   1   1   16.00    0.43
  -2   1   1   16.72    0.34
  -2   1   1   17.27    0.47
   1  -1  -1   10.11    0.27
   1  -1  -1   10.09    0.28
   1  -1  -1   10.00    0.20
   1  -1  -1   10.89    0.30
  -1   1   1    9.97    0.27
  -1   1   1   10.08    0.27
  -1   1   1   10.11    0.20
  -1   1   1   10.60    0.29
   0  -1  -1  178.58    3.33
   0  -1  -1  191.07    3.17
   0  -1  -1  184.61    3.09
   0  -1  -1  192.48    3.14
   0   1   1  188.43    3.12
   0   1   1  186.88    3.19
  -1  -1  -1  169.11    2.75
  -1  -1  -1  166.05    2.78
   1   1   1  160.99    2.77
   1   1   1  167.54    2.86
   1   1   1  165.99    2.86
  -2  -1  -1   12.84    0.33
  -2  -1  -1   13.72    0.33
  -2  -1  -1   13.07    0.33
   2   1   1   13.68    0.33
   2   1   1   12.68    0.34
   2   1   1   12.88    0.38
   2   1   1   12.58    0.32
  -3  -1  -1  124.23    2.26
  -3  -1  -1  130.08    2.24
  -3  -1  -1  129.57    2.36
   3   1   1  127.66    2.41
   3   1   1  131.38    2.30
   3   1   1  129.40    2.30
  -4  -1  -1    3.93    0.23
  -4  -1  -1    3.74    0.21
  -4  -1  -1    3.69    0.21
   4   1   1    3.55    0.26
   4   1   1    3.67    0.22
   4   1   1    4.14    0.21
  -5  -1  -1    4.74    0.29
  -5  -1  -1    5.18    0.27
  -5  -1  -1    4.15    0.26
   5   1   1    4.70    0.25
   5   1   1    4.90    0.29
   5   1   1    4.78    0.34
  -6  -1  -1   40.34    1.02
  -6  -1  -1   42.99    1.14
  -6  -1  -1   41.60    1.08
   6   1   1   41.34    1.21
   6   1   1   43.39    1.11
   6   1   1   41.27    1.02
  -7  -1  -1   41.06    1.08
  -7  -1  -1   41.44    1.20
   7   1   1   42.04    1.17
   7   1   1   41.17    1.07
   7   1   1   42.58    1.31
  -8  -1  -1   14.59    0.68
  -8  -1  -1   12.58    0.57
   8   1   1   12.83    0.72
  -9  -1  -1    0.27    0.16
  -9  -1  -1    0.23    0.16
   9   1   1    0.33    0.22
 -10  -1  -1    4.92    0.47
  10   1   1    3.67    0.48
   9  -2  -1    5.55    0.55
  -9   2   1    6.28    0.55
   8  -2  -1    9.92    0.65
  -8   2   1   11.50    0.67
   7  -2  -1    0.07    0.13
   7  -2  -1    0.09    0.10
  -7   2   1   -0.05    0.10
   6  -2  -1   18.14    0.76
   6  -2  -1   17.43    0.67
  -6   2   1   19.11    0.69
  -6   2   1   16.84    0.73
  -6   2   1   18.50    0.54
   5  -2  -1    0.08    0.08
   5  -2  -1    0.03    0.07
   5  -2  -1    0.05    0.10
  -5   2   1    0.09    0.10
  -5   2   1    0.13    0.07
  -5   2   1    0.12    0.07
   4  -2  -1   77.20    1.71
   4  -2  -1   81.06    1.69
   4  -2  -1   78.71    1.62
  -4   2   1   76.11    1.61
  -4   2   1   78.17    1.73
  -4   2   1   77.80    1.42
   3  -2  -1    0.09    0.07
   3  -2  -1    0.17    0.07
   3  -2  -1    0.04    0.05
   3  -2  -1    0.12    0.05
  -3   2   1    0.13    0.04
  -3   2   1    0.14    0.06
  -3   2   1    0.09    0.07
   2  -2  -1    0.40    0.05
   2  -2  -1    0.67    0.10
   2  -2  -1    0.39    0.07
   2  -2  -1    0.53    0.09
  -2   2   1    0.51    0.08
  -2   2   1    0.48    0.09
   1  -2  -1    4.69    0.14
   1  -2  -1    4.97    0.19
   1  -2  -1    4.65    0.21
  -1   2   1    4.89    0.19
  -1   2   1    4.52    0.20
   0  -2  -1   80.04    1.40
   0  -2  -1   80.45    1.35
   0   2   1   79.13    1.39
   0   2   1   79.47    1.41
   0   2   1   77.20    1.39
   0   2   1   77.69    1.39
  -1  -2  -1   10.26    0.23
  -1  -2  -1   10.39    0.28
  -1  -2  -1   10.22    0.27
   1   2   1   10.11    0.27
   1   2   1   10.30    0.28
   1   2   1    9.93    0.27
  -2  -2  -1  112.99    1.93
  -2  -2  -1  112.62    1.96
  -2  -2  -1  107.76    1.93
   2   2   1  110.03    2.03
   2   2   1  111.11    1.95
   2   2   1  109.31    1.94
  -3  -2  -1   32.37    0.73
  -3  -2  -1   33.95    0.73
  -3  -2  -1   32.73    0.75
   3   2   1   33.70    0.69
   3   2   1   31.74    0.75
   3   2   1   32.24    0.82
  -4  -2  -1    0.07    0.05
  -4  -2  -1    0.28    0.08
  -4  -2  -1    0.14    0.06
   4   2   1    0.13    0.06
   4   2   1    0.14    0.09
   4   2   1    0.27    0.06
  -5  -2  -1   11.42    0.44
  -5  -2  -1   10.76    0.43
  -5  -2  -1   10.21    0.41
   5   2   1   10.37    0.51
   5   2   1   10.30    0.36
   5   2   1    9.39    0.41
  -6  -2  -1   49.62    1.25
  -6  -2  -1   50.46    1.23
  -6  -2  -1   51.74    1.21
   6   2   1   50.08    1.12
   6   2   1   49.88    1.39
   6   2   1   50.91    1.25
  -7  -2  -1   12.91    0.58
  -7  -2  -1   13.31    0.55
  -7  -2  -1   13.24    0.58
   7   2   1   12.81    0.68
   7   2   1   14.20    0.60
   7   2   1   13.30    0.49
  -8  -2  -1    4.15    0.34
  -8  -2  -1    3.70    0.34
   8   2   1    4.16    0.43
  -9  -2  -1    4.04    0.37
  -9  -2  -1    4.01    0.38
   9   2   1    4.43    0.48
 -10  -2  -1    1.03    0.27
  10   2   1    1.88    0.38
   9  -3  -1    0.88    0.28
  -9   3   1    1.04    0.30
   8  -3  -1    2.23    0.31
   8  -3  -1    2.11    0.34
  -8   3   1    2.39    0.34
   7  -3  -1   13.83    0.71
   7  -3  -1   12.82    0.65
  -7   3   1   14.36    0.73
   6  -3  -1    0.29    0.14
   6  -3  -1    0.28    0.14
  -6   3   1   -0.04    0.10
   5  -3  -1    9.46    0.45
   5  -3  -1    8.55    0.46
   5  -3  -1    8.46    0.46
  -5   3   1    8.98    0.44
  -5   3   1    8.45    0.31
  -5   3   1    8.26    0.47
   4  -3  -1    0.28    0.10
   4  -3  -1    0.48    0.13
   4  -3  -1    0.32    0.12
   4  -3  -1    0.66    0.10
  -4   3   1    0.40    0.11
  -4   3   1    0.39    0.14
  -4   3   1    0.57    0.08
   3  -3  -1   90.31    1.87
   3  -3  -1   89.77    1.77
   3  -3  -1   89.59    1.61
   3  -3  -1   87.61    1.79
  -3   3   1   88.95    1.75
  -3   3   1   85.88    1.86
  -3   3   1   88.60    1.56
   2  -3  -1  167.67    2.96
   2  -3  -1  169.05    3.00
   2  -3  -1  166.98    3.09
   2  -3  -1  166.92    2.79
  -2   3   1  163.53    3.09
  -2   3   1  168.37    2.94
   1  -3  -1   93.36    1.80
   1  -3  -1   92.09    1.70
   1  -3  -1   90.94    1.59
  -1   3   1   90.66    1.69
  -1   3   1   92.92    1.75
   0  -3  -1    1.54    0.11
   0  -3  -1    1.56    0.13
   0  -3  -1    1.40    0.10
   0   3   1    1.65    0.11
   0   3   1    1.46    0.09
   0   3   1    1.60    0.10
  -1  -3  -1   10.17    0.31
  -1  -3  -1   10.15    0.27
  -1  -3  -1   10.45    0.32
  -1  -3  -1    9.43    0.30
   1   3   1    9.83    0.30
   1   3   1   10.50    0.27
   1   3   1   10.08    0.28
  -2  -3  -1   39.65    0.84
  -2  -3  -1   40.71    0.86
  -2  -3  -1   40.96    0.80
   2   3   1   39.10    0.84
   2   3   1   39.37    0.87
  -3  -3  -1    0.58    0.10
  -3  -3  -1    0.78    0.09
  -3  -3  -1    0.65    0.09
   3   3   1    0.77    0.12
   3   3   1    0.53    0.09
  -4  -3  -1    9.55    0.38
  -4  -3  -1    8.94    0.36
  -4  -3  -1    9.29    0.34
   4   3   1    8.87    0.42
   4   3   1    8.73    0.29
   4   3   1    9.17    0.37
  -5  -3  -1    6.88    0.35
  -5  -3  -1    7.65    0.36
  -5  -3  -1    7.39    0.34
   5   3   1    8.41    0.45
   5   3   1    7.29    0.27
   5   3   1    7.64    0.37
  -6  -3  -1   21.38    0.70
  -6  -3  -1   22.10    0.70
  -6  -3  -1   20.22    0.69
   6   3   1   20.84    0.82
   6   3   1   20.55    0.56
   6   3   1   21.23    0.72
  -7  -3  -1    0.41    0.14
  -7  -3  -1    0.35    0.13
  -7  -3  -1    0.43    0.14
   7   3   1    0.00    0.14
  -8  -3  -1    8.41    0.49
  -8  -3  -1    8.60    0.48
   8   3   1    9.26    0.61
  -9  -3  -1    2.76    0.32
  -9  -3  -1    3.30    0.34
   9   3   1    2.93    0.41
 -10  -3  -1   12.02    0.64
 -10  -3  -1   11.43    0.66
  10   3   1   11.52    0.78
  -9   4   1    3.02    0.43
   8  -4  -1   -0.02    0.17
   8  -4  -1    0.29    0.17
  -8   4   1    0.59    0.23
   7  -4  -1    0.29    0.16
   7  -4  -1    0.05    0.12
  -7   4   1   -0.02    0.13
   6  -4  -1   14.24    0.69
   6  -4  -1   14.53    0.66
  -6   4   1   13.65    0.69
   5  -4  -1   32.13    1.04
   5  -4  -1   30.49    0.95
   5  -4  -1   31.36    0.97
  -5   4   1   31.21    0.94
  -5   4   1   31.44    0.75
  -5   4   1   31.85    1.05
   4  -4  -1   25.61    0.78
   4  -4  -1   24.84    0.85
   4  -4  -1   24.92    0.79
   4  -4  -1   26.26    0.66
  -4   4   1   25.56    0.85
  -4   4   1   25.27    0.61
  -4   4   1   24.41    0.76
   3  -4  -1   44.30    1.16
   3  -4  -1   43.45    0.93
   3  -4  -1   44.31    1.05
   3  -4  -1   43.97    1.08
  -3   4   1   43.25    1.05
  -3   4   1   44.93    1.14
   2  -4  -1   24.56    0.64
   2  -4  -1   25.71    0.76
   2  -4  -1   24.69    0.69
   2  -4  -1   24.80    0.58
  -2   4   1   23.99    0.70
  -2   4   1   24.83    0.67
   1  -4  -1    1.09    0.15
   1  -4  -1    0.69    0.09
   1  -4  -1    0.82    0.11
  -1   4   1    0.87    0.11
  -1   4   1    0.83    0.11
   0  -4  -1   29.54    0.67
   0  -4  -1   29.59    0.71
   0  -4  -1   28.68    0.74
   0   4   1   29.11    0.69
   0   4   1   28.31    0.60
   0   4   1   29.21    0.66
  -1  -4  -1   19.20    0.51
  -1  -4  -1   19.24    0.48
  -1  -4  -1   18.28    0.50
  -1  -4  -1   18.11    0.52
   1   4   1   17.75    0.44
   1   4   1   19.07    0.46
   1   4   1   18.70    0.50
  -2  -4  -1    3.85    0.21
  -2  -4  -1    4.62    0.19
  -2  -4  -1    3.93    0.22
  -2  -4  -1    4.52    0.22
   2   4   1    4.45    0.22
   2   4   1    4.46    0.22
  -3  -4  -1    9.15    0.35
  -3  -4  -1    9.51    0.38
  -3  -4  -1    9.49    0.31
   3   4   1    9.42    0.38
   3   4   1    9.49    0.36
  -4  -4  -1    5.72    0.31
  -4  -4  -1    5.69    0.29
  -4  -4  -1    5.89    0.27
   4   4   1    5.24    0.29
   4   4   1    4.88    0.32
  -5  -4  -1    0.30    0.09
  -5  -4  -1    0.29    0.10
  -5  -4  -1    0.16    0.09
   5   4   1    0.36    0.14
   5   4   1    0.33    0.10
  -6  -4  -1    1.69    0.21
  -6  -4  -1    1.34    0.19
  -6  -4  -1    1.60    0.19
   6   4   1    1.61    0.25
   6   4   1    1.57    0.14
   6   4   1    1.75    0.21
  -7  -4  -1    5.44    0.35
  -7  -4  -1    5.47    0.38
  -7  -4  -1    5.91    0.38
   7   4   1    6.12    0.47
  -8  -4  -1   -0.05    0.10
  -8  -4  -1   -0.02    0.08
   8   4   1   -0.04    0.15
  -9  -4  -1    2.64    0.32
  -9  -4  -1    2.92    0.32
   9   4   1    2.45    0.38
 -10  -4  -1    0.01    0.16
 -10  -4  -1    0.00    0.13
  10   4   1    0.13    0.21
   8  -5  -1    0.41    0.20
  -8   5   1    0.65    0.26
   7  -5  -1    5.38    0.48
  -7   5   1    5.10    0.48
   6  -5  -1    6.80    0.45
   6  -5  -1    7.49    0.52
  -6   5   1    7.33    0.52
   5  -5  -1   27.84    0.89
   5  -5  -1   26.59    0.99
  -5   5   1   24.64    0.94
   4  -5  -1    5.19    0.28
   4  -5  -1    5.89    0.37
   4  -5  -1    4.89    0.38
   4  -5  -1    4.87    0.32
  -4   5   1    5.34    0.25
  -4   5   1    5.15    0.38
  -4   5   1    5.05    0.33
   3  -5  -1    5.54    0.27
   3  -5  -1    5.35    0.37
   3  -5  -1    5.58    0.30
   3  -5  -1    5.54    0.34
  -3   5   1    5.85    0.37
  -3   5   1    5.49    0.32
   2  -5  -1   19.22    0.69
   2  -5  -1   18.79    0.62
   2  -5  -1   20.64    0.56
   2  -5  -1   19.75    0.54
  -2   5   1   18.24    0.58
  -2   5   1   19.76    0.64
   1  -5  -1    3.14    0.22
   1  -5  -1    3.66    0.27
   1  -5  -1    3.78    0.20
  -1   5   1    3.29    0.22
  -1   5   1    3.67    0.23
   0  -5  -1  161.87    2.84
   0  -5  -1  163.52    2.92
   0  -5  -1  161.77    3.06
   0   5   1  162.69    2.95
   0   5   1  161.11    2.90
  -1  -5  -1   78.27    1.52
  -1  -5  -1   76.92    1.60
  -1  -5  -1   77.65    1.54
  -1  -5  -1   77.31    1.53
   1   5   1   76.64    1.52
   1   5   1   74.86    1.43
   1   5   1   74.79    1.49
  -2  -5  -1    0.05    0.06
  -2  -5  -1    0.10    0.05
  -2  -5  -1    0.05    0.05
  -2  -5  -1    0.14    0.06
   2   5   1    0.04    0.05
   2   5   1    0.13    0.06
  -3  -5  -1    8.39    0.31
  -3  -5  -1    8.44    0.36
  -3  -5  -1    8.76    0.39
  -3  -5  -1    8.68    0.33
   3   5   1    8.19    0.36
   3   5   1    8.26    0.36
  -4  -5  -1    0.48    0.09
  -4  -5  -1    0.28    0.10
  -4  -5  -1    0.15    0.07
  -4  -5  -1    0.19    0.08
   4   5   1    0.26    0.09
   4   5   1    0.33    0.12
  -5  -5  -1    1.47    0.16
  -5  -5  -1    1.36    0.19
  -5  -5  -1    1.55    0.18
   5   5   1    1.71    0.24
   5   5   1    1.51    0.19
  -6  -5  -1   14.49    0.59
  -6  -5  -1   14.27    0.54
  -6  -5  -1   15.01    0.60
   6   5   1   13.59    0.66
  -7  -5  -1    0.32    0.14
  -7  -5  -1    0.13    0.10
  -7  -5  -1    0.26    0.13
   7   5   1    0.04    0.13
  -8  -5  -1    4.95    0.40
  -8  -5  -1    3.94    0.33
   8   5   1    5.26    0.48
  -9  -5  -1    0.83    0.20
  -9  -5  -1    0.58    0.21
   9   5   1    0.42    0.23
 -10  -5  -1    5.69    0.48
 -10  -5  -1    5.36    0.45
  10   5   1    4.71    0.54
   8  -6  -1   16.82    0.92
  -8   6   1   17.94    0.96
   7  -6  -1    0.69    0.25
  -7   6   1    0.27    0.21
   6  -6  -1    3.78    0.42
  -6   6   1    3.36    0.40
   5  -6  -1    2.67    0.35
  -5   6   1    2.25    0.32
   4  -6  -1    7.02    0.38
   4  -6  -1    7.43    0.36
   4  -6  -1    7.06    0.49
   4  -6  -1    7.74    0.45
  -4   6   1    7.24    0.47
   3  -6  -1   61.39    1.47
   3  -6  -1   60.38    1.29
   3  -6  -1   60.78    1.60
   3  -6  -1   61.81    1.34
  -3   6   1   58.72    1.40
  -3   6   1   58.52    1.51
   2  -6  -1   47.73    1.08
   2  -6  -1   50.98    1.35
   2  -6  -1   49.18    1.22
   2  -6  -1   47.99    1.07
  -2   6   1   48.27    1.18
  -2   6   1   48.66    1.23
   1  -6  -1   52.95    1.13
   1  -6  -1   53.00    1.24
   1  -6  -1   51.72    1.34
  -1   6   1   51.23    1.20
  -1   6   1   51.23    1.21
   0  -6  -1    0.98    0.17
   0  -6  -1    1.02    0.15
   0  -6  -1    0.97    0.13
   0   6   1    0.97    0.14
   0   6   1    0.92    0.12
  -1  -6  -1    1.93    0.21
  -1  -6  -1    2.01    0.19
  -1  -6  -1    2.11    0.18
  -1  -6  -1    2.24    0.20
   1   6   1    2.13    0.19
   1   6   1    2.01    0.16
   1   6   1    2.21    0.14
  -2  -6  -1   95.70    1.86
  -2  -6  -1   89.67    1.86
  -2  -6  -1   95.20    1.89
  -2  -6  -1   96.20    1.93
   2   6   1   92.45    1.79
   2   6   1   94.28    1.83
   2   6   1   93.50    1.86
  -3  -6  -1    6.91    0.33
  -3  -6  -1    6.66    0.33
  -3  -6  -1    6.48    0.35
  -3  -6  -1    5.79    0.28
   3   6   1    6.09    0.32
   3   6   1    6.28    0.32
  -4  -6  -1   33.89    0.95
  -4  -6  -1   34.05    0.91
  -4  -6  -1   32.79    0.84
  -4  -6  -1   33.22    0.85
   4   6   1   31.94    0.90
   4   6   1   34.20    0.95
  -5  -6  -1    0.03    0.07
  -5  -6  -1    0.06    0.07
  -5  -6  -1    0.02    0.06
  -5  -6  -1    0.02    0.08
   5   6   1    0.13    0.11
   5   6   1    0.02    0.07
  -6  -6  -1    5.23    0.32
  -6  -6  -1    6.06    0.38
  -6  -6  -1    5.84    0.39
   6   6   1    5.95    0.44
  -7  -6  -1   10.59    0.50
  -7  -6  -1    9.18    0.52
   7   6   1   10.58    0.62
  -8  -6  -1    2.98    0.30
  -8  -6  -1    3.37    0.36
   8   6   1    2.89    0.39
  -9  -6  -1    5.67    0.42
  -9  -6  -1    5.57    0.47
   9   6   1    5.13    0.52
 -10  -6  -1    2.17    0.32
 -10  -6  -1    1.72    0.32
  10   6   1    1.85    0.40
   7  -7  -1    2.34    0.40
  -7   7   1    2.71    0.42
   6  -7  -1    0.41    0.21
  -6   7   1    0.75    0.25
   5  -7  -1    5.02    0.49
  -5   7   1    5.11    0.47
   4  -7  -1    3.20    0.38
  -4   7   1    3.72    0.37
   3  -7  -1   36.77    0.94
   3  -7  -1   36.79    1.10
   3  -7  -1   38.09    1.24
  -3   7   1   35.31    1.12
   2  -7  -1    1.47    0.25
   2  -7  -1    1.09    0.16
   2  -7  -1    1.22    0.20
  -2   7   1    1.10    0.19
   1  -7  -1    5.24    0.34
   1  -7  -1    5.25    0.38
   1  -7  -1    5.22    0.30
  -1   7   1    4.78    0.31
  -1   7   1    5.13    0.32
   0  -7  -1   37.09    0.95
   0  -7  -1   38.14    1.01
   0  -7  -1   37.52    1.09
   0   7   1   36.86    0.98
   0   7   1   35.98    0.94
  -1  -7  -1    5.78    0.33
  -1  -7  -1    5.62    0.36
  -1  -7  -1    5.32    0.32
   1   7   1    5.29    0.23
   1   7   1    5.03    0.31
   1   7   1    5.78    0.29
  -2  -7  -1   46.16    1.18
  -2  -7  -1   46.49    1.14
  -2  -7  -1   45.31    1.15
  -2  -7  -1   46.90    1.11
   2   7   1   45.75    1.12
   2   7   1   44.94    0.99
   2   7   1   44.92    1.06
  -3  -7  -1    4.27    0.26
  -3  -7  -1    3.85    0.27
  -3  -7  -1    4.29    0.31
  -3  -7  -1    4.05    0.28
   3   7   1    4.29    0.29
   3   7   1    3.89    0.25
  -4  -7  -1    2.20    0.21
  -4  -7  -1    2.28    0.20
  -4  -7  -1    1.52    0.20
  -4  -7  -1    1.51    0.22
   4   7   1    2.32    0.23
  -5  -7  -1    9.07    0.47
  -5  -7  -1   10.37    0.53
  -5  -7  -1   10.32    0.44
  -5  -7  -1   10.12    0.42
   5   7   1    9.62    0.51
  -6  -7  -1    9.60    0.53
  -6  -7  -1    9.92    0.46
  -6  -7  -1   10.10    0.52
   6   7   1   10.74    0.57
  -7  -7  -1    0.38    0.16
  -7  -7  -1    0.44    0.14
   7   7   1    0.31    0.19
  -8  -7  -1    0.45    0.18
  -8  -7  -1    0.30    0.14
   8   7   1    0.62    0.23
  -9  -7  -1    0.73    0.23
  -9  -7  -1    0.86    0.21
   9   7   1    0.31    0.22
 -10  -7  -1    1.10    0.28
   6  -8  -1    4.29    0.50
  -6   8   1    4.52    0.49
   5  -8  -1    1.98    0.35
  -5   8   1    2.61    0.37
   4  -8  -1    4.90    0.49
  -4   8   1    7.58    0.53
   3  -8  -1    1.78    0.21
   3  -8  -1    1.56    0.30
  -3   8   1    1.80    0.28
   2  -8  -1   20.75    0.68
   2  -8  -1   20.21    0.77
   2  -8  -1   18.22    0.84
  -2   8   1   19.41    0.75
   1  -8  -1   40.03    1.14
   1  -8  -1   38.62    1.24
   1  -8  -1   39.29    1.03
  -1   8   1   41.30    1.11
   0  -8  -1    0.11    0.12
   0  -8  -1   -0.01    0.07
   0  -8  -1    0.25    0.11
   0   8   1    0.00    0.07
  -1  -8  -1   27.95    0.85
  -1  -8  -1   27.49    0.93
  -1  -8  -1   27.00    0.86
   1   8   1   27.92    0.79
  -2  -8  -1    1.05    0.18
  -2  -8  -1    0.82    0.17
  -2  -8  -1    0.99    0.17
  -2  -8  -1    0.77    0.18
   2   8   1    1.05    0.14
   2   8   1    1.09    0.13
  -3  -8  -1    3.08    0.28
  -3  -8  -1    3.03    0.29
  -3  -8  -1    3.20    0.29
  -3  -8  -1    2.92    0.25
   3   8   1    2.95    0.23
   3   8   1    3.26    0.23
  -4  -8  -1  113.53    2.38
  -4  -8  -1  116.71    2.36
  -4  -8  -1  114.82    2.34
  -4  -8  -1  112.86    2.43
   4   8   1  114.03    2.32
  -5  -8  -1    0.15    0.11
  -5  -8  -1    0.20    0.13
  -5  -8  -1    0.19    0.11
   5   8   1    0.25    0.13
  -6  -8  -1   15.96    0.74
  -6  -8  -1   18.91    0.67
   6   8   1   17.38    0.75
  -7  -8  -1    0.45    0.19
  -7  -8  -1    0.60    0.17
   7   8   1    0.50    0.20
  -8  -8  -1    1.41    0.28
   8   8   1    1.65    0.32
  -9  -8  -1    4.33    0.45
   9   8   1    5.40    0.53
   5  -9  -1    0.67    0.26
  -5   9   1    0.57    0.24
   4  -9  -1    4.41    0.49
  -4   9   1    4.84    0.47
  -3   9   1    3.99    0.39
   2  -9  -1    5.32    0.36
   2  -9  -1    4.60    0.45
  -2   9   1    4.82    0.40
   1  -9  -1    1.05    0.25
   1  -9  -1    0.79    0.19
   1  -9  -1    1.26    0.19
  -1   9   1    0.42    0.15
   0  -9  -1    0.12    0.09
   0  -9  -1    0.29    0.16
   0  -9  -1    0.20    0.12
   0   9   1    0.01    0.08
  -1  -9  -1   14.53    0.61
  -1  -9  -1   13.69    0.62
  -1  -9  -1   13.49    0.67
   1   9   1   14.03    0.55
  -2  -9  -1    4.24    0.34
  -2  -9  -1    4.14    0.36
  -2  -9  -1    4.02    0.34
   2   9   1    3.92    0.28
  -3  -9  -1   28.06    0.87
  -3  -9  -1   26.42    0.92
  -3  -9  -1   26.97    0.93
  -3  -9  -1   27.34    0.91
   3   9   1   28.37    0.83
  -4  -9  -1    0.38    0.14
  -4  -9  -1    0.58    0.17
  -4  -9  -1    0.48    0.16
  -4  -9  -1    0.59    0.17
   4   9   1    0.62    0.14
   4   9   1    0.46    0.14
  -5  -9  -1   10.32    0.58
  -5  -9  -1   10.67    0.50
   5   9   1   10.70    0.52
  -6  -9  -1    3.45    0.38
   6   9   1    3.68    0.35
  -7  -9  -1    0.13    0.16
   7   9   1    0.48    0.20
  -8  -9  -1    8.35    0.59
   8   9   1    8.94    0.62
  -9  -9  -1    0.68    0.24
   9   9   1    0.66    0.27
   4 -10  -1    0.54    0.26
  -4  10   1    1.50    0.32
   3 -10  -1    3.90    0.47
  -3  10   1    3.90    0.42
   2 -10  -1    0.03    0.15
   2 -10  -1    0.21    0.14
  -2  10   1    0.21    0.15
   1 -10  -1    7.63    0.57
   1 -10  -1    6.33    0.42
  -1  10   1    8.84    0.51
   0 -10  -1    3.09    0.38
   0 -10  -1    3.14    0.31
   0  10   1    3.38    0.31
  -1 -10  -1   15.38    0.77
  -1 -10  -1   18.09    0.73
   1  10   1   16.46    0.65
  -2 -10  -1    3.03    0.35
  -2 -10  -1    3.10    0.33
   2  10   1    3.13    0.27
  -3 -10  -1    0.06    0.12
  -3 -10  -1    0.18    0.12
  -3 -10  -1   -0.06    0.11
   3  10   1   -0.05    0.08
  -4 -10  -1    9.73    0.58
  -5 -10  -1    0.12    0.14
  -6 -10  -1   13.17    0.71
  -7 -10  -1    4.69    0.47
  -8 -10  -1    1.21    0.30
   8  10   1    1.15    0.29
   3 -11  -1    2.70    0.44
  -3  11   1    2.94    0.40
  -2  11   1   13.39    0.72
   1 -11  -1    1.09    0.23
   1 -11  -1    0.83    0.26
  -1  11   1    1.70    0.27
   0 -11  -1    8.90    0.53
   0 -11  -1    9.74    0.65
   0  11   1    9.43    0.53
  -1 -11  -1    1.73    0.31
  -1 -11  -1    1.43    0.25
   1  11   1    1.19    0.21
  -2 -11  -1    1.34    0.26
  -2 -11  -1    1.00    0.26
  -3 -11  -1   14.66    0.71
  -3 -11  -1   13.43    0.71
  -4 -11  -1    0.76    0.22
  -5 -11  -1    4.31    0.45
  -6 -11  -1    0.16    0.17
  -7 -11  -1    1.95    0.35
   1 -12  -1    0.01    0.14
   1 -12  -1    0.09    0.18
   0 -12  -1    2.54    0.40
   0 -12  -1    2.23    0.31
  -1 -12  -1    4.66    0.43
  -1 -12  -1    5.33    0.52
  -2 -12  -1    6.81    0.57
  -3 -12  -1    0.47    0.20
  -4 -12  -1    0.44    0.20
  -5 -12  -1    6.58    0.56
  -2 -12   2    2.10    0.35
  -2 -12   2    2.73    0.36
   5  11  -2    6.60    0.49
  -5 -11   2    6.42    0.51
  -5 -11   2    6.56    0.55
  -5 -11   2    5.24    0.47
   4  11  -2    1.88    0.28
  -4 -11   2    1.77    0.31
  -4 -11   2    1.82    0.29
  -4 -11   2    2.00    0.33
   3  11  -2    4.86    0.42
  -3 -11   2    4.81    0.46
  -3 -11   2    5.13    0.47
  -3 -11   2    5.84    0.46
   2  11  -2    1.58    0.26
  -2 -11   2    1.56    0.27
  -2 -11   2    2.00    0.33
  -2 -11   2    1.55    0.29
   1  11  -2    2.82    0.33
  -1 -11   2    2.69    0.35
  -1 -11   2    2.88    0.37
  -1 -11   2    3.06    0.35
   0  11  -2    5.97    0.46
   0 -11   2    4.77    0.43
   0 -11   2    5.30    0.46
   0 -11   2    5.93    0.53
  -1  11  -2    1.58    0.28
   1 -11   2    2.11    0.32
   1 -11   2    2.67    0.40
   1 -11   2    1.78    0.30
  -2  11  -2    3.52    0.41
   2 -11   2    2.70    0.35
   2 -11   2    3.17    0.45
  -6 -10   2   10.84    0.67
  -6 -10   2   12.71    0.69
  -6 -10   2   12.27    0.68
  -5 -10   2    0.20    0.16
  -5 -10   2    0.20    0.15
  -5 -10   2    0.45    0.18
   4  10  -2    0.38    0.16
  -4 -10   2    0.26    0.15
  -4 -10   2    0.48    0.18
  -4 -10   2    0.56    0.19
   3  10  -2    6.74    0.45
  -3 -10   2    6.45    0.45
  -3 -10   2    6.09    0.47
  -3 -10   2    5.65    0.45
   2  10  -2    2.87    0.31
  -2 -10   2    2.70    0.34
  -2 -10   2    2.59    0.30
  -2 -10   2    2.31    0.32
   1  10  -2    2.08    0.27
  -1 -10   2    2.89    0.33
  -1 -10   2    2.88    0.32
  -1 -10   2    2.56    0.33
   0  10  -2    3.36    0.34
   0 -10   2    2.70    0.32
   0 -10   2    4.18    0.42
   0 -10   2    3.43    0.35
  -1  10  -2    3.12    0.34
   1 -10   2    2.51    0.36
   1 -10   2    2.49    0.31
   1 -10   2    2.31    0.30
  -2  10  -2    3.20    0.36
   2 -10   2    1.63    0.33
   2 -10   2    2.28    0.31
   2 -10   2    1.92    0.29
  -3  10  -2    4.23    0.43
   3 -10   2    3.84    0.41
   3 -10   2    5.02    0.43
   3 -10   2    3.55    0.46
  -4  10  -2   10.87    0.72
   4 -10   2    9.52    0.72
   4 -10   2   10.01    0.61
  -7  -9   2    3.80    0.39
  -7  -9   2    3.39    0.37
  -7  -9   2    3.26    0.39
  -6  -9   2    7.29    0.50
  -6  -9   2    7.05    0.52
  -6  -9   2    6.38    0.47
  -5  -9   2    6.56    0.46
  -5  -9   2    6.43    0.45
  -5  -9   2    5.21    0.45
  -4  -9   2    0.28    0.15
  -4  -9   2    0.29    0.14
  -4  -9   2    0.42    0.16
   3   9  -2    7.99    0.47
  -3  -9   2    6.72    0.46
  -3  -9   2    7.13    0.47
  -3  -9   2    7.12    0.45
   2   9  -2   -0.01    0.08
  -2  -9   2    0.03    0.12
  -2  -9   2    0.05    0.10
  -2  -9   2    0.08    0.10
  -2  -9   2    0.02    0.12
   1   9  -2    0.31    0.13
  -1  -9   2    0.82    0.18
  -1  -9   2    0.67    0.19
  -1  -9   2    0.56    0.17
  -1  -9   2    0.85    0.22
   0   9  -2    4.89    0.36
   0  -9   2    4.66    0.38
   0  -9   2    4.43    0.41
   0  -9   2    5.97    0.40
  -1   9  -2   -0.12    0.07
   1  -9   2    0.03    0.12
   1  -9   2    0.02    0.10
   1  -9   2   -0.11    0.08
  -2   9  -2    3.42    0.35
   2  -9   2    4.32    0.37
   2  -9   2    3.43    0.34
   2  -9   2    3.72    0.41
  -3   9  -2   -0.09    0.12
   3  -9   2    0.14    0.12
   3  -9   2    0.03    0.11
   3  -9   2    0.03    0.13
  -4   9  -2    0.16    0.15
   4  -9   2    0.03    0.12
   4  -9   2   -0.09    0.12
   4  -9   2    0.02    0.13
  -5   9  -2    0.27    0.20
   5  -9   2    0.07    0.15
   5  -9   2    0.02    0.14
   8   8  -2    0.02    0.21
  -8  -8   2    0.12    0.16
  -8  -8   2    0.05    0.14
   7   8  -2    1.07    0.28
  -7  -8   2    0.51    0.20
  -7  -8   2    0.66    0.20
  -7  -8   2    0.40    0.19
   6   8  -2   11.24    0.64
  -6  -8   2   10.26    0.57
  -6  -8   2   11.14    0.60
  -6  -8   2   10.90    0.61
   5   8  -2   10.80    0.57
  -5  -8   2   10.78    0.55
  -5  -8   2    9.03    0.54
  -5  -8   2    9.74    0.54
  -4  -8   2   23.70    0.86
  -4  -8   2   23.51    0.87
  -4  -8   2   23.24    0.82
  -3  -8   2    0.12    0.10
  -3  -8   2    0.15    0.11
  -3  -8   2    0.20    0.11
   2   8  -2    5.98    0.38
  -2  -8   2    6.00    0.38
  -2  -8   2    6.66    0.43
  -2  -8   2    6.89    0.43
  -2  -8   2    6.99    0.41
   1   8  -2   22.24    0.78
  -1  -8   2   21.42    0.82
  -1  -8   2   21.49    0.80
  -1  -8   2   22.87    0.78
  -1  -8   2   21.80    0.79
   0   8  -2    6.49    0.40
   0  -8   2    7.13    0.46
   0  -8   2    6.50    0.40
   0  -8   2    6.26    0.40
  -1   8  -2   20.65    0.77
   1  -8   2   21.95    0.79
   1  -8   2   21.16    0.87
   1  -8   2   21.64    0.77
  -2   8  -2    0.30    0.14
   2  -8   2    0.36    0.14
   2  -8   2    0.26    0.13
   2  -8   2    0.21    0.14
  -3   8  -2    8.91    0.54
   3  -8   2    8.02    0.57
   3  -8   2    8.93    0.49
   3  -8   2    8.06    0.50
  -4   8  -2    8.91    0.58
   4  -8   2    8.77    0.62
   4  -8   2    9.25    0.52
   4  -8   2   10.16    0.58
  -5   8  -2    4.01    0.45
   5  -8   2    3.58    0.45
   5  -8   2    4.28    0.39
   5  -8   2    3.76    0.39
  -6   8  -2   17.64    0.94
   6  -8   2   16.39    0.95
   9   7  -2    0.26    0.24
  -9  -7   2    0.21    0.17
  -9  -7   2    0.07    0.16
   8   7  -2    0.48    0.28
  -8  -7   2    0.54    0.19
  -8  -7   2    0.32    0.18
  -8  -7   2    0.38    0.18
   7   7  -2    7.27    0.57
  -7  -7   2    6.76    0.47
  -7  -7   2    7.08    0.48
  -7  -7   2    6.46    0.47
   6   7  -2    9.47    0.59
  -6  -7   2   10.61    0.55
  -6  -7   2   11.80    0.60
  -6  -7   2    9.82    0.54
   5   7  -2    4.38    0.39
  -5  -7   2    4.87    0.35
  -5  -7   2    4.11    0.36
  -5  -7   2    4.34    0.34
   4   7  -2    0.02    0.13
  -4  -7   2    0.06    0.10
  -4  -7   2    0.07    0.10
  -4  -7   2    0.15    0.09
   3   7  -2    1.57    0.20
  -3  -7   2    1.50    0.21
  -3  -7   2    1.89    0.24
  -3  -7   2    1.71    0.21
   2   7  -2   22.40    0.76
  -2  -7   2   20.81    0.75
  -2  -7   2   21.35    0.75
  -2  -7   2   21.57    0.71
  -2  -7   2   23.32    0.73
   1   7  -2   15.35    0.60
  -1  -7   2   16.43    0.63
  -1  -7   2   16.39    0.65
  -1  -7   2   14.84    0.61
  -1  -7   2   15.60    0.59
   0   7  -2   16.24    0.62
   0  -7   2   15.46    0.65
   0  -7   2   16.65    0.68
   0  -7   2   16.79    0.62
   0  -7   2   14.67    0.58
  -1   7  -2    7.05    0.40
   1  -7   2    6.44    0.38
   1  -7   2    5.81    0.36
   1  -7   2    5.83    0.42
  -2   7  -2    3.38    0.31
   2  -7   2    2.80    0.32
   2  -7   2    2.93    0.28
   2  -7   2    3.39    0.30
  -3   7  -2    0.08    0.11
   3  -7   2    0.02    0.11
   3  -7   2   -0.07    0.07
   3  -7   2   -0.10    0.07
  -4   7  -2    9.57    0.57
   4  -7   2   10.96    0.54
   4  -7   2    8.87    0.60
   4  -7   2    9.54    0.53
  -5   7  -2    4.56    0.44
  -5   7  -2    4.41    0.33
   5  -7   2    4.18    0.45
   5  -7   2    3.79    0.35
   5  -7   2    4.57    0.40
  -6   7  -2    3.07    0.29
  -6   7  -2    2.75    0.39
   6  -7   2    3.04    0.42
   6  -7   2    2.91    0.33
   6  -7   2    2.51    0.33
  -7   7  -2    0.40    0.23
   7  -7   2    0.97    0.29
   9   6  -2    4.08    0.52
  -9  -6   2    3.78    0.41
  -9  -6   2    3.78    0.39
   8   6  -2    8.66    0.66
  -8  -6   2    8.12    0.54
  -8  -6   2    8.67    0.56
  -8  -6   2    9.37    0.56
   7   6  -2    2.91    0.40
  -7  -6   2    3.50    0.35
  -7  -6   2    3.32    0.34
  -7  -6   2    3.50    0.35
   6   6  -2    1.27    0.27
  -6  -6   2    0.94    0.21
  -6  -6   2    1.24    0.21
  -6  -6   2    1.25    0.22
   5   6  -2    0.38    0.18
  -5  -6   2    0.54    0.16
  -5  -6   2    0.38    0.13
  -5  -6   2    0.39    0.14
   4   6  -2    1.43    0.23
  -4  -6   2    1.22    0.18
  -4  -6   2    1.11    0.20
  -4  -6   2    1.51    0.21
   3   6  -2   19.60    0.66
  -3  -6   2   19.84    0.69
  -3  -6   2   19.61    0.56
  -3  -6   2   19.42    0.68
  -3  -6   2   20.35    0.65
   2   6  -2   28.74    0.73
  -2  -6   2   27.49    0.76
  -2  -6   2   26.67    0.82
  -2  -6   2   28.05    0.82
  -2  -6   2   25.66    0.75
   1   6  -2    7.66    0.25
   1   6  -2    7.26    0.37
  -1  -6   2    6.89    0.38
  -1  -6   2    6.59    0.36
  -1  -6   2    6.85    0.36
  -1  -6   2    7.96    0.36
   0   6  -2    5.49    0.32
   0  -6   2    5.81    0.36
   0  -6   2    6.03    0.32
   0  -6   2    6.20    0.34
   0  -6   2    5.57    0.35
  -1   6  -2   31.91    0.91
   1  -6   2   33.03    0.89
   1  -6   2   32.51    0.99
   1  -6   2   30.86    0.88
  -2   6  -2    1.03    0.17
   2  -6   2    1.20    0.18
   2  -6   2    0.67    0.18
   2  -6   2    0.84    0.15
  -3   6  -2   36.29    1.08
   3  -6   2   36.69    1.17
   3  -6   2   35.35    1.03
   3  -6   2   36.04    0.99
  -4   6  -2    1.76    0.26
   4  -6   2    1.66    0.23
   4  -6   2    1.96    0.24
   4  -6   2    1.63    0.27
  -5   6  -2    4.76    0.43
  -5   6  -2    3.83    0.29
   5  -6   2    4.01    0.34
   5  -6   2    4.07    0.42
   5  -6   2    3.51    0.34
  -6   6  -2    8.87    0.61
  -6   6  -2    9.03    0.46
   6  -6   2    8.81    0.54
   6  -6   2    9.46    0.52
   6  -6   2    9.22    0.63
  -7   6  -2    0.14    0.19
   7  -6   2    0.26    0.18
  -8   6  -2    3.17    0.45
   8  -6   2    3.53    0.47
   9   5  -2   -0.20    0.18
  -9  -5   2   -0.15    0.11
   8   5  -2    1.17    0.31
  -8  -5   2    1.14    0.24
  -8  -5   2    0.48    0.19
  -8  -5   2    1.23    0.23
   7   5  -2    5.87    0.51
  -7  -5   2    5.79    0.41
  -7  -5   2    6.24    0.41
  -7  -5   2    6.79    0.45
   6   5  -2   14.87    0.73
  -6  -5   2   12.47    0.57
  -6  -5   2   14.24    0.60
  -6  -5   2   13.75    0.61
   5   5  -2   29.49    1.00
  -5  -5   2   29.43    0.89
  -5  -5   2   30.06    0.92
  -5  -5   2   30.17    0.89
   4   5  -2    1.70    0.24
  -4  -5   2    1.45    0.17
  -4  -5   2    1.90    0.21
  -4  -5   2    1.57    0.19
   3   5  -2   20.73    0.67
  -3  -5   2   19.97    0.51
  -3  -5   2   19.85    0.66
  -3  -5   2   20.52    0.67
  -3  -5   2   20.62    0.62
   2   5  -2    4.80    0.27
   2   5  -2    4.07    0.23
  -2  -5   2    4.65    0.25
  -2  -5   2    4.58    0.28
  -2  -5   2    4.66    0.24
  -2  -5   2    4.20    0.24
  -2  -5   2    4.68    0.28
  -2  -5   2    4.88    0.26
   1   5  -2    0.50    0.09
   1   5  -2    0.45    0.08
  -1  -5   2    0.49    0.11
  -1  -5   2    0.48    0.10
  -1  -5   2    0.70    0.13
  -1  -5   2    0.16    0.06
  -1  -5   2    0.36    0.10
   0   5  -2   17.77    0.58
   0   5  -2   18.28    0.50
   0  -5   2   18.12    0.61
   0  -5   2   18.32    0.55
   0  -5   2   18.31    0.62
   0  -5   2   16.61    0.52
   0  -5   2   18.48    0.58
  -1   5  -2    0.51    0.11
  -1   5  -2    0.97    0.12
   1  -5   2    0.89    0.16
   1  -5   2    0.74    0.13
   1  -5   2    0.78    0.12
   1  -5   2    1.12    0.13
  -2   5  -2   63.62    1.47
   2  -5   2   63.59    1.56
   2  -5   2   63.39    1.40
   2  -5   2   64.41    1.40
  -3   5  -2    3.37    0.29
   3  -5   2    2.58    0.29
   3  -5   2    2.57    0.23
   3  -5   2    3.46    0.26
  -4   5  -2    2.10    0.26
   4  -5   2    2.13    0.29
   4  -5   2    2.22    0.24
   4  -5   2    1.81    0.22
  -5   5  -2    1.34    0.25
  -5   5  -2    1.51    0.18
   5  -5   2    1.46    0.22
   5  -5   2    1.40    0.21
   5  -5   2    1.64    0.27
  -6   5  -2    1.01    0.26
  -6   5  -2    1.76    0.21
   6  -5   2    1.74    0.24
   6  -5   2    1.26    0.23
   6  -5   2    1.38    0.27
  -7   5  -2   10.38    0.50
  -7   5  -2    8.85    0.63
   7  -5   2    9.56    0.58
   7  -5   2   10.82    0.58
   7  -5   2    9.06    0.63
  -8   5  -2    1.55    0.34
   8  -5   2    1.45    0.32
 -10  -4   2   -0.05    0.14
   9   4  -2   -0.03    0.20
  -9  -4   2    0.07    0.14
   8   4  -2    0.60    0.24
  -8  -4   2    0.48    0.17
  -8  -4   2    0.51    0.17
  -8  -4   2    0.54    0.19
   7   4  -2    0.10    0.17
  -7  -4   2    0.02    0.08
  -7  -4   2    0.11    0.11
  -7  -4   2    0.07    0.10
   6   4  -2   21.57    0.91
  -6  -4   2   25.34    0.79
  -6  -4   2   24.00    0.83
  -6  -4   2   25.12    0.82
   5   4  -2    0.48    0.17
  -5  -4   2    0.44    0.12
  -5  -4   2    0.36    0.12
  -5  -4   2    0.21    0.10
   4   4  -2    0.34    0.13
  -4  -4   2    0.10    0.08
  -4  -4   2    0.27    0.09
  -4  -4   2    0.16    0.08
   3   4  -2    8.93    0.41
   3   4  -2    9.09    0.35
  -3  -4   2    8.75    0.38
  -3  -4   2    7.84    0.37
  -3  -4   2    9.19    0.36
  -3  -4   2    8.44    0.23
  -3  -4   2    8.94    0.36
   2   4  -2    7.98    0.34
   2   4  -2    8.46    0.30
  -2  -4   2    7.97    0.35
  -2  -4   2    8.68    0.33
  -2  -4   2    8.24    0.28
  -2  -4   2    7.37    0.33
   1   4  -2    6.46    0.24
   1   4  -2    6.64    0.25
  -1  -4   2    5.75    0.29
  -1  -4   2    5.80    0.29
  -1  -4   2    6.55    0.27
  -1  -4   2    6.50    0.28
  -1  -4   2    6.72    0.26
   0   4  -2    8.31    0.34
   0   4  -2    7.85    0.27
   0  -4   2    8.52    0.31
   0  -4   2    8.70    0.36
   0  -4   2    8.00    0.33
   0  -4   2    8.27    0.30
   0  -4   2    8.19    0.36
  -1   4  -2    2.74    0.20
  -1   4  -2    2.90    0.17
   1  -4   2    2.84    0.19
   1  -4   2    2.81    0.22
   1  -4   2    3.24    0.20
   1  -4   2    3.01    0.23
  -2   4  -2    0.44    0.10
  -2   4  -2    0.41    0.08
   2  -4   2    0.50    0.13
   2  -4   2    0.44    0.10
   2  -4   2    0.61    0.10
   2  -4   2    0.70    0.12
  -3   4  -2   47.28    1.03
  -3   4  -2   44.97    1.16
   3  -4   2   47.81    1.26
   3  -4   2   45.87    1.09
   3  -4   2   46.36    1.10
   3  -4   2   45.71    0.91
  -4   4  -2   11.18    0.52
   4  -4   2   10.81    0.54
   4  -4   2   10.71    0.47
   4  -4   2   11.00    0.39
   4  -4   2   11.08    0.47
  -5   4  -2    3.89    0.26
  -5   4  -2    4.01    0.36
   5  -4   2    4.10    0.28
   5  -4   2    3.93    0.30
   5  -4   2    4.60    0.39
   5  -4   2    4.67    0.32
  -6   4  -2    0.25    0.10
  -6   4  -2    0.00    0.13
   6  -4   2    0.07    0.08
   6  -4   2   -0.06    0.09
   6  -4   2    0.12    0.13
  -7   4  -2    1.92    0.22
  -7   4  -2    1.45    0.29
   7  -4   2    1.88    0.27
   7  -4   2    1.30    0.27
  -8   4  -2    0.43    0.23
   8  -4   2    0.63    0.24
  -9   4  -2    7.29    0.63
   9  -4   2    7.58    0.62
 -10  -3   2    5.36    0.51
   9   3  -2    5.14    0.57
  -9  -3   2    5.64    0.48
   8   3  -2   10.15    0.69
  -8  -3   2   10.31    0.58
   7   3  -2    1.12    0.27
  -7  -3   2    0.84    0.19
  -7  -3   2    1.26    0.19
  -7  -3   2    1.27    0.22
   6   3  -2    3.31    0.36
  -6  -3   2    4.14    0.33
  -6  -3   2    4.52    0.32
  -6  -3   2    4.18    0.29
   5   3  -2   27.76    0.95
  -5  -3   2   26.87    0.83
  -5  -3   2   26.86    0.79
  -5  -3   2   27.64    0.77
   4   3  -2   24.08    0.65
   4   3  -2   21.93    0.77
  -4  -3   2   23.56    0.71
  -4  -3   2   23.45    0.67
  -4  -3   2   23.28    0.66
   3   3  -2   77.52    1.46
   3   3  -2   72.66    1.61
  -3  -3   2   74.78    1.47
  -3  -3   2   74.59    1.48
  -3  -3   2   73.06    1.47
   2   3  -2    4.98    0.26
   2   3  -2    5.66    0.22
  -2  -3   2    5.33    0.17
  -2  -3   2    5.10    0.22
  -2  -3   2    5.07    0.25
  -2  -3   2    5.32    0.26
  -2  -3   2    5.57    0.23
   1   3  -2   12.88    0.38
  -1  -3   2   13.69    0.37
  -1  -3   2   13.86    0.43
  -1  -3   2   13.11    0.41
  -1  -3   2   13.51    0.37
  -1  -3   2   13.68    0.38
   0   3  -2    1.80    0.14
   0   3  -2    1.94    0.09
   0  -3   2    1.96    0.15
   0  -3   2    2.23    0.12
   0  -3   2    2.19    0.13
   0  -3   2    1.96    0.14
   0  -3   2    1.97    0.15
  -1   3  -2    0.69    0.07
  -1   3  -2    0.70    0.10
   1  -3   2    0.51    0.10
   1  -3   2    0.72    0.11
   1  -3   2    0.61    0.09
   1  -3   2    0.66    0.08
   1  -3   2    0.84    0.09
  -2   3  -2   33.91    0.73
  -2   3  -2   33.19    0.64
   2  -3   2   34.65    0.80
   2  -3   2   31.88    0.77
   2  -3   2   32.88    0.63
   2  -3   2   33.51    0.89
  -3   3  -2    5.02    0.24
  -3   3  -2    4.57    0.28
   3  -3   2    5.11    0.32
   3  -3   2    5.76    0.28
   3  -3   2    4.92    0.21
   3  -3   2    4.84    0.27
   3  -3   2    5.22    0.27
  -4   3  -2   38.74    1.07
  -4   3  -2   38.74    0.92
  -4   3  -2   41.62    0.95
   4  -3   2   40.08    1.00
   4  -3   2   40.41    1.00
   4  -3   2   40.55    1.13
   4  -3   2   38.81    0.93
  -5   3  -2   11.99    0.45
  -5   3  -2   10.40    0.54
   5  -3   2   11.51    0.50
   5  -3   2   12.72    0.58
   5  -3   2   12.72    0.50
   5  -3   2   11.92    0.50
  -6   3  -2    2.93    0.25
  -6   3  -2    3.23    0.35
   6  -3   2    3.30    0.34
   6  -3   2    3.95    0.32
   6  -3   2    3.26    0.29
   6  -3   2    3.05    0.28
  -7   3  -2   -0.04    0.07
  -7   3  -2   -0.01    0.13
   7  -3   2    0.00    0.09
   7  -3   2   -0.09    0.13
   7  -3   2    0.00    0.10
  -8   3  -2    6.23    0.52
  -8   3  -2    6.00    0.39
   8  -3   2    6.44    0.50
  -9   3  -2    4.01    0.46
   9  -3   2    3.87    0.44
 -10  -2   2    6.47    0.56
   9   2  -2    8.42    0.69
  -9  -2   2    9.06    0.60
   8   2  -2    1.07    0.29
  -8  -2   2    1.30    0.24
  -8  -2   2    0.77    0.21
   7   2  -2   -0.02    0.13
  -7  -2   2    0.02    0.08
  -7  -2   2    0.05    0.10
  -7  -2   2   -0.02    0.08
   6   2  -2    4.81    0.42
  -6  -2   2    5.40    0.36
  -6  -2   2    4.99    0.30
  -6  -2   2    4.94    0.34
   5   2  -2    0.15    0.11
  -5  -2   2   -0.01    0.05
  -5  -2   2    0.26    0.10
  -5  -2   2    0.06    0.07
   4   2  -2    7.89    0.33
   4   2  -2    7.52    0.42
  -4  -2   2    7.77    0.34
  -4  -2   2    7.47    0.31
  -4  -2   2    8.01    0.37
   3   2  -2    0.72    0.13
   3   2  -2    0.55    0.09
  -3  -2   2    0.71    0.10
  -3  -2   2    0.56    0.09
  -3  -2   2    0.92    0.11
  -3  -2   2    0.70    0.11
   2   2  -2    7.09    0.23
   2   2  -2    6.48    0.29
  -2  -2   2    6.26    0.27
  -2  -2   2    6.05    0.24
  -2  -2   2    6.40    0.23
  -2  -2   2    6.28    0.24
   1   2  -2  160.95    2.84
  -1  -2   2  159.05    2.90
  -1  -2   2  162.32    2.74
  -1  -2   2  160.81    2.78
  -1  -2   2  160.53    2.70
  -1  -2   2  163.60    2.73
   0   2  -2    0.05    0.03
   0  -2   2    0.07    0.04
   0  -2   2    0.03    0.02
   0  -2   2    0.06    0.02
   0  -2   2    0.00    0.02
   0  -2   2    0.09    0.04
  -1   2  -2   -0.01    0.02
  -1   2  -2    0.08    0.03
   1  -2   2    0.04    0.03
   1  -2   2    0.00    0.04
   1  -2   2    0.05    0.04
   1  -2   2    0.03    0.02
   1  -2   2    0.11    0.05
  -2   2  -2   76.96    1.38
  -2   2  -2   76.69    1.52
   2  -2   2   78.21    1.47
   2  -2   2   75.62    1.43
   2  -2   2   76.85    1.37
   2  -2   2   75.04    1.41
   2  -2   2   76.63    1.58
  -3   2  -2    0.24    0.06
  -3   2  -2    0.04    0.06
  -3   2  -2    0.14    0.05
   3  -2   2    0.10    0.06
   3  -2   2    0.11    0.05
   3  -2   2    0.18    0.06
   3  -2   2    0.15    0.08
   3  -2   2    0.13    0.06
  -4   2  -2  130.24    2.40
  -4   2  -2  131.26    2.38
  -4   2  -2  132.74    2.63
   4  -2   2  133.22    2.49
   4  -2   2  127.91    2.62
   4  -2   2  132.40    2.45
   4  -2   2  134.63    2.48
  -5   2  -2    2.39    0.20
  -5   2  -2    2.60    0.26
   5  -2   2    2.42    0.24
   5  -2   2    2.96    0.25
   5  -2   2    2.71    0.24
   5  -2   2    2.64    0.26
  -6   2  -2   37.64    0.96
   6  -2   2   35.89    1.07
   6  -2   2   37.18    1.06
   6  -2   2   38.61    1.14
  -7   2  -2   12.83    0.67
  -7   2  -2   12.76    0.53
   7  -2   2   13.08    0.61
   7  -2   2   12.67    0.62
   7  -2   2   13.61    0.66
  -8   2  -2    0.10    0.10
  -8   2  -2   -0.12    0.13
   8  -2   2    0.10    0.15
   8  -2   2    0.14    0.12
  -9   2  -2   -0.01    0.15
   9  -2   2   -0.29    0.13
   9  -2   2   -0.04    0.13
 -10   2  -2    0.06    0.17
 -10  -1   2    1.13    0.28
   9   1  -2    0.16    0.21
  -9  -1   2    0.12    0.15
   8   1  -2   29.95    1.21
  -8  -1   2   30.03    1.10
  -8  -1   2   32.36    1.08
   7   1  -2    3.94    0.42
  -7  -1   2    5.13    0.38
  -7  -1   2    5.46    0.41
   6   1  -2    7.85    0.51
  -6  -1   2    7.26    0.43
  -6  -1   2    7.56    0.34
  -6  -1   2    7.08    0.40
   5   1  -2   15.76    0.42
   5   1  -2   16.53    0.69
   5   1  -2   15.80    0.55
  -5  -1   2   15.90    0.61
  -5  -1   2   16.40    0.49
  -5  -1   2   16.35    0.58
   4   1  -2   21.94    0.49
   4   1  -2   23.49    0.77
   4   1  -2   22.78    0.63
  -4  -1   2   22.36    0.69
  -4  -1   2   23.13    0.57
  -4  -1   2   22.45    0.64
   3   1  -2  122.64    2.38
   3   1  -2  121.45    2.16
   3   1  -2  119.08    2.08
  -3  -1   2  119.58    2.18
  -3  -1   2  121.35    2.18
  -3  -1   2  118.51    2.31
  -3  -1   2  121.24    2.09
   2   1  -2   11.22    0.40
   2   1  -2   10.95    0.30
  -2  -1   2   11.32    0.37
  -2  -1   2   11.16    0.31
  -2  -1   2   11.25    0.32
  -2  -1   2   11.22    0.31
   1   1  -2   58.85    1.16
  -1  -1   2   59.11    1.03
  -1  -1   2   58.83    1.06
  -1  -1   2   58.37    1.04
  -1  -1   2   57.11    1.03
   0  -1   2    0.34    0.05
   0  -1   2    0.20    0.04
   0  -1   2    0.28    0.02
   0  -1   2    0.29    0.05
   0  -1   2    0.31    0.03
  -1   1  -2   22.44    0.50
   1  -1   2   21.52    0.52
   1  -1   2   21.27    0.41
   1  -1   2   21.27    0.42
   1  -1   2   21.28    0.53
   1  -1   2   20.99    0.43
   1  -1   2   20.52    0.49
  -2   1  -2    0.14    0.04
  -2   1  -2    0.14    0.05
  -2   1  -2    0.08    0.04
   2  -1   2    0.15    0.04
   2  -1   2    0.15    0.04
   2  -1   2    0.15    0.06
   2  -1   2    0.06    0.04
   2  -1   2    0.14    0.04
  -3   1  -2   27.52    0.64
  -3   1  -2   27.72    0.70
  -3   1  -2   27.26    0.62
   3  -1   2   27.09    0.73
   3  -1   2   27.68    0.68
   3  -1   2   26.58    0.66
   3  -1   2   26.75    0.65
   3  -1   2   26.36    0.64
  -4   1  -2    6.90    0.35
  -4   1  -2    7.55    0.30
  -4   1  -2    7.84    0.31
   4  -1   2    7.36    0.34
   4  -1   2    7.33    0.32
   4  -1   2    6.67    0.34
   4  -1   2    7.20    0.33
  -5   1  -2    0.20    0.08
  -5   1  -2    0.21    0.12
  -5   1  -2    0.06    0.07
   5  -1   2    0.10    0.08
   5  -1   2    0.10    0.10
   5  -1   2   -0.01    0.05
  -6   1  -2    4.68    0.29
  -6   1  -2    4.54    0.35
   6  -1   2    4.09    0.34
   6  -1   2    4.43    0.33
   6  -1   2    4.27    0.31
  -7   1  -2   10.50    0.58
  -7   1  -2   10.85    0.48
   7  -1   2   10.56    0.55
   7  -1   2   10.58    0.58
   7  -1   2   10.69    0.53
  -8   1  -2    0.64    0.17
  -8   1  -2    0.61    0.20
   8  -1   2    0.76    0.20
   8  -1   2    0.84    0.24
   8  -1   2    0.75    0.19
  -9   1  -2    4.74    0.39
  -9   1  -2    4.73    0.47
   9  -1   2    5.61    0.50
   9  -1   2    5.55    0.46
 -10   1  -2    0.62    0.23
  10  -1   2    0.27    0.23
 -10   0   2    1.39    0.33
   9   0  -2   13.61    0.84
  -9   0   2   12.04    0.72
   8   0  -2    6.96    0.58
  -8   0   2    7.24    0.51
   7   0  -2   11.01    0.65
  -7   0   2   11.47    0.56
  -7   0   2   10.95    0.59
   6   0  -2    2.56    0.31
  -6   0   2    3.16    0.21
  -6   0   2    2.88    0.29
  -6   0   2    2.73    0.27
   5   0  -2    0.16    0.09
   5   0  -2    0.35    0.09
   5   0  -2    0.22    0.13
  -5   0   2    0.34    0.08
  -5   0   2    0.28    0.11
  -5   0   2    0.20    0.09
   4   0  -2   27.63    0.73
   4   0  -2   28.20    0.67
   4   0  -2   29.05    0.87
  -4   0   2   27.36    0.80
  -4   0   2   28.18    0.63
  -4   0   2   27.62    0.74
   3   0  -2    3.14    0.18
   3   0  -2    3.23    0.23
   3   0  -2    2.77    0.15
  -3   0   2    2.89    0.18
  -3   0   2    2.92    0.14
  -3   0   2    3.50    0.22
  -3   0   2    2.85    0.18
   2   0  -2  113.88    2.17
   2   0  -2  114.08    1.98
   2   0  -2  115.00    2.00
  -2   0   2  115.07    1.91
  -2   0   2  113.14    2.00
  -2   0   2  113.88    2.14
   1   0  -2   19.13    0.50
   1   0  -2   19.08    0.38
  -1   0   2   19.31    0.46
  -1   0   2   19.24    0.40
  -1   0   2   19.51    0.38
  -1   0   2   19.21    0.40
   0   0   2  231.74    5.02
   0   0   2  258.55    4.04
   0   0   2  251.87    4.21
  -1   0  -2  339.00    7.01
  -1   0  -2  346.94    6.83
   1   0   2  353.17    6.42
   1   0   2  356.03    6.97
   1   0   2  353.34    6.79
   1   0   2  363.30    6.28
   1   0   2  341.18    7.13
   1   0   2  354.42    7.16
  -2   0  -2   31.98    0.67
  -2   0  -2   31.32    0.62
  -2   0  -2   31.37    0.65
   2   0   2   31.31    0.68
   2   0   2   32.77    0.70
   2   0   2   31.09    0.64
   2   0   2   31.34    0.72
   2   0   2   31.32    0.64
  -3   0  -2  119.74    2.15
  -3   0  -2  123.54    2.16
  -3   0  -2  123.10    2.29
   3   0   2  122.53    2.28
   3   0   2  123.08    2.19
   3   0   2  124.40    2.17
   3   0   2  123.69    2.30
  -4   0  -2   23.12    0.60
  -4   0  -2   22.31    0.59
  -4   0  -2   22.80    0.66
   4   0   2   22.69    0.66
   4   0   2   22.82    0.63
   4   0   2   22.24    0.67
  -5   0  -2    0.59    0.13
  -5   0  -2    0.46    0.10
  -5   0  -2    0.65    0.11
   5   0   2    0.47    0.14
   5   0   2    0.39    0.10
   5   0   2    0.56    0.12
  -6   0  -2   58.44    1.47
  -6   0  -2   62.20    1.35
   6   0   2   59.42    1.51
   6   0   2   58.54    1.42
   6   0   2   61.03    1.42
  -7   0  -2    4.21    0.36
  -7   0  -2    4.56    0.31
   7   0   2    3.80    0.31
   7   0   2    4.00    0.38
   7   0   2    4.58    0.34
  -8   0  -2   19.03    0.83
  -8   0  -2   21.49    0.76
   8   0   2   21.00    0.82
   8   0   2   20.54    0.89
   8   0   2   20.99    0.79
  -9   0  -2    3.40    0.33
  -9   0  -2    2.59    0.34
   9   0   2    3.34    0.41
   9   0   2    2.93    0.33
 -10   0  -2    0.68    0.23
  10   0   2    0.68    0.26
   9  -1  -2    1.66    0.36
  -9   1   2    0.98    0.27
   8  -1  -2    0.53    0.21
  -8   1   2    0.62    0.21
   7  -1  -2    1.31    0.26
  -7   1   2    1.46    0.23
  -7   1   2    1.43    0.25
   6  -1  -2   28.54    0.82
   6  -1  -2   27.26    0.99
  -6   1   2   26.99    0.87
  -6   1   2   25.95    0.92
   5  -1  -2   28.75    0.97
   5  -1  -2   31.18    0.83
   5  -1  -2   32.17    0.87
  -5   1   2   30.21    0.94
  -5   1   2   30.61    0.69
  -5   1   2   31.51    0.88
   4  -1  -2    1.34    0.15
   4  -1  -2    1.34    0.15
   4  -1  -2    1.34    0.19
  -4   1   2    1.42    0.11
  -4   1   2    1.49    0.16
  -4   1   2    1.42    0.18
   3  -1  -2   15.97    0.47
   3  -1  -2   16.77    0.57
   3  -1  -2   15.88    0.47
  -3   1   2   16.32    0.49
  -3   1   2   16.42    0.36
  -3   1   2   15.77    0.52
   2  -1  -2    1.39    0.11
   2  -1  -2    1.36    0.14
   2  -1  -2    1.39    0.11
  -2   1   2    1.56    0.06
  -2   1   2    1.43    0.13
  -2   1   2    1.47    0.11
  -2   1   2    1.34    0.11
   1  -1  -2    8.90    0.24
   1  -1  -2    8.96    0.26
  -1   1   2    8.83    0.27
  -1   1   2    8.80    0.25
  -1   1   2    8.81    0.25
   0  -1  -2   21.08    0.40
   0  -1  -2   21.65    0.41
   0   1   2   21.68    0.42
   0   1   2   21.27    0.43
   0   1   2   21.06    0.42
  -1  -1  -2  178.96    2.85
  -1  -1  -2  171.97    2.86
   1   1   2  177.54    2.87
   1   1   2  173.45    2.95
   1   1   2  159.48    2.95
   1   1   2  172.15    2.86
  -2  -1  -2   33.72    0.67
  -2  -1  -2   31.94    0.65
  -2  -1  -2   33.18    0.68
   2   1   2   33.62    0.67
   2   1   2   33.06    0.71
   2   1   2   33.01    0.72
  -3  -1  -2   11.48    0.34
  -3  -1  -2   11.66    0.36
  -3  -1  -2   12.12    0.36
   3   1   2   11.34    0.35
   3   1   2   11.65    0.40
   3   1   2   12.43    0.38
   3   1   2   11.72    0.36
  -4  -1  -2   16.80    0.49
  -4  -1  -2   16.89    0.50
  -4  -1  -2   16.98    0.52
   4   1   2   16.67    0.57
   4   1   2   17.28    0.52
   4   1   2   16.61    0.51
  -5  -1  -2   48.96    1.15
  -5  -1  -2   47.60    1.08
  -5  -1  -2   47.51    1.09
   5   1   2   45.14    1.11
   5   1   2   48.33    1.22
   5   1   2   47.62    1.11
  -6  -1  -2   12.11    0.52
  -6  -1  -2   12.03    0.48
  -6  -1  -2   12.38    0.49
   6   1   2   11.21    0.47
   6   1   2   12.22    0.58
   6   1   2   11.76    0.51
  -7  -1  -2   33.41    0.95
  -7  -1  -2   35.51    1.05
   7   1   2   32.63    1.10
   7   1   2   33.22    0.95
   7   1   2   31.76    0.99
  -8  -1  -2    9.44    0.49
  -8  -1  -2    9.38    0.54
   8   1   2    9.53    0.48
   8   1   2    9.59    0.53
   8   1   2    9.92    0.61
  -9  -1  -2    1.00    0.24
  -9  -1  -2    0.88    0.21
   9   1   2    0.93    0.27
 -10  -1  -2    2.73    0.33
 -10  -1  -2    2.93    0.38
  10   1   2    2.54    0.41
   9  -2  -2    8.01    0.65
  -9   2   2    7.87    0.61
   8  -2  -2    0.82    0.26
  -8   2   2    0.49    0.20
   7  -2  -2    9.49    0.60
   7  -2  -2    9.70    0.51
  -7   2   2   11.47    0.63
   6  -2  -2   12.38    0.65
   6  -2  -2   12.96    0.56
  -6   2   2   13.68    0.64
  -6   2   2   13.28    0.58
   5  -2  -2   15.18    0.66
   5  -2  -2   15.05    0.58
  -5   2   2   15.87    0.43
  -5   2   2   15.43    0.59
  -5   2   2   15.98    0.65
   4  -2  -2   22.56    0.67
   4  -2  -2   23.87    0.70
   4  -2  -2   23.21    0.77
  -4   2   2   22.68    0.50
  -4   2   2   22.09    0.68
  -4   2   2   22.57    0.74
   3  -2  -2   16.26    0.52
   3  -2  -2   16.06    0.56
   3  -2  -2   16.07    0.49
  -3   2   2   15.76    0.50
  -3   2   2   15.87    0.35
  -3   2   2   16.15    0.54
   2  -2  -2    8.82    0.35
   2  -2  -2    8.95    0.31
   2  -2  -2    8.62    0.33
  -2   2   2    8.56    0.19
  -2   2   2    8.01    0.32
  -2   2   2    8.07    0.30
   1  -2  -2    8.60    0.27
   1  -2  -2    8.74    0.30
   1  -2  -2    8.56    0.18
  -1   2   2    8.35    0.28
  -1   2   2    8.46    0.27
  -1   2   2    8.59    0.28
   0  -2  -2  584.32   11.03
   0  -2  -2  574.57   10.34
   0  -2  -2  594.74   10.33
   0   2   2  588.25   10.73
   0   2   2  614.94   10.66
  -1  -2  -2  185.83    3.04
  -1  -2  -2  185.75    3.05
   1   2   2  181.17    3.06
   1   2   2  181.40    3.15
  -2  -2  -2  211.00    3.51
  -2  -2  -2  209.64    3.52
  -2  -2  -2  213.70    3.62
   2   2   2  209.10    3.65
   2   2   2  209.66    3.64
   2   2   2  209.86    3.52
   2   2   2  209.57    3.50
  -3  -2  -2    1.02    0.09
  -3  -2  -2    1.10    0.10
  -3  -2  -2    1.08    0.12
   3   2   2    0.91    0.10
   3   2   2    0.90    0.12
   3   2   2    1.05    0.10
  -4  -2  -2    5.77    0.26
  -4  -2  -2    5.08    0.25
  -4  -2  -2    5.25    0.27
   4   2   2    5.79    0.25
   4   2   2    5.93    0.32
   4   2   2    5.62    0.27
  -5  -2  -2   37.10    0.93
  -5  -2  -2   38.18    0.93
  -5  -2  -2   37.06    0.93
   5   2   2   35.58    0.94
   5   2   2   37.69    1.04
   5   2   2   38.04    0.90
  -6  -2  -2   13.78    0.53
  -6  -2  -2   13.62    0.53
  -6  -2  -2   12.93    0.52
   6   2   2   12.59    0.53
   6   2   2   14.14    0.50
   6   2   2   14.24    0.63
  -7  -2  -2   21.56    0.77
  -7  -2  -2   22.88    0.77
   7   2   2   23.07    0.72
   7   2   2   21.69    0.87
   7   2   2   23.14    0.80
  -8  -2  -2    3.19    0.31
  -8  -2  -2    2.98    0.30
   8   2   2    3.11    0.27
   8   2   2    3.34    0.38
  -9  -2  -2    1.81    0.27
  -9  -2  -2    2.19    0.30
   9   2   2    1.97    0.34
 -10  -2  -2    2.46    0.33
 -10  -2  -2    2.10    0.32
  10   2   2    2.63    0.41
   9  -3  -2   -0.02    0.19
  -9   3   2   -0.14    0.13
   8  -3  -2    1.69    0.32
  -8   3   2    1.68    0.32
   7  -3  -2   20.38    0.81
   7  -3  -2   20.43    0.90
  -7   3   2   19.44    0.87
   6  -3  -2    8.58    0.53
   6  -3  -2    7.12    0.45
  -6   3   2    8.59    0.46
  -6   3   2    6.40    0.47
   5  -3  -2   52.38    1.33
   5  -3  -2   47.78    1.34
  -5   3   2   49.76    1.25
  -5   3   2   48.13    1.34
   4  -3  -2    9.84    0.47
   4  -3  -2   10.06    0.47
   4  -3  -2   10.36    0.45
  -4   3   2   10.39    0.44
  -4   3   2   10.27    0.29
  -4   3   2   10.47    0.49
   3  -3  -2   30.40    0.84
   3  -3  -2   29.90    0.83
   3  -3  -2   29.28    0.78
   3  -3  -2   29.39    0.61
  -3   3   2   28.91    0.83
  -3   3   2   29.17    0.58
  -3   3   2   30.28    0.79
   2  -3  -2    1.55    0.14
   2  -3  -2    1.68    0.17
   2  -3  -2    1.52    0.09
   2  -3  -2    1.58    0.16
  -2   3   2    1.82    0.17
  -2   3   2    1.79    0.15
   1  -3  -2    0.19    0.04
   1  -3  -2    0.21    0.07
   1  -3  -2    0.16    0.07
  -1   3   2    0.22    0.07
  -1   3   2    0.21    0.07
   0  -3  -2  220.12    3.58
   0  -3  -2  219.26    3.67
   0  -3  -2  216.95    3.83
   0   3   2  217.30    3.66
   0   3   2  216.07    3.77
  -1  -3  -2    2.59    0.15
  -1  -3  -2    2.07    0.13
  -1  -3  -2    2.33    0.15
   1   3   2    2.19    0.09
   1   3   2    2.07    0.13
   1   3   2    2.52    0.14
   1   3   2    2.31    0.13
  -2  -3  -2  111.33    1.93
  -2  -3  -2  108.60    1.90
  -2  -3  -2  109.77    1.95
   2   3   2  106.99    2.00
   2   3   2  105.16    1.93
  -3  -3  -2    0.04    0.04
  -3  -3  -2    0.01    0.03
  -3  -3  -2    0.00    0.05
   3   3   2    0.03    0.06
   3   3   2   -0.02    0.03
   3   3   2    0.01    0.03
  -4  -3  -2  119.56    2.18
  -4  -3  -2  117.46    2.17
  -4  -3  -2  118.64    2.20
   4   3   2  116.07    2.15
   4   3   2  115.03    2.31
   4   3   2  113.99    2.20
  -5  -3  -2   10.09    0.38
  -5  -3  -2    9.72    0.43
  -5  -3  -2    9.81    0.41
   5   3   2    9.78    0.48
   5   3   2    9.57    0.35
   5   3   2    9.35    0.41
  -6  -3  -2    5.89    0.34
  -6  -3  -2    4.74    0.32
  -6  -3  -2    4.57    0.29
   6   3   2    4.88    0.38
   6   3   2    4.78    0.26
   6   3   2    4.98    0.32
  -7  -3  -2   45.43    1.23
  -7  -3  -2   48.52    1.24
   7   3   2   47.01    1.39
   7   3   2   50.20    1.30
   7   3   2   46.49    1.11
  -8  -3  -2    1.31    0.23
  -8  -3  -2    1.19    0.21
   8   3   2    1.50    0.29
  -9  -3  -2    8.81    0.53
  -9  -3  -2    8.66    0.53
   9   3   2    8.44    0.61
 -10  -3  -2    0.77    0.22
 -10  -3  -2    0.95    0.25
  10   3   2    1.06    0.32
   8  -4  -2    3.24    0.41
  -8   4   2    2.46    0.37
   7  -4  -2   12.92    0.68
   7  -4  -2   13.95    0.73
  -7   4   2   13.23    0.73
   6  -4  -2    1.02    0.22
   6  -4  -2    0.77    0.21
  -6   4   2    0.82    0.22
   5  -4  -2    6.19    0.42
   5  -4  -2    5.86    0.41
  -5   4   2    6.84    0.45
  -5   4   2    6.95    0.41
   4  -4  -2    0.95    0.11
   4  -4  -2    1.17    0.18
   4  -4  -2    0.95    0.19
   4  -4  -2    0.95    0.17
  -4   4   2    1.17    0.10
  -4   4   2    1.10    0.17
  -4   4   2    1.08    0.19
   3  -4  -2    1.06    0.17
   3  -4  -2    1.07    0.15
   3  -4  -2    1.52    0.12
   3  -4  -2    1.30    0.17
  -3   4   2    1.35    0.17
  -3   4   2    1.17    0.18
   2  -4  -2   50.06    1.12
   2  -4  -2   48.04    1.13
   2  -4  -2   50.39    1.21
   2  -4  -2   50.53    0.95
  -2   4   2   48.96    1.10
  -2   4   2   49.03    1.16
   1  -4  -2   14.26    0.50
   1  -4  -2   13.91    0.45
   1  -4  -2   14.37    0.37
  -1   4   2   13.61    0.44
  -1   4   2   13.36    0.44
   0  -4  -2    0.05    0.04
   0  -4  -2    0.21    0.06
   0  -4  -2    0.06    0.06
   0   4   2    0.28    0.07
   0   4   2    0.10    0.05
  -1  -4  -2    6.64    0.27
  -1  -4  -2    6.08    0.28
  -1  -4  -2    6.46    0.26
   1   4   2    6.33    0.20
   1   4   2    6.28    0.24
   1   4   2    6.32    0.26
  -2  -4  -2    0.32    0.08
  -2  -4  -2    0.52    0.06
  -2  -4  -2    0.41    0.09
  -2  -4  -2    0.34    0.07
   2   4   2    0.45    0.08
   2   4   2    0.39    0.08
   2   4   2    0.49    0.08
  -3  -4  -2    4.31    0.23
  -3  -4  -2    4.40    0.25
  -3  -4  -2    4.17    0.17
   3   4   2    4.21    0.25
   3   4   2    3.92    0.22
  -4  -4  -2    0.01    0.04
  -4  -4  -2    0.13    0.06
  -4  -4  -2    0.10    0.07
   4   4   2    0.04    0.06
   4   4   2   -0.05    0.06
  -5  -4  -2    2.75    0.19
  -5  -4  -2    2.64    0.24
  -5  -4  -2    2.89    0.22
   5   4   2    2.86    0.19
   5   4   2    3.04    0.24
   5   4   2    2.30    0.25
  -6  -4  -2    2.94    0.28
  -6  -4  -2    3.07    0.22
  -6  -4  -2    3.03    0.26
   6   4   2    2.95    0.31
   6   4   2    2.80    0.26
   6   4   2    2.55    0.19
  -7  -4  -2    3.25    0.31
  -7  -4  -2    2.95    0.25
   7   4   2    2.97    0.22
   7   4   2    3.27    0.35
   7   4   2    2.79    0.28
  -8  -4  -2    5.79    0.38
  -8  -4  -2    5.55    0.41
   8   4   2    5.83    0.49
  -9  -4  -2    5.12    0.44
  -9  -4  -2    7.26    0.47
   9   4   2    6.31    0.55
 -10  -4  -2    1.50    0.29
 -10  -4  -2    0.83    0.22
  10   4   2    1.32    0.35
   8  -5  -2    8.88    0.63
  -8   5   2   10.66    0.71
   7  -5  -2    0.07    0.14
   7  -5  -2   -0.09    0.12
  -7   5   2   -0.01    0.13
   6  -5  -2    4.95    0.41
   6  -5  -2    4.94    0.44
  -6   5   2    4.74    0.43
   5  -5  -2   49.29    1.44
   5  -5  -2   49.98    1.36
  -5   5   2   50.37    1.44
   4  -5  -2    3.32    0.33
   4  -5  -2    3.17    0.28
  -4   5   2    3.30    0.28
  -4   5   2    3.37    0.32
   3  -5  -2   56.84    1.15
   3  -5  -2   57.44    1.47
   3  -5  -2   58.14    1.36
   3  -5  -2   59.52    1.36
  -3   5   2   54.77    1.41
  -3   5   2   59.17    1.35
   2  -5  -2   12.10    0.45
   2  -5  -2   12.19    0.37
   2  -5  -2   11.25    0.47
   2  -5  -2   11.37    0.52
  -2   5   2   11.71    0.48
  -2   5   2   12.87    0.48
   1  -5  -2   40.87    0.98
   1  -5  -2   41.43    0.87
   1  -5  -2   40.28    1.07
  -1   5   2   40.48    0.97
  -1   5   2   40.97    0.97
   0  -5  -2   44.00    0.94
   0  -5  -2   43.96    1.09
   0  -5  -2   43.42    1.01
   0   5   2   43.83    0.95
   0   5   2   45.07    1.01
  -1  -5  -2   35.17    0.82
  -1  -5  -2   35.91    0.85
  -1  -5  -2   32.69    0.87
   1   5   2   34.43    0.84
   1   5   2   34.77    0.77
   1   5   2   34.48    0.74
  -2  -5  -2  102.61    1.88
  -2  -5  -2  100.50    1.93
  -2  -5  -2   99.82    1.93
  -2  -5  -2  100.60    2.00
   2   5   2  101.00    1.92
   2   5   2  101.51    1.94
   2   5   2  101.74    1.94
   2   5   2  103.75    1.86
  -3  -5  -2   12.89    0.37
  -3  -5  -2   12.05    0.44
  -3  -5  -2   12.21    0.44
  -3  -5  -2   11.72    0.46
   3   5   2   12.78    0.45
   3   5   2   12.90    0.45
  -4  -5  -2  120.75    2.38
  -4  -5  -2  123.28    2.34
  -4  -5  -2  125.86    2.29
   4   5   2  124.01    2.37
   4   5   2  121.88    2.45
  -5  -5  -2    8.14    0.34
  -5  -5  -2    8.26    0.39
  -5  -5  -2    7.77    0.42
   5   5   2    7.58    0.39
   5   5   2    8.48    0.45
  -6  -5  -2    6.45    0.40
  -6  -5  -2    6.31    0.37
  -6  -5  -2    6.67    0.33
   6   5   2    6.46    0.43
   6   5   2    6.69    0.40
  -7  -5  -2    1.35    0.23
  -7  -5  -2    1.71    0.20
   7   5   2    1.53    0.27
  -8  -5  -2    0.09    0.13
  -8  -5  -2    0.07    0.09
   8   5   2   -0.02    0.15
  -9  -5  -2   13.53    0.69
  -9  -5  -2   13.98    0.64
   9   5   2   13.43    0.79
 -10  -5  -2    3.77    0.42
 -10  -5  -2    3.88    0.38
  10   5   2    3.29    0.46
   8  -6  -2    1.45    0.33
   7  -6  -2    0.44    0.21
  -7   6   2    0.51    0.21
   6  -6  -2   13.14    0.74
  -6   6   2   12.03    0.70
   5  -6  -2    4.85    0.37
   5  -6  -2    4.32    0.43
  -5   6   2    4.86    0.43
   4  -6  -2    8.55    0.53
   4  -6  -2    8.81    0.46
  -4   6   2    8.55    0.51
   3  -6  -2    2.03    0.28
   3  -6  -2    2.44    0.23
   3  -6  -2    2.63    0.26
   3  -6  -2    2.41    0.19
  -3   6   2    2.33    0.27
  -3   6   2    2.98    0.27
   2  -6  -2    3.46    0.27
   2  -6  -2    4.00    0.34
   2  -6  -2    3.71    0.22
   2  -6  -2    3.00    0.23
  -2   6   2    3.62    0.29
  -2   6   2    3.51    0.26
   1  -6  -2   38.09    0.87
   1  -6  -2   39.12    1.00
  -1   6   2   37.77    0.97
  -1   6   2   37.09    0.97
   0  -6  -2   10.93    0.49
   0  -6  -2   11.51    0.41
   0  -6  -2   11.38    0.45
   0   6   2   10.50    0.43
   0   6   2   10.21    0.38
  -1  -6  -2  131.17    2.43
  -1  -6  -2  129.30    2.59
  -1  -6  -2  133.59    2.48
   1   6   2  133.01    2.48
   1   6   2  128.62    2.41
   1   6   2  131.74    2.39
  -2  -6  -2    4.59    0.28
  -2  -6  -2    4.25    0.22
  -2  -6  -2    3.69    0.24
  -2  -6  -2    4.38    0.27
   2   6   2    4.02    0.20
   2   6   2    4.40    0.26
   2   6   2    4.22    0.22
   2   6   2    4.04    0.26
  -3  -6  -2   13.82    0.50
  -3  -6  -2   13.40    0.52
  -3  -6  -2   14.37    0.51
  -3  -6  -2   14.00    0.42
   3   6   2   13.73    0.51
   3   6   2   13.08    0.48
  -4  -6  -2   26.30    0.76
  -4  -6  -2   25.47    0.80
  -4  -6  -2   25.92    0.66
  -4  -6  -2   26.37    0.74
   4   6   2   24.18    0.77
   4   6   2   25.00    0.76
  -5  -6  -2    0.04    0.07
  -5  -6  -2   -0.05    0.05
  -5  -6  -2    0.15    0.09
  -5  -6  -2    0.22    0.12
   5   6   2    0.07    0.10
   5   6   2    0.15    0.09
  -6  -6  -2   21.46    0.65
  -6  -6  -2   20.86    0.76
  -6  -6  -2   21.06    0.73
   6   6   2   19.76    0.79
   6   6   2   19.45    0.74
  -7  -6  -2    0.26    0.11
  -7  -6  -2    0.39    0.15
   7   6   2    0.23    0.16
  -8  -6  -2    1.62    0.22
  -8  -6  -2    1.68    0.27
   8   6   2    1.50    0.29
  -9  -6  -2    0.93    0.25
  -9  -6  -2    0.64    0.18
   9   6   2    0.65    0.25
 -10  -6  -2    0.05    0.16
  10   6   2   -0.01    0.19
   7  -7  -2    0.15    0.20
  -7   7   2   -0.06    0.16
   6  -7  -2    5.55    0.53
  -6   7   2    6.54    0.55
   5  -7  -2    0.53    0.21
  -5   7   2    0.23    0.18
   4  -7  -2    0.18    0.14
  -4   7   2    0.37    0.18
   3  -7  -2    5.24    0.44
  -3   7   2    4.82    0.38
   2  -7  -2    0.09    0.10
   2  -7  -2    0.17    0.09
   2  -7  -2    0.02    0.08
   2  -7  -2    0.02    0.12
  -2   7   2    0.17    0.10
  -2   7   2    0.05    0.11
   1  -7  -2   16.84    0.72
   1  -7  -2   17.56    0.56
   1  -7  -2   17.29    0.65
  -1   7   2   17.94    0.62
  -1   7   2   18.19    0.64
   0  -7  -2    7.51    0.44
   0  -7  -2    7.40    0.35
   0  -7  -2    6.77    0.37
   0   7   2    6.22    0.35
   0   7   2    7.47    0.35
  -1  -7  -2    1.08    0.19
  -1  -7  -2    1.00    0.16
  -1  -7  -2    0.85    0.15
   1   7   2    0.95    0.12
   1   7   2    0.90    0.15
   1   7   2    0.81    0.11
  -2  -7  -2    7.55    0.34
  -2  -7  -2    7.37    0.40
  -2  -7  -2    7.55    0.38
  -2  -7  -2    7.62    0.39
   2   7   2    7.56    0.32
   2   7   2    7.76    0.31
   2   7   2    7.55    0.38
   2   7   2    7.12    0.37
  -3  -7  -2   18.12    0.64
  -3  -7  -2   18.39    0.66
  -3  -7  -2   19.15    0.66
  -3  -7  -2   19.75    0.57
   3   7   2   19.43    0.55
   3   7   2   17.90    0.58
   3   7   2   18.63    0.64
  -4  -7  -2   20.17    0.68
  -4  -7  -2   20.32    0.59
  -4  -7  -2   19.46    0.71
  -4  -7  -2   20.17    0.67
   4   7   2   19.72    0.69
   4   7   2   20.37    0.68
  -5  -7  -2   26.33    0.74
  -5  -7  -2   27.22    0.80
  -5  -7  -2   26.45    0.89
  -5  -7  -2   28.10    0.86
   5   7   2   27.27    0.88
  -6  -7  -2   11.19    0.58
  -6  -7  -2   10.99    0.46
   6   7   2   12.20    0.60
  -7  -7  -2    0.47    0.18
  -7  -7  -2    0.37    0.13
   7   7   2    0.18    0.16
  -8  -7  -2    0.22    0.15
   8   7   2    0.00    0.15
  -9  -7  -2    0.83    0.24
   9   7   2    0.92    0.29
 -10  -7  -2    4.38    0.47
  10   7   2    3.82    0.49
   6  -8  -2    2.52    0.42
  -6   8   2    2.87    0.41
   5  -8  -2    2.04    0.36
  -5   8   2    2.47    0.36
   4  -8  -2   11.46    0.70
  -4   8   2   14.71    0.74
   3  -8  -2    1.89    0.32
  -3   8   2    2.60    0.31
   2  -8  -2   38.71    1.28
   2  -8  -2   39.28    0.99
  -2   8   2   38.78    1.15
   1  -8  -2   19.66    0.83
   1  -8  -2   19.06    0.73
   1  -8  -2   19.33    0.64
  -1   8   2   20.05    0.71
   0  -8  -2    4.99    0.39
   0  -8  -2    6.17    0.34
   0  -8  -2    6.35    0.39
   0   8   2    6.03    0.34
  -1  -8  -2   16.39    0.69
  -1  -8  -2   15.46    0.62
  -1  -8  -2   16.49    0.60
   1   8   2   15.79    0.49
   1   8   2   16.47    0.62
   1   8   2   15.39    0.53
  -2  -8  -2    0.02    0.09
  -2  -8  -2    0.14    0.13
  -2  -8  -2   -0.12    0.06
   2   8   2   -0.04    0.05
   2   8   2   -0.03    0.07
   2   8   2   -0.05    0.05
   2   8   2   -0.07    0.07
  -3  -8  -2   41.84    1.15
  -3  -8  -2   41.75    1.15
  -3  -8  -2   40.86    1.11
  -3  -8  -2   42.33    1.03
   3   8   2   41.25    1.01
   3   8   2   41.41    0.99
  -4  -8  -2    2.20    0.20
  -4  -8  -2    2.35    0.25
  -4  -8  -2    2.22    0.24
  -4  -8  -2    2.47    0.28
   4   8   2    2.12    0.20
   4   8   2    2.07    0.22
  -5  -8  -2    0.20    0.13
  -5  -8  -2   -0.07    0.08
   5   8   2    0.08    0.11
  -6  -8  -2    2.03    0.29
   6   8   2    1.77    0.27
  -7  -8  -2    0.15    0.15
   7   8   2    0.33    0.18
  -8  -8  -2   13.19    0.71
   8   8   2   14.83    0.77
  -9  -8  -2    1.16    0.28
   9   8   2    1.13    0.30
   5  -9  -2    0.33    0.23
  -5   9   2    0.30    0.21
   4  -9  -2    0.19    0.18
  -4   9   2    0.18    0.18
   3  -9  -2    2.31    0.36
  -3   9   2    2.87    0.34
   2  -9  -2   13.83    0.55
   2  -9  -2   12.00    0.71
  -2   9   2   13.04    0.64
   1  -9  -2    0.31    0.12
   1  -9  -2    0.31    0.16
  -1   9   2    0.54    0.17
   0  -9  -2   -0.14    0.08
   0  -9  -2    0.04    0.09
   0   9   2    0.03    0.08
  -1  -9  -2    4.64    0.33
  -1  -9  -2    4.70    0.41
   1   9   2    4.60    0.30
  -2  -9  -2    0.90    0.19
  -2  -9  -2    1.24    0.21
  -2  -9  -2    1.16    0.23
   2   9   2    0.88    0.14
  -3  -9  -2    5.91    0.40
  -3  -9  -2    5.54    0.39
   3   9   2    4.64    0.28
   3   9   2    5.14    0.30
  -4  -9  -2    0.96    0.20
  -4  -9  -2    0.64    0.19
   4   9   2    0.73    0.16
  -5  -9  -2   17.08    0.76
  -5  -9  -2   19.69    0.73
   5   9   2   17.99    0.70
  -6  -9  -2   -0.08    0.10
   6   9   2    0.06    0.12
  -7  -9  -2    4.25    0.43
   7   9   2    4.55    0.42
  -8  -9  -2    1.04    0.28
   8   9   2    0.79    0.25
  -9  -9  -2    0.22    0.20
   9   9   2    0.12    0.21
   4 -10  -2    2.23    0.42
  -4  10   2    2.61    0.38
   3 -10  -2    1.30    0.32
  -3  10   2    0.45    0.22
   2 -10  -2   10.85    0.71
  -2  10   2   11.71    0.64
   1 -10  -2    1.29    0.21
   1 -10  -2    1.41    0.30
  -1  10   2    1.34    0.24
   0 -10  -2    1.05    0.20
   0 -10  -2    1.08    0.26
   0  10   2    0.97    0.19
  -1 -10  -2    0.05    0.11
  -1 -10  -2    0.21    0.15
   1  10   2    0.06    0.09
  -2 -10  -2    2.31    0.31
  -2 -10  -2    2.18    0.28
  -3 -10  -2    1.00    0.23
  -3 -10  -2    1.32    0.25
  -4 -10  -2    0.92    0.21
  -4 -10  -2    1.11    0.24
  -5 -10  -2    0.71    0.23
  -6 -10  -2    0.45    0.20
   6  10   2    0.42    0.17
  -7 -10  -2    0.07    0.16
   7  10   2    0.13    0.18
  -8 -10  -2    0.05    0.17
   8  10   2    0.17    0.20
  -3  11   2   10.23    0.67
   2 -11  -2    2.71    0.43
  -2  11   2    3.66    0.40
   1 -11  -2    1.50    0.34
   0 -11  -2    7.76    0.59
   0 -11  -2    7.37    0.46
  -1 -11  -2    2.20    0.34
  -1 -11  -2    1.79    0.27
  -2 -11  -2    6.20    0.50
  -2 -11  -2    6.11    0.45
  -3 -11  -2    3.51    0.37
  -3 -11  -2    4.57    0.43
  -4 -11  -2    0.37    0.19
  -4 -11  -2    0.58    0.21
  -5 -11  -2    5.22    0.48
  -6 -11  -2    0.60    0.23
  -7 -11  -2    5.10    0.51
   1 -12  -2    2.24    0.41
   0 -12  -2    0.09    0.17
   0 -12  -2    0.24    0.15
  -1 -12  -2    4.23    0.48
  -1 -12  -2    4.13    0.39
  -2 -12  -2    0.89    0.24
  -2 -12  -2    1.18    0.29
  -3 -12  -2    0.53    0.21
  -3 -12  -2    0.67    0.24
  -4 -12  -2    0.31    0.18
  -5 -12  -2    0.02    0.15
  -6 -12  -2    0.18    0.19
   4  11  -3   -0.02    0.12
  -4 -11   3    0.10    0.15
  -4 -11   3    0.16    0.16
  -4 -11   3    0.08    0.14
   3  11  -3    0.15    0.14
  -3 -11   3    0.23    0.17
  -3 -11   3    0.06    0.16
  -3 -11   3    0.10    0.14
   2  11  -3    0.95    0.23
  -2 -11   3    0.91    0.24
  -2 -11   3    1.16    0.25
  -2 -11   3    0.83    0.27
   1  11  -3    3.79    0.38
  -1 -11   3    3.45    0.38
  -1 -11   3    3.82    0.42
   0  11  -3    0.87    0.23
   0 -11   3    0.73    0.23
   0 -11   3    0.61    0.23
   0 -11   3    0.51    0.20
  -1  11  -3    6.82    0.52
   1 -11   3    6.98    0.53
   1 -11   3    5.35    0.48
   1 -11   3    6.77    0.58
  -6 -10   3    1.64    0.33
  -6 -10   3    1.47    0.29
  -6 -10   3    1.71    0.31
  -5 -10   3   -0.03    0.14
  -5 -10   3   -0.13    0.12
  -5 -10   3    0.10    0.14
   4  10  -3    4.59    0.42
  -4 -10   3    4.12    0.43
  -4 -10   3    4.76    0.44
  -4 -10   3    4.60    0.40
   3  10  -3    4.94    0.42
  -3 -10   3    5.73    0.47
  -3 -10   3    5.27    0.42
  -3 -10   3    4.27    0.42
   2  10  -3    0.10    0.13
  -2 -10   3    0.32    0.17
  -2 -10   3    0.22    0.14
  -2 -10   3    0.21    0.17
   1  10  -3    0.01    0.11
  -1 -10   3   -0.08    0.11
  -1 -10   3    0.03    0.14
  -1 -10   3    0.30    0.15
   0  10  -3    1.86    0.27
   0 -10   3    1.58    0.27
   0 -10   3    2.26    0.33
   0 -10   3    2.58    0.31
  -1  10  -3    0.73    0.21
   1 -10   3    0.20    0.17
   1 -10   3    0.63    0.19
   1 -10   3    0.84    0.22
  -2  10  -3    2.86    0.36
   2 -10   3    2.66    0.34
   2 -10   3    2.94    0.36
   2 -10   3    3.00    0.40
  -3  10  -3    1.85    0.32
   3 -10   3    1.71    0.30
   3 -10   3    2.56    0.41
   3 -10   3    2.42    0.34
  -7  -9   3    0.69    0.23
  -7  -9   3    0.92    0.26
  -7  -9   3    1.23    0.27
  -6  -9   3    4.33    0.43
  -6  -9   3    5.14    0.45
  -6  -9   3    5.67    0.46
  -5  -9   3    0.17    0.15
  -5  -9   3   -0.02    0.11
  -5  -9   3    0.32    0.17
  -4  -9   3    9.04    0.56
  -4  -9   3    9.97    0.59
  -4  -9   3    8.48    0.51
   3   9  -3    0.84    0.20
  -3  -9   3    0.61    0.20
  -3  -9   3    0.75    0.21
  -3  -9   3    0.69    0.18
   2   9  -3    0.75    0.19
  -2  -9   3    0.69    0.21
  -2  -9   3    0.68    0.19
  -2  -9   3    0.56    0.16
   1   9  -3    0.03    0.09
  -1  -9   3    0.03    0.09
  -1  -9   3    0.05    0.12
  -1  -9   3   -0.05    0.11
  -1  -9   3    0.01    0.11
   0   9  -3    2.19    0.27
   0  -9   3    2.21    0.29
   0  -9   3    2.15    0.27
   0  -9   3    2.22    0.31
  -1   9  -3   10.29    0.57
   1  -9   3   10.02    0.55
   1  -9   3    9.63    0.55
   1  -9   3   10.91    0.65
  -2   9  -3    1.23    0.24
   2  -9   3    1.17    0.27
   2  -9   3    1.18    0.24
   2  -9   3    0.98    0.22
  -3   9  -3    6.88    0.51
   3  -9   3    7.46    0.50
   3  -9   3    7.84    0.60
   3  -9   3    7.63    0.51
  -4   9  -3    2.48    0.36
   4  -9   3    2.23    0.32
   4  -9   3    2.21    0.38
   4  -9   3    2.02    0.30
  -5   9  -3    2.83    0.42
   5  -9   3    2.05    0.39
   5  -9   3    2.35    0.35
   5  -9   3    2.46    0.35
   8   8  -3   -0.22    0.21
  -8  -8   3    0.18    0.16
  -8  -8   3    0.05    0.16
  -8  -8   3   -0.16    0.14
   7   8  -3    1.49    0.33
  -7  -8   3    1.90    0.30
  -7  -8   3    1.91    0.31
  -7  -8   3    1.58    0.27
  -6  -8   3    2.60    0.32
  -6  -8   3    2.30    0.31
  -6  -8   3    2.53    0.33
  -5  -8   3   11.32    0.61
  -5  -8   3   11.10    0.57
  -5  -8   3    9.84    0.57
  -4  -8   3    1.40    0.24
  -4  -8   3    1.97    0.28
  -4  -8   3    1.58    0.23
  -3  -8   3    0.36    0.16
  -3  -8   3    0.50    0.17
  -3  -8   3    0.37    0.13
   2   8  -3   25.65    0.90
  -2  -8   3   25.91    0.94
  -2  -8   3   27.14    0.86
  -2  -8   3   26.81    0.92
   1   8  -3   13.72    0.62
  -1  -8   3   15.09    0.61
  -1  -8   3   13.34    0.66
  -1  -8   3   13.92    0.63
  -1  -8   3   14.58    0.64
   0   8  -3   14.72    0.64
   0  -8   3   14.48    0.68
   0  -8   3   14.55    0.61
   0  -8   3   13.96    0.69
   0  -8   3   14.46    0.64
  -1   8  -3    0.10    0.10
   1  -8   3    0.04    0.10
   1  -8   3   -0.01    0.09
   1  -8   3    0.03    0.09
  -2   8  -3    8.34    0.51
   2  -8   3    9.08    0.51
   2  -8   3    9.22    0.51
   2  -8   3    9.90    0.60
  -3   8  -3    6.30    0.46
   3  -8   3    5.93    0.43
   3  -8   3    7.88    0.56
   3  -8   3    6.55    0.44
  -4   8  -3    2.78    0.35
   4  -8   3    2.44    0.37
   4  -8   3    3.19    0.34
   4  -8   3    3.06    0.34
  -5   8  -3    5.69    0.51
   5  -8   3    5.58    0.54
   5  -8   3    5.93    0.47
   5  -8   3    6.15    0.48
  -6   8  -3    0.99    0.29
  -6   8  -3    0.98    0.22
   6  -8   3    0.59    0.24
   6  -8   3    1.13    0.31
   6  -8   3    0.80    0.24
   8   7  -3    1.75    0.37
  -8  -7   3    1.15    0.26
  -8  -7   3    1.91    0.31
  -8  -7   3    1.51    0.29
   7   7  -3    4.74    0.49
  -7  -7   3    3.59    0.38
  -7  -7   3    3.97    0.38
  -7  -7   3    4.32    0.41
   6   7  -3    2.37    0.35
  -6  -7   3    2.19    0.28
  -6  -7   3    2.48    0.30
  -6  -7   3    2.41    0.30
   5   7  -3    0.16    0.17
  -5  -7   3    0.37    0.13
  -5  -7   3    0.07    0.12
  -5  -7   3    0.31    0.16
   4   7  -3    3.12    0.31
  -4  -7   3    2.50    0.28
  -4  -7   3    2.84    0.30
  -4  -7   3    3.23    0.28
  -3  -7   3    2.43    0.24
  -3  -7   3    1.90    0.24
  -3  -7   3    2.48    0.28
  -2  -7   3   21.83    0.79
  -2  -7   3   20.63    0.69
  -2  -7   3   20.76    0.68
  -2  -7   3   19.14    0.73
   1   7  -3    1.16    0.19
  -1  -7   3    1.23    0.19
  -1  -7   3    1.41    0.21
  -1  -7   3    1.34    0.22
  -1  -7   3    1.21    0.18
   0   7  -3    7.52    0.42
   0  -7   3    5.75    0.41
   0  -7   3    7.18    0.44
   0  -7   3    6.90    0.38
   0  -7   3    6.64    0.40
  -1   7  -3   10.24    0.51
   1  -7   3   13.15    0.63
   1  -7   3   12.12    0.53
   1  -7   3   11.65    0.54
  -2   7  -3    0.02    0.09
   2  -7   3    0.00    0.08
   2  -7   3    0.06    0.10
   2  -7   3    0.08    0.12
  -3   7  -3    1.40    0.23
   3  -7   3    1.12    0.20
   3  -7   3    1.01    0.24
   3  -7   3    1.41    0.22
  -4   7  -3   11.19    0.61
   4  -7   3   10.23    0.64
   4  -7   3   10.36    0.55
   4  -7   3   10.42    0.56
  -5   7  -3    0.06    0.14
   5  -7   3    0.11    0.12
   5  -7   3    0.11    0.11
   5  -7   3    0.17    0.16
  -6   7  -3    0.24    0.17
  -6   7  -3    0.12    0.11
   6  -7   3    0.16    0.16
   6  -7   3    0.13    0.14
   6  -7   3   -0.14    0.11
  -7   7  -3    9.13    0.69
   7  -7   3    8.56    0.68
   9   6  -3    1.81    0.42
  -9  -6   3    2.34    0.36
   8   6  -3    6.95    0.62
  -8  -6   3    6.26    0.49
  -8  -6   3    6.60    0.49
  -8  -6   3    6.57    0.47
   7   6  -3    3.25    0.42
  -7  -6   3    3.55    0.35
  -7  -6   3    3.76    0.37
  -7  -6   3    3.72    0.36
   6   6  -3    0.22    0.17
  -6  -6   3    0.41    0.14
  -6  -6   3    0.48    0.16
  -6  -6   3    0.30    0.14
   5   6  -3   14.11    0.68
  -5  -6   3   13.21    0.58
  -5  -6   3   14.23    0.63
  -5  -6   3   13.19    0.60
   4   6  -3    0.39    0.17
  -4  -6   3    0.03    0.08
  -4  -6   3    0.22    0.12
  -4  -6   3    0.22    0.10
   3   6  -3   63.33    1.48
  -3  -6   3   64.99    1.56
  -3  -6   3   62.93    1.49
  -3  -6   3   61.93    1.42
   2   6  -3    4.08    0.27
  -2  -6   3    3.78    0.29
  -2  -6   3    4.48    0.28
  -2  -6   3    4.17    0.26
  -2  -6   3    4.48    0.31
   1   6  -3    2.74    0.25
  -1  -6   3    3.06    0.25
  -1  -6   3    2.49    0.25
  -1  -6   3    2.76    0.25
  -1  -6   3    2.71    0.22
   0   6  -3   50.00    1.25
   0  -6   3   50.22    1.22
   0  -6   3   47.29    1.14
   0  -6   3   47.89    1.29
   0  -6   3   46.80    1.24
  -1   6  -3    3.05    0.27
   1  -6   3    3.18    0.27
   1  -6   3    2.92    0.29
   1  -6   3    3.51    0.26
  -2   6  -3    8.54    0.45
   2  -6   3    8.66    0.45
   2  -6   3    8.70    0.43
   2  -6   3    8.40    0.49
  -3   6  -3   32.55    1.03
   3  -6   3   34.19    0.99
   3  -6   3   33.66    1.13
   3  -6   3   33.23    0.98
  -4   6  -3   17.04    0.73
   4  -6   3   15.89    0.66
   4  -6   3   17.16    0.69
   4  -6   3   16.43    0.78
  -5   6  -3    7.90    0.43
  -5   6  -3    7.89    0.54
   5  -6   3    8.46    0.58
   5  -6   3    7.63    0.48
   5  -6   3    8.76    0.50
  -6   6  -3    0.98    0.27
  -6   6  -3    1.17    0.20
   6  -6   3    0.75    0.23
   6  -6   3    1.18    0.24
   6  -6   3    0.71    0.20
  -7   6  -3    3.89    0.34
  -7   6  -3    3.58    0.45
   7  -6   3    3.63    0.39
   7  -6   3    3.84    0.47
   7  -6   3    3.61    0.39
  -8   6  -3   -0.11    0.18
   8  -6   3   -0.06    0.15
   9   5  -3    1.26    0.37
  -9  -5   3    1.18    0.28
   8   5  -3   -0.17    0.17
  -8  -5   3    0.11    0.14
  -8  -5   3    0.17    0.14
   7   5  -3   -0.01    0.18
  -7  -5   3    0.05    0.11
  -7  -5   3    0.19    0.13
  -7  -5   3    0.11    0.12
   6   5  -3    3.33    0.38
  -6  -5   3    3.36    0.30
  -6  -5   3    2.69    0.30
  -6  -5   3    3.39    0.30
   5   5  -3    0.61    0.19
  -5  -5   3    0.32    0.13
  -5  -5   3    0.35    0.13
  -5  -5   3    0.17    0.10
   4   5  -3   17.33    0.69
  -4  -5   3   16.33    0.65
  -4  -5   3   16.48    0.62
  -4  -5   3   16.30    0.58
   3   5  -3    1.17    0.18
  -3  -5   3    1.28    0.18
  -3  -5   3    1.22    0.16
  -3  -5   3    1.36    0.19
   2   5  -3    0.18    0.09
  -2  -5   3    0.19    0.08
  -2  -5   3    0.41    0.09
  -2  -5   3    0.31    0.10
  -2  -5   3    0.19    0.08
   1   5  -3    9.44    0.33
  -1  -5   3    9.12    0.36
  -1  -5   3    9.09    0.38
  -1  -5   3    8.70    0.35
  -1  -5   3    9.13    0.41
  -1  -5   3    8.63    0.42
   0   5  -3   11.28    0.46
   0  -5   3   11.16    0.46
   0  -5   3   10.81    0.46
   0  -5   3   11.14    0.41
   0  -5   3   11.32    0.40
   0  -5   3   11.17    0.49
  -1   5  -3    7.24    0.37
   1  -5   3    6.91    0.33
   1  -5   3    5.99    0.37
   1  -5   3    6.95    0.36
   1  -5   3    6.79    0.38
  -2   5  -3   15.80    0.59
   2  -5   3   15.08    0.54
   2  -5   3   15.32    0.64
   2  -5   3   16.37    0.58
  -3   5  -3  103.30    2.21
   3  -5   3  101.41    2.08
   3  -5   3  101.64    2.10
   3  -5   3   99.90    2.29
  -4   5  -3   27.73    0.94
   4  -5   3   29.71    0.91
   4  -5   3   28.52    0.89
   4  -5   3   28.77    1.03
  -5   5  -3    0.36    0.12
  -5   5  -3    0.35    0.16
   5  -5   3    0.37    0.16
   5  -5   3    0.27    0.13
   5  -5   3    0.31    0.13
  -6   5  -3   10.35    0.50
  -6   5  -3   11.09    0.65
   6  -5   3    9.85    0.54
   6  -5   3   10.82    0.57
   6  -5   3   10.12    0.64
  -7   5  -3    2.64    0.37
  -7   5  -3    2.31    0.27
   7  -5   3    2.81    0.33
   7  -5   3    2.99    0.35
   7  -5   3    2.74    0.39
  -8   5  -3    1.98    0.26
  -8   5  -3    2.11    0.39
   8  -5   3    1.93    0.36
   9   4  -3    1.22    0.36
  -9  -4   3    1.70    0.31
   8   4  -3   12.38    0.80
  -8  -4   3   11.98    0.65
  -8  -4   3   11.44    0.65
   7   4  -3   -0.03    0.15
  -7  -4   3    0.10    0.11
  -7  -4   3    0.05    0.11
  -7  -4   3   -0.02    0.09
   6   4  -3    1.33    0.26
  -6  -4   3    1.54    0.21
  -6  -4   3    1.17    0.19
  -6  -4   3    1.61    0.24
   5   4  -3    1.18    0.23
  -5  -4   3    1.45    0.19
  -5  -4   3    1.53    0.19
  -5  -4   3    1.36    0.20
   4   4  -3    0.16    0.12
  -4  -4   3    0.20    0.09
  -4  -4   3   -0.08    0.06
  -4  -4   3    0.07    0.06
   3   4  -3   47.76    1.20
  -3  -4   3   47.42    1.19
  -3  -4   3   48.39    1.07
  -3  -4   3   47.58    1.11
  -3  -4   3   47.47    1.07
   2   4  -3   15.46    0.51
  -2  -4   3   14.36    0.40
  -2  -4   3   14.44    0.53
  -2  -4   3   14.68    0.45
  -2  -4   3   14.96    0.51
  -2  -4   3   15.13    0.46
   1   4  -3    2.02    0.15
  -1  -4   3    2.02    0.14
  -1  -4   3    2.04    0.19
  -1  -4   3    2.27    0.15
  -1  -4   3    2.72    0.18
  -1  -4   3    1.89    0.14
  -1  -4   3    2.13    0.19
   0   4  -3    2.81    0.13
   0   4  -3    2.84    0.21
   0  -4   3    2.61    0.20
   0  -4   3    2.88    0.22
   0  -4   3    2.82    0.17
   0  -4   3    2.76    0.17
   0  -4   3    2.93    0.21
  -1   4  -3    5.86    0.30
   1  -4   3    5.73    0.32
   1  -4   3    5.32    0.26
   1  -4   3    5.59    0.25
   1  -4   3    5.55    0.32
   1  -4   3    5.41    0.29
  -2   4  -3    9.39    0.41
   2  -4   3    9.44    0.45
   2  -4   3    9.15    0.35
   2  -4   3    9.43    0.41
   2  -4   3   10.20    0.39
  -3   4  -3   23.55    0.75
   3  -4   3   22.98    0.81
   3  -4   3   23.45    0.69
   3  -4   3   23.67    0.73
   3  -4   3   23.21    0.48
  -4   4  -3    0.19    0.11
   4  -4   3    0.20    0.07
   4  -4   3    0.07    0.08
   4  -4   3    0.20    0.11
   4  -4   3    0.32    0.13
  -5   4  -3   67.07    1.72
  -5   4  -3   67.26    1.50
   5  -4   3   67.83    1.77
   5  -4   3   69.45    1.61
   5  -4   3   68.48    1.60
  -6   4  -3    9.72    0.57
  -6   4  -3    7.23    0.40
   6  -4   3    7.23    0.44
   6  -4   3    7.81    0.46
   6  -4   3    6.35    0.48
  -7   4  -3    0.24    0.19
  -7   4  -3    0.36    0.13
   7  -4   3    0.27    0.16
   7  -4   3    0.22    0.13
  -8   4  -3    4.52    0.36
  -8   4  -3    4.20    0.47
   8  -4   3    4.76    0.49
   8  -4   3    4.41    0.42
  -9   4  -3    3.42    0.47
   9  -4   3    4.06    0.48
   9   3  -3    8.45    0.72
  -9  -3   3    8.03    0.58
   8   3  -3    0.41    0.23
  -8  -3   3    0.33    0.17
  -8  -3   3    0.44    0.18
   7   3  -3   -0.07    0.14
  -7  -3   3    0.04    0.10
  -7  -3   3    0.04    0.10
  -7  -3   3   -0.12    0.07
   6   3  -3    6.59    0.50
  -6  -3   3    7.53    0.38
  -6  -3   3    5.93    0.40
  -6  -3   3    7.03    0.40
   5   3  -3    1.18    0.23
  -5  -3   3    1.10    0.16
  -5  -3   3    1.83    0.19
  -5  -3   3    1.45    0.20
   4   3  -3   23.42    0.82
  -4  -3   3   23.98    0.68
  -4  -3   3   23.71    0.76
  -4  -3   3   24.88    0.70
   3   3  -3   11.38    0.49
  -3  -3   3   11.20    0.46
  -3  -3   3   11.40    0.42
  -3  -3   3   11.67    0.41
  -3  -3   3   11.52    0.40
   2   3  -3   39.66    0.95
  -2  -3   3   38.47    0.83
  -2  -3   3   37.39    0.75
  -2  -3   3   38.68    0.83
  -2  -3   3   38.04    0.88
  -2  -3   3   38.71    0.96
   1   3  -3   42.85    0.95
  -1  -3   3   43.84    0.96
  -1  -3   3   43.46    0.88
  -1  -3   3   43.40    0.91
  -1  -3   3   43.82    1.02
  -1  -3   3   44.64    0.88
   0   3  -3   19.48    0.46
   0  -3   3   18.38    0.46
   0  -3   3   18.49    0.57
   0  -3   3   18.88    0.54
   0  -3   3   19.10    0.54
   0  -3   3   18.47    0.44
  -1   3  -3   40.02    0.72
  -1   3  -3   38.86    0.93
   1  -3   3   38.40    0.96
   1  -3   3   39.09    0.82
   1  -3   3   38.94    0.90
   1  -3   3   38.40    0.95
   1  -3   3   38.24    0.80
  -2   3  -3   64.12    1.39
  -2   3  -3   65.30    1.17
   2  -3   3   63.32    1.25
   2  -3   3   63.92    1.45
   2  -3   3   64.30    1.27
   2  -3   3   63.82    1.13
   2  -3   3   62.57    1.33
  -3   3  -3    2.48    0.22
   3  -3   3    2.84    0.26
   3  -3   3    2.46    0.13
   3  -3   3    2.65    0.22
   3  -3   3    2.77    0.20
  -4   3  -3   29.43    0.88
  -4   3  -3   29.38    0.78
   4  -3   3   28.57    0.80
   4  -3   3   29.51    0.94
   4  -3   3   29.49    0.71
   4  -3   3   29.50    0.84
  -5   3  -3   31.96    0.86
  -5   3  -3   33.03    1.02
   5  -3   3   32.13    0.93
   5  -3   3   32.09    0.92
   5  -3   3   30.92    1.03
   5  -3   3   31.95    0.83
  -6   3  -3    4.40    0.39
  -6   3  -3    4.34    0.30
   6  -3   3    5.65    0.37
   6  -3   3    4.52    0.36
   6  -3   3    5.02    0.42
   6  -3   3    5.13    0.33
  -7   3  -3   13.91    0.73
  -7   3  -3   14.08    0.58
   7  -3   3   14.66    0.73
   7  -3   3   15.28    0.68
  -8   3  -3    5.52    0.50
  -8   3  -3    6.53    0.42
   8  -3   3    6.34    0.47
   8  -3   3    5.90    0.51
  -9   3  -3    2.17    0.37
  -9   3  -3    1.91    0.26
   9  -3   3    2.32    0.36
   9   2  -3    0.43    0.25
  -9  -2   3    0.31    0.20
   8   2  -3    2.28    0.38
  -8  -2   3    2.92    0.33
  -8  -2   3    2.81    0.34
   7   2  -3   15.86    0.83
  -7  -2   3   16.97    0.75
  -7  -2   3   17.53    0.72
   6   2  -3    9.46    0.58
  -6  -2   3    9.05    0.47
  -6  -2   3    9.33    0.40
  -6  -2   3    9.58    0.51
   5   2  -3    2.09    0.28
  -5  -2   3    2.19    0.24
  -5  -2   3    1.95    0.18
  -5  -2   3    2.19    0.21
   4   2  -3    7.34    0.43
  -4  -2   3    8.08    0.33
  -4  -2   3    9.44    0.42
  -4  -2   3    8.13    0.36
  -4  -2   3    7.85    0.35
   3   2  -3    5.38    0.33
  -3  -2   3    5.34    0.26
  -3  -2   3    6.20    0.31
  -3  -2   3    5.60    0.26
  -3  -2   3    6.16    0.27
   2   2  -3  140.86    2.65
  -2  -2   3  140.00    2.43
  -2  -2   3  138.88    2.40
  -2  -2   3  140.62    2.65
  -2  -2   3  141.56    2.46
  -2  -2   3  141.47    2.45
   1   2  -3   12.18    0.39
  -1  -2   3   12.36    0.40
  -1  -2   3   11.52    0.30
  -1  -2   3   11.45    0.31
  -1  -2   3   11.92    0.32
  -1  -2   3   11.74    0.36
   0   2  -3  125.28    2.21
   0  -2   3  122.77    2.18
   0  -2   3  122.43    2.08
   0  -2   3  122.91    2.31
   0  -2   3  123.18    2.07
   0  -2   3  122.86    2.25
   1  -2   3   33.43    0.67
   1  -2   3   32.80    0.81
   1  -2   3   33.70    0.77
   1  -2   3   33.91    0.65
   1  -2   3   33.86    0.82
  -2   2  -3    5.69    0.26
   2  -2   3    6.33    0.23
   2  -2   3    5.82    0.27
   2  -2   3    5.86    0.30
   2  -2   3    5.84    0.19
   2  -2   3    5.64    0.22
  -3   2  -3   22.64    0.60
  -3   2  -3   22.91    0.65
   3  -2   3   22.61    0.59
   3  -2   3   22.74    0.65
   3  -2   3   22.60    0.71
   3  -2   3   22.11    0.58
   3  -2   3   22.05    0.54
  -4   2  -3    0.82    0.11
  -4   2  -3    0.66    0.11
  -4   2  -3    0.75    0.15
   4  -2   3    0.68    0.14
   4  -2   3    0.54    0.13
   4  -2   3    0.59    0.11
   4  -2   3    0.69    0.12
   4  -2   3    0.65    0.11
  -5   2  -3   10.87    0.51
  -5   2  -3   11.61    0.44
   5  -2   3   10.75    0.48
   5  -2   3   10.98    0.53
   5  -2   3   10.79    0.44
   5  -2   3   10.87    0.46
  -6   2  -3    0.17    0.14
  -6   2  -3    0.05    0.07
   6  -2   3    0.14    0.11
   6  -2   3    0.09    0.08
   6  -2   3    0.19    0.12
  -7   2  -3   56.93    1.61
  -7   2  -3   56.96    1.38
   7  -2   3   60.63    1.63
   7  -2   3   55.42    1.48
   7  -2   3   59.22    1.51
  -8   2  -3    2.36    0.27
  -8   2  -3    2.75    0.36
   8  -2   3    2.57    0.33
   8  -2   3    2.34    0.31
   8  -2   3    2.37    0.30
  -9   2  -3    2.49    0.30
  -9   2  -3    1.32    0.30
   9  -2   3    1.77    0.31
 -10   2  -3    1.56    0.34
  10  -2   3    2.27    0.37
   9   1  -3   22.98    1.13
  -9  -1   3   22.03    0.99
   8   1  -3    0.87    0.26
  -8  -1   3    1.05    0.24
  -8  -1   3    0.97    0.23
   7   1  -3    6.89    0.53
  -7  -1   3    6.54    0.45
  -7  -1   3    6.96    0.45
   6   1  -3    1.93    0.29
  -6  -1   3    1.78    0.24
  -6  -1   3    1.80    0.17
  -6  -1   3    1.76    0.22
   5   1  -3   -0.01    0.09
  -5  -1   3   -0.05    0.05
  -5  -1   3    0.05    0.06
  -5  -1   3   -0.02    0.05
   4   1  -3   62.61    1.28
   4   1  -3   58.88    1.50
   4   1  -3   61.82    1.11
  -4  -1   3   60.87    1.32
  -4  -1   3   60.22    1.41
  -4  -1   3   61.61    1.20
  -4  -1   3   59.81    1.31
   3   1  -3   64.34    1.46
   3   1  -3   63.52    1.13
  -3  -1   3   62.58    1.28
  -3  -1   3   64.67    1.28
  -3  -1   3   61.97    1.38
  -3  -1   3   62.42    1.19
   2   1  -3   51.66    1.17
   2   1  -3   50.95    0.92
  -2  -1   3   49.59    1.11
  -2  -1   3   51.22    0.97
  -2  -1   3   50.91    1.00
  -2  -1   3   50.41    0.98
   1   1  -3    6.26    0.28
  -1  -1   3    6.28    0.18
  -1  -1   3    5.72    0.25
  -1  -1   3    6.13    0.22
  -1  -1   3    6.26    0.19
  -1  -1   3    7.58    0.20
   0  -1   3   46.90    0.93
   0  -1   3   45.30    0.90
   0  -1   3   46.37    0.97
  -1   1  -3  203.76    3.55
   1  -1   3  197.10    3.35
   1  -1   3  204.36    3.58
   1  -1   3  201.84    3.55
   1  -1   3  202.37    3.38
   1  -1   3  200.49    3.39
   1  -1   3  200.29    3.43
  -2   1  -3   49.16    1.02
   2  -1   3   49.59    1.03
   2  -1   3   48.18    0.94
   2  -1   3   47.65    0.92
   2  -1   3   48.61    0.91
   2  -1   3   47.09    1.08
  -3   1  -3    3.40    0.20
  -3   1  -3    3.28    0.19
   3  -1   3    3.26    0.23
   3  -1   3    3.48    0.18
   3  -1   3    3.74    0.19
   3  -1   3    3.32    0.21
   3  -1   3    3.28    0.18
  -4   1  -3   10.45    0.43
  -4   1  -3   10.66    0.39
  -4   1  -3   10.34    0.35
   4  -1   3   10.80    0.40
   4  -1   3   11.08    0.47
   4  -1   3   10.66    0.39
   4  -1   3   10.65    0.44
   4  -1   3   10.43    0.39
  -5   1  -3    0.17    0.11
  -5   1  -3    0.22    0.09
   5  -1   3    0.33    0.12
   5  -1   3    0.25    0.10
   5  -1   3    0.29    0.09
  -6   1  -3    2.53    0.28
  -6   1  -3    3.29    0.25
   6  -1   3    2.82    0.28
   6  -1   3    3.27    0.27
   6  -1   3    3.48    0.31
  -7   1  -3    3.29    0.28
  -7   1  -3    3.27    0.34
   7  -1   3    3.61    0.32
   7  -1   3    3.14    0.32
   7  -1   3    3.47    0.33
  -8   1  -3    0.81    0.18
  -8   1  -3    0.56    0.21
   8  -1   3    1.15    0.23
   8  -1   3    0.64    0.20
   8  -1   3    0.49    0.17
  -9   1  -3   18.00    0.74
  -9   1  -3   15.62    0.81
   9  -1   3   18.27    0.83
   9  -1   3   17.90    0.85
 -10   1  -3    0.54    0.24
  10  -1   3    0.33    0.23
  10  -1   3    0.22    0.18
   9   0  -3    0.98    0.31
  -9   0   3    0.87    0.25
   8   0  -3    0.22    0.19
  -8   0   3    0.14    0.14
  -8   0   3    0.18    0.15
   7   0  -3   20.12    0.92
  -7   0   3   20.07    0.79
  -7   0   3   20.19    0.84
   6   0  -3   10.95    0.62
  -6   0   3   10.25    0.50
  -6   0   3    9.65    0.53
   5   0  -3   49.38    1.38
   5   0  -3   47.13    1.04
  -5   0   3   47.47    1.27
  -5   0   3   49.21    0.98
  -5   0   3   48.61    1.20
   4   0  -3    1.86    0.14
   4   0  -3    1.55    0.22
   4   0  -3    1.72    0.16
  -4   0   3    1.73    0.18
  -4   0   3    1.75    0.20
  -4   0   3    1.56    0.12
   3   0  -3   28.85    0.67
   3   0  -3   28.42    0.63
   3   0  -3   28.43    0.84
  -3   0   3   28.77    0.78
  -3   0   3   27.90    0.58
  -3   0   3   28.52    0.71
   2   0  -3  106.37    1.85
   2   0  -3  100.97    2.05
  -2   0   3  104.01    1.85
  -2   0   3  104.38    1.75
  -2   0   3  102.20    1.99
  -2   0   3  103.72    1.85
  -1   0   3    0.21    0.06
  -1   0   3    0.27    0.04
  -1   0   3    0.32    0.04
  -1   0   3    0.28    0.04
   0   0   3  177.60    3.08
   0   0   3  176.04    2.90
   0   0   3  171.48    3.02
  -1   0  -3   18.59    0.43
  -1   0  -3   17.61    0.42
   1   0   3   17.64    0.47
   1   0   3   17.79    0.45
   1   0   3   17.96    0.44
   1   0   3   17.17    0.42
  -2   0  -3  119.96    2.15
  -2   0  -3  117.14    2.08
   2   0   3  120.15    2.23
   2   0   3  119.51    2.03
   2   0   3  118.92    2.13
   2   0   3  122.62    2.13
   2   0   3  118.29    2.03
  -3   0  -3   62.51    1.24
  -3   0  -3   64.78    1.18
  -3   0  -3   61.91    1.28
   3   0   3   62.79    1.23
   3   0   3   64.38    1.29
   3   0   3   63.83    1.36
   3   0   3   64.58    1.22
   3   0   3   62.99    1.31
  -4   0  -3   65.02    1.32
  -4   0  -3   65.39    1.28
  -4   0  -3   64.21    1.40
   4   0   3   65.82    1.33
   4   0   3   64.43    1.34
   4   0   3   65.83    1.39
   4   0   3   65.77    1.44
  -5   0  -3   22.06    0.71
  -5   0  -3   22.51    0.63
  -5   0  -3   22.05    0.65
   5   0   3   22.38    0.68
   5   0   3   22.53    0.72
   5   0   3   23.79    0.74
  -6   0  -3    1.04    0.19
  -6   0  -3    1.17    0.17
   6   0   3    1.23    0.20
   6   0   3    1.07    0.18
   6   0   3    0.87    0.15
  -7   0  -3   20.96    0.73
  -7   0  -3   22.06    0.82
   7   0   3   22.49    0.79
   7   0   3   21.20    0.79
   7   0   3   22.34    0.84
  -8   0  -3    0.92    0.19
  -8   0  -3    0.85    0.21
   8   0   3    0.81    0.20
   8   0   3    0.80    0.22
   8   0   3    0.73    0.19
  -9   0  -3    9.44    0.61
  -9   0  -3   10.19    0.56
   9   0   3   11.17    0.61
   9   0   3   11.04    0.67
 -10   0  -3   11.80    0.71
 -10   0  -3   12.48    0.66
  10   0   3   10.59    0.71
   9  -1  -3    1.08    0.32
  -9   1   3    1.80    0.33
   8  -1  -3    2.30    0.37
  -8   1   3    2.10    0.32
   7  -1  -3    3.29    0.39
  -7   1   3    2.91    0.33
  -7   1   3    3.16    0.32
   6  -1  -3    1.67    0.28
  -6   1   3    1.39    0.23
  -6   1   3    1.95    0.23
   5  -1  -3    7.57    0.36
   5  -1  -3    7.68    0.48
  -5   1   3    7.59    0.43
  -5   1   3    7.56    0.40
   4  -1  -3    0.83    0.12
   4  -1  -3    1.00    0.18
   4  -1  -3    0.99    0.13
  -4   1   3    0.82    0.08
  -4   1   3    0.84    0.15
  -4   1   3    0.96    0.14
   3  -1  -3   24.49    0.62
   3  -1  -3   23.95    0.62
   3  -1  -3   23.59    0.76
  -3   1   3   24.10    0.70
  -3   1   3   25.34    0.66
  -3   1   3   24.74    0.66
  -3   1   3   24.48    0.46
   2  -1  -3   19.91    0.50
   2  -1  -3   19.15    0.61
   2  -1  -3   19.86    0.48
  -2   1   3   18.20    0.49
  -2   1   3   18.73    0.54
  -2   1   3   20.38    0.51
   1  -1  -3   72.26    1.24
   1  -1  -3   77.23    1.41
  -1   1   3   73.70    1.33
  -1   1   3   75.70    1.43
  -1   1   3   74.29    1.26
  -1   1   3   72.92    1.33
   0  -1  -3   48.18    0.85
   0   1   3   49.41    0.88
   0   1   3   46.90    0.85
   0   1   3   48.16    0.85
   0   1   3   47.24    0.92
   0   1   3   49.13    0.96
  -1  -1  -3  512.01    9.11
   1   1   3  508.66    8.95
   1   1   3  502.58   10.35
   1   1   3  509.50   10.04
   1   1   3  510.49    8.85
   1   1   3  529.85    9.26
  -2  -1  -3   18.24    0.40
  -2  -1  -3   17.88    0.45
   2   1   3   17.86    0.46
   2   1   3   18.18    0.40
   2   1   3   18.00    0.41
   2   1   3   17.00    0.48
  -3  -1  -3   32.06    0.70
  -3  -1  -3   30.41    0.71
  -3  -1  -3   31.18    0.66
   3   1   3   29.73    0.75
   3   1   3   30.08    0.67
   3   1   3   31.23    0.75
   3   1   3   28.96    0.68
  -4  -1  -3   38.26    0.90
  -4  -1  -3   39.82    0.89
  -4  -1  -3   37.22    0.84
   4   1   3   38.28    0.86
   4   1   3   36.83    0.88
   4   1   3   37.57    0.94
   4   1   3   37.61    0.92
  -5  -1  -3    2.73    0.22
  -5  -1  -3    2.62    0.19
  -5  -1  -3    2.67    0.21
   5   1   3    2.90    0.22
   5   1   3    2.53    0.22
   5   1   3    2.56    0.24
  -6  -1  -3    6.75    0.38
  -6  -1  -3    6.84    0.36
   6   1   3    7.38    0.39
   6   1   3    6.97    0.38
   6   1   3    7.43    0.43
  -7  -1  -3    0.44    0.14
  -7  -1  -3    0.37    0.15
   7   1   3    0.44    0.14
   7   1   3    0.49    0.14
   7   1   3    0.33    0.16
  -8  -1  -3    1.61    0.24
  -8  -1  -3    1.76    0.26
   8   1   3    1.14    0.26
   8   1   3    1.67    0.23
   8   1   3    1.50    0.24
  -9  -1  -3    7.36    0.51
  -9  -1  -3    7.28    0.48
   9   1   3    6.12    0.52
   9   1   3    7.48    0.47
 -10  -1  -3   -0.13    0.14
 -10  -1  -3   -0.13    0.13
  10   1   3    0.18    0.22
   9  -2  -3    4.60    0.54
  -9   2   3    4.38    0.47
   8  -2  -3   -0.01    0.15
  -8   2   3    0.23    0.18
   7  -2  -3   12.09    0.70
  -7   2   3   10.53    0.62
  -7   2   3   12.38    0.61
   6  -2  -3   12.24    0.54
   6  -2  -3   12.59    0.67
  -6   2   3   13.60    0.60
  -6   2   3   11.31    0.60
   5  -2  -3   60.36    1.59
   5  -2  -3   60.23    1.41
  -5   2   3   59.84    1.42
  -5   2   3   58.45    1.52
   4  -2  -3   10.84    0.52
   4  -2  -3   10.49    0.43
   4  -2  -3   10.49    0.44
  -4   2   3   10.41    0.25
  -4   2   3   10.27    0.48
  -4   2   3   11.56    0.46
   3  -2  -3    0.04    0.05
   3  -2  -3    0.05    0.07
   3  -2  -3    0.07    0.06
  -3   2   3    0.06    0.05
  -3   2   3    0.32    0.10
   2  -2  -3   42.44    0.90
   2  -2  -3   41.54    1.03
   2  -2  -3   41.86    0.95
  -2   2   3   41.08    0.91
  -2   2   3   42.64    0.98
  -2   2   3   41.79    0.92
   1  -2  -3    2.97    0.17
   1  -2  -3    2.92    0.15
  -1   2   3    3.00    0.16
  -1   2   3    3.11    0.17
   0  -2  -3    5.81    0.18
   0  -2  -3    5.43    0.17
   0   2   3    5.05    0.19
   0   2   3    5.65    0.18
   0   2   3    5.71    0.20
  -1  -2  -3  261.10    4.21
  -1  -2  -3  258.05    4.23
   1   2   3  256.53    4.24
   1   2   3  253.85    4.42
   1   2   3  254.77    4.39
   1   2   3  259.04    4.23
  -2  -2  -3   16.48    0.43
  -2  -2  -3   15.40    0.38
   2   2   3   15.01    0.39
   2   2   3   16.15    0.45
   2   2   3   16.47    0.40
   2   2   3   16.25    0.45
   2   2   3   16.36    0.39
  -3  -2  -3    5.09    0.21
  -3  -2  -3    5.42    0.20
  -3  -2  -3    5.10    0.24
   3   2   3    5.42    0.24
   3   2   3    5.42    0.26
   3   2   3    5.00    0.22
   3   2   3    5.00    0.22
  -4  -2  -3   23.91    0.61
  -4  -2  -3   23.29    0.65
  -4  -2  -3   24.02    0.60
   4   2   3   24.34    0.65
   4   2   3   23.29    0.70
   4   2   3   22.85    0.64
  -5  -2  -3   22.04    0.64
  -5  -2  -3   22.37    0.63
  -5  -2  -3   22.25    0.67
   5   2   3   21.83    0.65
   5   2   3   21.56    0.67
   5   2   3   21.21    0.71
  -6  -2  -3    9.36    0.43
  -6  -2  -3    9.08    0.43
   6   2   3    9.11    0.41
   6   2   3    9.51    0.45
   6   2   3    9.42    0.49
  -7  -2  -3   23.91    0.80
  -7  -2  -3   23.49    0.80
   7   2   3   24.30    0.91
   7   2   3   25.50    0.79
   7   2   3   23.12    0.81
  -8  -2  -3    0.90    0.20
  -8  -2  -3    0.79    0.19
   8   2   3    0.76    0.23
   8   2   3    0.83    0.18
   8   2   3    0.64    0.18
  -9  -2  -3   11.52    0.59
  -9  -2  -3   10.81    0.59
   9   2   3    8.69    0.62
 -10  -2  -3    0.15    0.16
 -10  -2  -3    0.43    0.19
  10   2   3    0.30    0.23
 -11  -2  -3    0.31    0.20
 -11  -2  -3    0.28    0.20
   9  -3  -3    0.22    0.22
  -9   3   3    0.10    0.17
   8  -3  -3    0.28    0.20
  -8   3   3    0.48    0.20
   7  -3  -3    0.32    0.17
  -7   3   3    0.54    0.20
   6  -3  -3   10.21    0.60
   6  -3  -3   11.31    0.56
  -6   3   3   11.11    0.55
  -6   3   3   10.87    0.60
   5  -3  -3    2.02    0.25
   5  -3  -3    2.36    0.29
  -5   3   3    1.65    0.24
  -5   3   3    2.24    0.24
   4  -3  -3    4.53    0.33
   4  -3  -3    4.36    0.31
  -4   3   3    4.85    0.30
  -4   3   3    4.36    0.32
   3  -3  -3   34.12    0.97
   3  -3  -3   35.64    0.94
   3  -3  -3   33.76    0.86
  -3   3   3   35.93    0.96
  -3   3   3   35.98    0.90
   2  -3  -3   42.27    1.06
   2  -3  -3   42.01    1.02
   2  -3  -3   42.35    0.95
  -2   3   3   44.41    1.02
  -2   3   3   43.13    0.97
   1  -3  -3   31.05    0.77
   1  -3  -3   30.20    0.69
   1  -3  -3   29.96    0.56
  -1   3   3   29.96    0.71
  -1   3   3   30.27    0.71
  -1   3   3   29.18    0.71
   0  -3  -3    1.52    0.10
   0  -3  -3    1.60    0.15
   0  -3  -3    1.48    0.11
   0   3   3    1.72    0.13
   0   3   3    1.53    0.12
   0   3   3    1.61    0.11
  -1  -3  -3   78.43    1.42
  -1  -3  -3   78.04    1.41
   1   3   3   76.93    1.43
   1   3   3   77.44    1.48
  -2  -3  -3   37.82    0.77
  -2  -3  -3   36.45    0.81
   2   3   3   36.18    0.82
   2   3   3   37.95    0.79
   2   3   3   35.27    0.78
   2   3   3   37.21    0.79
  -3  -3  -3   87.57    1.56
  -3  -3  -3   86.96    1.68
  -3  -3  -3   85.73    1.62
   3   3   3   86.88    1.65
   3   3   3   86.62    1.63
   3   3   3   87.86    1.69
   3   3   3   88.21    1.73
  -4  -3  -3   -0.02    0.06
  -4  -3  -3   -0.06    0.03
  -4  -3  -3    0.05    0.04
   4   3   3    0.02    0.05
   4   3   3   -0.04    0.04
   4   3   3    0.00    0.06
  -5  -3  -3    3.50    0.23
  -5  -3  -3    3.51    0.25
  -5  -3  -3    3.55    0.21
   5   3   3    3.91    0.26
   5   3   3    3.35    0.28
   5   3   3    3.47    0.22
  -6  -3  -3   21.34    0.66
  -6  -3  -3   20.69    0.71
   6   3   3   20.34    0.71
   6   3   3   22.10    0.66
   6   3   3   21.78    0.79
  -7  -3  -3    1.65    0.23
  -7  -3  -3    1.93    0.22
   7   3   3    1.63    0.22
   7   3   3    1.59    0.26
   7   3   3    1.98    0.20
  -8  -3  -3    0.06    0.09
  -8  -3  -3    0.00    0.11
   8   3   3    0.07    0.11
   8   3   3    0.06    0.14
   8   3   3   -0.03    0.08
  -9  -3  -3    1.04    0.23
  -9  -3  -3    0.67    0.19
   9   3   3    0.65    0.23
 -10  -3  -3    1.44    0.26
 -10  -3  -3    0.98    0.25
  10   3   3    1.53    0.33
 -11  -3  -3    4.11    0.45
 -11  -3  -3    4.33    0.44
   8  -4  -3    1.21    0.30
  -8   4   3    0.75    0.25
   7  -4  -3    0.44    0.19
   7  -4  -3    0.31    0.17
  -7   4   3    0.41    0.19
   6  -4  -3    1.12    0.25
   6  -4  -3    0.91    0.22
  -6   4   3    1.22    0.22
  -6   4   3    0.68    0.20
   5  -4  -3    0.81    0.20
   5  -4  -3    1.10    0.22
  -5   4   3    0.71    0.16
  -5   4   3    0.64    0.19
   4  -4  -3    2.95    0.29
   4  -4  -3    2.64    0.28
  -4   4   3    2.86    0.26
  -4   4   3    2.47    0.27
   3  -4  -3    1.21    0.09
   3  -4  -3    1.20    0.16
   3  -4  -3    1.24    0.18
   3  -4  -3    1.16    0.18
  -3   4   3    1.24    0.08
  -3   4   3    1.37    0.17
  -3   4   3    1.40    0.18
   2  -4  -3    0.06    0.03
   2  -4  -3   -0.03    0.05
   2  -4  -3    0.22    0.09
   2  -4  -3    0.06    0.07
  -2   4   3    0.05    0.07
  -2   4   3    0.09    0.07
   1  -4  -3   12.13    0.47
   1  -4  -3   13.20    0.43
   1  -4  -3   12.30    0.32
  -1   4   3   12.82    0.43
  -1   4   3   12.56    0.42
   0  -4  -3    0.94    0.13
   0  -4  -3    1.02    0.09
   0  -4  -3    0.84    0.10
   0   4   3    0.99    0.10
   0   4   3    1.00    0.12
  -1  -4  -3   66.87    1.29
  -1  -4  -3   65.83    1.27
   1   4   3   65.25    1.31
   1   4   3   64.98    1.31
   1   4   3   66.63    1.21
  -2  -4  -3   31.54    0.76
  -2  -4  -3   32.21    0.73
   2   4   3   30.46    0.74
   2   4   3   31.61    0.75
  -3  -4  -3   12.02    0.29
  -3  -4  -3   12.33    0.40
  -3  -4  -3   11.49    0.42
   3   4   3   11.35    0.40
   3   4   3   11.52    0.43
  -4  -4  -3    0.10    0.06
  -4  -4  -3    0.17    0.05
  -4  -4  -3    0.25    0.10
   4   4   3    0.38    0.09
   4   4   3    0.26    0.08
   4   4   3    0.23    0.10
  -5  -4  -3   14.13    0.50
  -5  -4  -3   14.02    0.43
  -5  -4  -3   13.82    0.54
   5   4   3   13.84    0.58
   5   4   3   13.65    0.53
   5   4   3   14.15    0.48
  -6  -4  -3    0.17    0.08
  -6  -4  -3   -0.02    0.07
   6   4   3   -0.08    0.09
   6   4   3    0.05    0.06
   6   4   3    0.04    0.07
  -7  -4  -3   16.02    0.59
  -7  -4  -3   17.29    0.68
   7   4   3   16.71    0.68
   7   4   3   16.64    0.73
   7   4   3   16.26    0.57
  -8  -4  -3    0.71    0.16
  -8  -4  -3    0.48    0.17
   8   4   3    0.74    0.23
   8   4   3    0.74    0.15
  -9  -4  -3   -0.01    0.14
  -9  -4  -3    0.02    0.11
   9   4   3    0.07    0.16
 -10  -4  -3    3.18    0.34
 -10  -4  -3    3.96    0.41
  10   4   3    4.30    0.48
 -11  -4  -3    2.75    0.39
  -8   5   3    0.17    0.19
   7  -5  -3    1.32    0.29
   7  -5  -3    2.17    0.33
  -7   5   3    1.81    0.31
   6  -5  -3    0.01    0.13
   6  -5  -3    0.33    0.16
  -6   5   3    0.08    0.15
   5  -5  -3    0.09    0.11
   5  -5  -3   -0.09    0.11
  -5   5   3    0.00    0.11
  -5   5   3    0.03    0.10
   4  -5  -3   11.10    0.55
   4  -5  -3   12.43    0.61
  -4   5   3   12.68    0.55
  -4   5   3   12.48    0.59
   3  -5  -3   10.89    0.54
   3  -5  -3   10.81    0.50
  -3   5   3   10.97    0.48
  -3   5   3   10.70    0.50
   2  -5  -3   31.19    0.85
   2  -5  -3   30.97    0.88
   2  -5  -3   30.30    0.66
   2  -5  -3   29.76    0.92
  -2   5   3   30.84    0.87
  -2   5   3   32.67    0.86
   1  -5  -3   72.40    1.64
   1  -5  -3   72.95    1.35
   1  -5  -3   72.28    1.52
  -1   5   3   73.46    1.53
  -1   5   3   72.74    1.51
   0  -5  -3    2.07    0.15
   0  -5  -3    2.03    0.17
   0  -5  -3    2.17    0.21
   0   5   3    2.30    0.16
   0   5   3    2.07    0.18
  -1  -5  -3   29.96    0.72
  -1  -5  -3   29.54    0.74
   1   5   3   29.07    0.63
   1   5   3   28.43    0.71
   1   5   3   29.55    0.75
  -2  -5  -3    0.39    0.10
  -2  -5  -3    0.51    0.10
  -2  -5  -3    0.48    0.11
   2   5   3    0.46    0.05
   2   5   3    0.31    0.08
   2   5   3    0.36    0.09
  -3  -5  -3    8.51    0.24
  -3  -5  -3    7.40    0.33
  -3  -5  -3    7.70    0.36
   3   5   3    8.40    0.36
   3   5   3    8.26    0.36
  -4  -5  -3   10.17    0.31
  -4  -5  -3   10.07    0.44
  -4  -5  -3   10.57    0.41
   4   5   3    9.65    0.41
   4   5   3    9.28    0.42
  -5  -5  -3    3.06    0.27
  -5  -5  -3    2.81    0.18
  -5  -5  -3    3.07    0.24
   5   5   3    3.00    0.27
   5   5   3    2.82    0.24
  -6  -5  -3    1.68    0.23
  -6  -5  -3    1.76    0.17
   6   5   3    1.51    0.24
   6   5   3    1.19    0.19
  -7  -5  -3    0.77    0.14
  -7  -5  -3    0.75    0.19
   7   5   3    0.80    0.18
   7   5   3    0.89    0.22
   7   5   3    0.83    0.15
  -8  -5  -3    3.24    0.34
  -8  -5  -3    3.66    0.29
   8   5   3    3.12    0.37
  -9  -5  -3    1.03    0.20
  -9  -5  -3    0.91    0.24
   9   5   3    0.80    0.26
 -10  -5  -3    0.18    0.17
  10   5   3   -0.05    0.17
   7  -6  -3    1.20    0.30
  -7   6   3    1.14    0.29
   6  -6  -3    0.33    0.17
  -6   6   3   -0.07    0.13
   5  -6  -3   14.13    0.73
   5  -6  -3   14.23    0.67
  -5   6   3   13.38    0.68
   4  -6  -3    1.14    0.20
   4  -6  -3    0.86    0.22
  -4   6   3    0.85    0.20
  -4   6   3    0.95    0.19
   3  -6  -3   13.15    0.57
   3  -6  -3   13.61    0.65
  -3   6   3   12.73    0.56
  -3   6   3   13.32    0.59
   2  -6  -3    1.96    0.21
   2  -6  -3    1.69    0.24
   2  -6  -3    1.76    0.21
   2  -6  -3    1.84    0.15
  -2   6   3    1.35    0.18
  -2   6   3    1.74    0.22
   1  -6  -3    8.59    0.41
   1  -6  -3    8.39    0.46
   1  -6  -3    9.11    0.33
  -1   6   3    8.63    0.40
  -1   6   3    8.79    0.41
   0  -6  -3   12.91    0.43
   0  -6  -3   12.48    0.54
   0  -6  -3   13.16    0.49
   0   6   3   13.21    0.44
   0   6   3   13.40    0.50
  -1  -6  -3    1.26    0.18
  -1  -6  -3    1.21    0.15
  -1  -6  -3    1.30    0.15
   1   6   3    1.44    0.14
   1   6   3    1.36    0.16
   1   6   3    1.18    0.12
  -2  -6  -3    0.14    0.09
  -2  -6  -3    0.12    0.07
  -2  -6  -3    0.13    0.08
   2   6   3    0.17    0.05
   2   6   3    0.17    0.08
   2   6   3    0.34    0.09
  -3  -6  -3   18.80    0.63
  -3  -6  -3   18.88    0.60
  -3  -6  -3   19.03    0.47
  -3  -6  -3   18.59    0.63
   3   6   3   18.86    0.46
   3   6   3   17.60    0.58
   3   6   3   18.67    0.61
  -4  -6  -3   11.03    0.45
  -4  -6  -3   10.54    0.46
  -4  -6  -3   11.64    0.50
  -4  -6  -3   11.94    0.36
   4   6   3   11.47    0.48
   4   6   3   11.30    0.48
  -5  -6  -3   14.30    0.44
  -5  -6  -3   14.80    0.61
  -5  -6  -3   15.26    0.57
   5   6   3   14.09    0.57
   5   6   3   13.75    0.58
  -6  -6  -3    4.46    0.36
  -6  -6  -3    5.29    0.28
   6   6   3    5.88    0.38
   6   6   3    6.12    0.41
  -7  -6  -3    5.08    0.41
   7   6   3    5.36    0.43
  -8  -6  -3    4.41    0.40
   8   6   3    3.89    0.41
  -9  -6  -3   -0.15    0.11
   9   6   3    0.06    0.17
  10   6   3    6.05    0.57
   7  -7  -3    4.56    0.51
  -7   7   3    5.34    0.53
   6  -7  -3    0.60    0.23
  -6   7   3    0.58    0.24
   5  -7  -3    0.00    0.13
  -5   7   3   -0.07    0.12
   4  -7  -3    1.17    0.26
  -4   7   3    0.94    0.23
   3  -7  -3    0.39    0.17
   3  -7  -3    0.33    0.14
  -3   7   3    0.28    0.13
  -3   7   3    0.18    0.13
   2  -7  -3    8.59    0.43
   2  -7  -3    8.71    0.35
   2  -7  -3    8.21    0.52
  -2   7   3    9.15    0.48
  -2   7   3    9.93    0.48
   1  -7  -3    4.40    0.38
   1  -7  -3    5.16    0.27
  -1   7   3    5.12    0.33
  -1   7   3    4.62    0.31
   0  -7  -3   19.18    0.75
   0  -7  -3   19.41    0.67
   0  -7  -3   21.13    0.62
   0   7   3   20.00    0.62
   0   7   3   20.51    0.69
  -1  -7  -3   11.86    0.55
  -1  -7  -3   12.18    0.50
  -1  -7  -3   13.61    0.49
   1   7   3   12.00    0.43
   1   7   3   12.10    0.50
   1   7   3   13.32    0.42
  -2  -7  -3    0.85    0.17
  -2  -7  -3    1.20    0.17
  -2  -7  -3    1.28    0.17
   2   7   3    1.19    0.12
   2   7   3    1.21    0.14
   2   7   3    1.11    0.16
  -3  -7  -3    9.73    0.44
  -3  -7  -3   10.54    0.47
  -3  -7  -3   10.51    0.48
  -3  -7  -3   10.30    0.36
   3   7   3   10.32    0.42
   3   7   3   11.47    0.48
   3   7   3   10.20    0.33
  -4  -7  -3   19.41    0.67
  -4  -7  -3   18.83    0.69
  -4  -7  -3   18.19    0.64
   4   7   3   18.56    0.67
   4   7   3   19.12    0.65
  -5  -7  -3    1.28    0.22
  -5  -7  -3    1.09    0.17
   5   7   3    1.08    0.18
   5   7   3    1.15    0.19
  -6  -7  -3    4.28    0.30
  -6  -7  -3    4.73    0.38
   6   7   3    3.87    0.34
  -7  -7  -3    3.45    0.36
   7   7   3    3.53    0.36
  -8  -7  -3   -0.10    0.11
   8   7   3   -0.20    0.12
  -9  -7  -3    4.40    0.44
   9   7   3    4.36    0.47
 -10  -7  -3    2.40    0.37
  10   7   3    2.32    0.40
   6  -8  -3    2.10    0.40
  -6   8   3    3.05    0.40
   5  -8  -3    2.24    0.38
  -5   8   3    3.03    0.38
   4  -8  -3    1.13    0.27
  -4   8   3    2.29    0.32
   3  -8  -3   11.59    0.69
  -3   8   3   12.37    0.63
   2  -8  -3    8.47    0.56
  -2   8   3    8.77    0.49
   1  -8  -3    6.45    0.47
   1  -8  -3    6.05    0.32
  -1   8   3    5.89    0.38
  -1   8   3    6.41    0.40
   0  -8  -3    0.55    0.18
   0  -8  -3    0.40    0.12
   0   8   3    0.47    0.14
   0   8   3    0.44    0.13
  -1  -8  -3   17.14    0.61
  -1  -8  -3   16.29    0.70
   1   8   3   16.54    0.53
   1   8   3   17.01    0.65
  -2  -8  -3   20.18    0.77
  -2  -8  -3   20.61    0.71
  -2  -8  -3   21.39    0.72
   2   8   3   21.27    0.59
   2   8   3   20.70    0.63
   2   8   3   20.78    0.72
   2   8   3   20.43    0.72
  -3  -8  -3    0.52    0.16
  -3  -8  -3    0.47    0.14
   3   8   3    0.38    0.13
   3   8   3    0.37    0.12
  -4  -8  -3    9.61    0.51
  -4  -8  -3    9.72    0.49
   4   8   3    9.99    0.50
   4   8   3   10.10    0.46
  -5  -8  -3    9.97    0.54
  -5  -8  -3    9.99    0.49
   5   8   3    9.72    0.49
  -6  -8  -3    0.18    0.12
  -6  -8  -3    0.00    0.10
   6   8   3    0.07    0.12
  -7  -8  -3    6.46    0.48
   7   8   3    6.82    0.48
  -8  -8  -3    4.85    0.45
   8   8   3    4.66    0.44
  -9  -8  -3    2.86    0.39
   9   8   3    2.83    0.39
 -10  -8  -3    0.91    0.27
   5  -9  -3   -0.09    0.15
  -5   9   3   -0.19    0.14
   4  -9  -3    1.90    0.36
  -4   9   3    2.15    0.33
   3  -9  -3    0.15    0.17
  -3   9   3    0.28    0.18
   2  -9  -3    0.42    0.20
  -2   9   3    0.50    0.18
   1  -9  -3   11.94    0.50
  -1   9   3   13.08    0.59
   0  -9  -3    0.16    0.13
   0  -9  -3    0.58    0.15
   0   9   3    0.37    0.14
  -1  -9  -3    7.74    0.50
  -1  -9  -3    8.62    0.44
  -2  -9  -3   10.22    0.51
  -2  -9  -3   10.69    0.58
   2   9   3   10.81    0.44
  -3  -9  -3    6.97    0.45
  -3  -9  -3    7.58    0.46
   3   9   3    7.91    0.38
  -4  -9  -3   13.80    0.63
  -4  -9  -3   14.43    0.65
   4   9   3   14.58    0.57
  -5  -9  -3    2.89    0.33
  -5  -9  -3    3.84    0.34
   5   9   3    3.56    0.31
  -6  -9  -3    5.76    0.46
   6   9   3    7.14    0.46
  -7  -9  -3   -0.12    0.12
   7   9   3    0.09    0.14
  -8  -9  -3    0.93    0.26
   8   9   3    1.09    0.26
  -9  -9  -3    0.84    0.27
   9   9   3    0.54    0.23
   4 -10  -3   -0.06    0.18
  -4  10   3   -0.06    0.16
   3 -10  -3    4.63    0.51
  -3  10   3    5.14    0.47
   2 -10  -3    1.90    0.34
  -2  10   3    1.91    0.29
   1 -10  -3   -0.10    0.12
  -1  10   3   -0.07    0.12
   0 -10  -3    0.03    0.10
   0 -10  -3   -0.12    0.10
  -1 -10  -3    3.22    0.38
  -1 -10  -3    3.64    0.32
  -2 -10  -3    0.18    0.13
  -2 -10  -3    0.24    0.15
  -3 -10  -3    0.98    0.23
  -3 -10  -3    1.11    0.23
  -4 -10  -3   23.05    0.91
  -4 -10  -3   26.41    0.96
  -5 -10  -3    5.20    0.40
  -5 -10  -3    5.72    0.47
   5  10   3    5.68    0.38
  -6 -10  -3    0.80    0.23
   6  10   3    0.98    0.22
  -7 -10  -3    0.03    0.16
   7  10   3    0.27    0.17
  -8 -10  -3    0.32    0.20
   8  10   3    0.26    0.21
   3 -11  -3    0.72    0.29
   2 -11  -3    0.46    0.24
   1 -11  -3    7.65    0.61
   0 -11  -3    0.48    0.16
   0 -11  -3    0.41    0.21
  -1 -11  -3    9.89    0.54
  -1 -11  -3   10.15    0.66
  -2 -11  -3    0.08    0.12
  -2 -11  -3    0.16    0.15
  -3 -11  -3    5.85    0.45
  -3 -11  -3    5.19    0.47
  -4 -11  -3    0.35    0.18
  -4 -11  -3    0.16    0.14
  -5 -11  -3    4.10    0.43
  -6 -11  -3    9.04    0.62
  -7 -11  -3    0.11    0.17
   1 -12  -3    3.16    0.47
   0 -12  -3    1.14    0.31
  -1 -12  -3    0.06    0.14
  -1 -12  -3   -0.19    0.13
  -2 -12  -3    0.17    0.18
  -2 -12  -3    0.06    0.13
  -3 -12  -3    1.92    0.34
  -3 -12  -3    1.87    0.31
  -4 -12  -3    0.23    0.18
  -4 -12  -3    0.13    0.17
  -5 -12  -3    1.11    0.28
  -6 -12  -3    4.93    0.49
   2  11  -4    5.50    0.47
  -2 -11   4    6.06    0.48
  -2 -11   4    5.69    0.55
  -2 -11   4    6.50    0.53
   1  11  -4    0.44    0.18
  -1 -11   4    0.68    0.23
  -1 -11   4    0.52    0.20
   0  11  -4   17.62    0.85
   0 -11   4   17.77    0.87
   0 -11   4   17.99    0.84
  -5 -10   4    0.32    0.19
  -5 -10   4    0.21    0.15
  -5 -10   4    0.34    0.19
   4  10  -4    0.31    0.16
  -4 -10   4   -0.01    0.12
  -4 -10   4    0.22    0.18
  -4 -10   4    0.29    0.19
   3  10  -4    9.78    0.60
  -3 -10   4   11.24    0.68
  -3 -10   4   10.22    0.63
  -3 -10   4    8.50    0.54
   2  10  -4    5.91    0.46
  -2 -10   4    6.63    0.47
  -2 -10   4    6.56    0.54
   1  10  -4    0.14    0.14
  -1 -10   4    0.32    0.17
  -1 -10   4    0.17    0.16
  -1 -10   4    0.22    0.20
   0  10  -4    1.97    0.29
   0 -10   4    2.40    0.34
   0 -10   4    1.94    0.30
   0 -10   4    2.07    0.29
  -1  10  -4    0.05    0.12
   1 -10   4   -0.01    0.12
   1 -10   4    0.03    0.14
   1 -10   4    0.06    0.13
  -2  10  -4    2.57    0.35
   2 -10   4    2.13    0.31
   2 -10   4    2.16    0.33
   2 -10   4    2.27    0.37
  -3  10  -4    3.82    0.43
   3 -10   4    3.33    0.45
   3 -10   4    4.25    0.43
   3 -10   4    3.76    0.42
  -6  -9   4    0.15    0.17
  -6  -9   4   -0.02    0.14
  -6  -9   4    0.06    0.14
  -5  -9   4    4.47    0.43
  -5  -9   4    4.40    0.43
  -5  -9   4    4.61    0.41
  -4  -9   4    4.58    0.38
  -4  -9   4    4.01    0.41
  -4  -9   4    3.02    0.37
   3   9  -4   15.70    0.75
  -3  -9   4   16.69    0.76
  -3  -9   4   15.04    0.69
  -3  -9   4   17.33    0.81
   2   9  -4    2.46    0.31
  -2  -9   4    2.73    0.33
  -2  -9   4    2.35    0.28
  -2  -9   4    2.59    0.35
   1   9  -4   10.80    0.59
  -1  -9   4   11.68    0.62
  -1  -9   4   10.44    0.63
  -1  -9   4   10.48    0.55
   0   9  -4   12.76    0.66
   0  -9   4   13.08    0.73
   0  -9   4   14.49    0.66
   0  -9   4   13.12    0.69
   0  -9   4   13.46    0.67
  -1   9  -4    0.15    0.12
   1  -9   4    0.01    0.10
   1  -9   4   -0.06    0.12
   1  -9   4   -0.06    0.11
  -2   9  -4    2.00    0.30
   2  -9   4    1.82    0.27
   2  -9   4    1.63    0.28
   2  -9   4    2.66    0.37
  -3   9  -4   -0.01    0.10
   3  -9   4   -0.04    0.09
   3  -9   4   -0.12    0.10
   3  -9   4   -0.01    0.12
  -4   9  -4    0.60    0.22
   4  -9   4   -0.01    0.12
   4  -9   4    0.44    0.21
   4  -9   4    0.11    0.15
  -7  -8   4    0.05    0.14
  -7  -8   4   -0.04    0.14
  -7  -8   4    0.06    0.14
  -6  -8   4    9.62    0.61
  -6  -8   4   10.13    0.58
  -6  -8   4   10.21    0.61
  -5  -8   4   -0.01    0.13
  -5  -8   4    0.48    0.19
  -5  -8   4    0.25    0.14
  -4  -8   4    1.26    0.24
  -4  -8   4    0.98    0.23
  -4  -8   4    0.54    0.17
  -3  -8   4    5.66    0.44
  -3  -8   4    6.46    0.41
  -3  -8   4    5.69    0.43
   2   8  -4    0.86    0.20
  -2  -8   4    0.80    0.17
  -2  -8   4    0.67    0.19
  -2  -8   4    0.56    0.19
   1   8  -4   50.41    1.42
  -1  -8   4   51.32    1.33
  -1  -8   4   49.18    1.48
  -1  -8   4   51.44    1.37
   0   8  -4    6.61    0.43
   0  -8   4    6.09    0.42
   0  -8   4    5.87    0.39
   0  -8   4    5.92    0.43
   0  -8   4    5.93    0.47
  -1   8  -4    0.52    0.16
   1  -8   4    1.17    0.23
   1  -8   4    0.83    0.22
   1  -8   4    0.76    0.18
  -2   8  -4   11.78    0.61
   2  -8   4   11.64    0.57
   2  -8   4   10.76    0.64
   2  -8   4   10.83    0.59
  -3   8  -4    2.00    0.29
   3  -8   4    2.02    0.27
   3  -8   4    1.96    0.33
   3  -8   4    1.75    0.27
  -4   8  -4   17.10    0.82
   4  -8   4   16.21    0.76
   4  -8   4   16.55    0.88
   4  -8   4   16.20    0.77
  -5   8  -4    2.12    0.35
   5  -8   4    2.89    0.35
   5  -8   4    2.73    0.41
   5  -8   4    1.78    0.31
  -6   8  -4   10.20    0.58
  -6   8  -4    9.75    0.71
   6  -8   4    9.26    0.62
   6  -8   4   10.62    0.66
   6  -8   4   10.83    0.78
   8   7  -4    5.05    0.57
  -8  -7   4    4.70    0.45
  -8  -7   4    4.53    0.46
   7   7  -4    0.34    0.25
  -7  -7   4    0.10    0.14
  -7  -7   4    0.31    0.17
  -7  -7   4    0.39    0.18
   6   7  -4    6.02    0.51
  -6  -7   4    5.17    0.43
  -6  -7   4    5.94    0.43
  -6  -7   4    5.20    0.45
   5   7  -4    2.01    0.31
  -5  -7   4    2.56    0.28
  -5  -7   4    1.89    0.28
  -5  -7   4    1.98    0.28
  -4  -7   4    2.00    0.27
  -4  -7   4    2.06    0.24
  -4  -7   4    1.97    0.27
  -3  -7   4    0.29    0.11
  -3  -7   4    0.05    0.09
  -3  -7   4    0.10    0.11
  -2  -7   4    4.49    0.31
  -2  -7   4    4.91    0.38
  -2  -7   4    3.72    0.33
   1   7  -4    0.51    0.15
  -1  -7   4    0.28    0.13
  -1  -7   4    0.35    0.15
  -1  -7   4    0.33    0.11
  -1  -7   4    0.41    0.15
   0   7  -4    3.41    0.31
   0  -7   4    4.15    0.35
   0  -7   4    3.16    0.31
   0  -7   4    3.81    0.36
   0  -7   4    3.24    0.27
  -1   7  -4   82.01    1.95
   1  -7   4   82.10    1.99
   1  -7   4   80.90    1.81
   1  -7   4   82.28    1.89
  -2   7  -4   15.10    0.66
   2  -7   4   14.85    0.62
   2  -7   4   14.12    0.70
   2  -7   4   14.63    0.65
  -3   7  -4    2.97    0.32
   3  -7   4    3.24    0.31
   3  -7   4    2.43    0.33
   3  -7   4    2.80    0.31
  -4   7  -4    0.07    0.11
   4  -7   4   -0.07    0.10
   4  -7   4    0.10    0.10
   4  -7   4    0.15    0.14
  -5   7  -4    0.08    0.14
  -5   7  -4   -0.04    0.09
   5  -7   4    0.00    0.10
   5  -7   4    0.10    0.12
   5  -7   4    0.13    0.15
  -6   7  -4    4.79    0.39
  -6   7  -4    5.01    0.50
   6  -7   4    5.07    0.46
   6  -7   4    4.13    0.41
   6  -7   4    4.95    0.52
  -7   7  -4    1.05    0.24
  -7   7  -4    0.86    0.30
   7  -7   4    0.74    0.23
   7  -7   4    0.99    0.28
   7  -7   4    1.07    0.31
   8   6  -4    1.44    0.37
  -8  -6   4    1.18    0.26
  -8  -6   4    1.22    0.28
   7   6  -4    0.21    0.21
  -7  -6   4    0.16    0.15
  -7  -6   4    0.20    0.14
  -7  -6   4    0.03    0.12
   6   6  -4   19.46    0.89
  -6  -6   4   19.06    0.76
  -6  -6   4   18.16    0.81
  -6  -6   4   18.69    0.75
   5   6  -4    0.01    0.15
  -5  -6   4   -0.06    0.09
  -5  -6   4    0.20    0.12
  -5  -6   4    0.02    0.09
   4   6  -4    1.49    0.24
  -4  -6   4    1.72    0.21
  -4  -6   4    2.00    0.25
  -4  -6   4    1.78    0.25
   3   6  -4    3.31    0.30
  -3  -6   4    3.38    0.26
  -3  -6   4    3.67    0.31
  -3  -6   4    2.89    0.29
  -2  -6   4   10.27    0.49
  -2  -6   4   11.11    0.46
  -2  -6   4   11.39    0.54
   1   6  -4   10.82    0.52
  -1  -6   4   11.37    0.46
  -1  -6   4   10.82    0.54
  -1  -6   4   11.89    0.49
  -1  -6   4   12.35    0.53
   0   6  -4    0.84    0.17
   0  -6   4    0.45    0.16
   0  -6   4    0.49    0.14
   0  -6   4    0.63    0.13
   0  -6   4    0.54    0.15
  -1   6  -4   66.59    1.62
   1  -6   4   67.80    1.59
   1  -6   4   67.01    1.66
   1  -6   4   69.26    1.51
   1  -6   4   66.78    1.71
  -2   6  -4    0.16    0.12
   2  -6   4    0.08    0.10
   2  -6   4    0.13    0.13
   2  -6   4    0.06    0.09
  -3   6  -4    1.27    0.22
   3  -6   4    1.46    0.21
   3  -6   4    1.42    0.25
   3  -6   4    0.89    0.19
  -4   6  -4    7.38    0.48
   4  -6   4    8.92    0.48
   4  -6   4    8.10    0.55
   4  -6   4    7.62    0.47
  -5   6  -4   -0.04    0.12
  -5   6  -4    0.08    0.09
   5  -6   4    0.10    0.11
   5  -6   4    0.13    0.14
   5  -6   4   -0.09    0.09
  -6   6  -4   15.55    0.82
  -6   6  -4   17.24    0.70
   6  -6   4   16.57    0.88
   6  -6   4   16.34    0.75
   6  -6   4   15.41    0.74
  -7   6  -4    0.86    0.28
  -7   6  -4    0.88    0.21
   7  -6   4    1.30    0.28
   7  -6   4    0.45    0.22
   7  -6   4    1.26    0.27
   8   5  -4    0.42    0.26
  -8  -5   4    0.28    0.16
  -8  -5   4    0.35    0.19
   7   5  -4    7.82    0.62
  -7  -5   4    6.87    0.47
  -7  -5   4    7.54    0.53
  -7  -5   4    7.82    0.46
   6   5  -4    0.21    0.18
  -6  -5   4    0.19    0.12
  -6  -5   4    0.21    0.14
  -6  -5   4    0.29    0.13
   5   5  -4    0.09    0.12
  -5  -5   4    0.09    0.09
  -5  -5   4    0.02    0.07
  -5  -5   4    0.06    0.10
   4   5  -4   24.18    0.87
  -4  -5   4   23.32    0.74
  -4  -5   4   23.79    0.78
  -4  -5   4   25.07    0.86
   3   5  -4   23.63    0.79
  -3  -5   4   23.46    0.81
  -3  -5   4   23.96    0.71
  -3  -5   4   23.51    0.75
   2   5  -4   35.25    0.92
  -2  -5   4   33.79    0.94
  -2  -5   4   34.25    0.86
  -2  -5   4   34.06    1.00
  -2  -5   4   33.71    0.81
   1   5  -4    0.01    0.06
  -1  -5   4    0.02    0.05
  -1  -5   4   -0.06    0.05
  -1  -5   4    0.02    0.05
  -1  -5   4   -0.03    0.04
   0   5  -4    8.59    0.42
   0  -5   4    8.57    0.36
   0  -5   4    8.70    0.41
   0  -5   4    7.74    0.43
   0  -5   4    8.68    0.41
  -1   5  -4   13.03    0.54
   1  -5   4   12.40    0.57
   1  -5   4   14.67    0.56
   1  -5   4   14.85    0.50
   1  -5   4   14.04    0.58
  -2   5  -4   -0.04    0.06
   2  -5   4    0.12    0.09
   2  -5   4    0.07    0.08
   2  -5   4    0.06    0.06
  -3   5  -4   87.80    1.97
   3  -5   4   85.25    1.83
   3  -5   4   85.65    2.06
   3  -5   4   86.52    1.90
   4  -5   4   38.33    1.24
   4  -5   4   36.43    1.10
   4  -5   4   39.47    1.08
  -5   5  -4    0.64    0.20
  -5   5  -4    0.81    0.17
   5  -5   4    0.94    0.23
   5  -5   4    0.80    0.18
   5  -5   4    0.84    0.20
  -6   5  -4    2.13    0.33
  -6   5  -4    2.92    0.28
   6  -5   4    3.39    0.40
   6  -5   4    2.77    0.32
   6  -5   4    2.76    0.30
  -7   5  -4    0.46    0.24
  -7   5  -4    0.46    0.16
   7  -5   4    0.52    0.21
   7  -5   4    0.81    0.24
   7  -5   4    0.73    0.20
  -8   5  -4   11.96    0.78
  -8   5  -4   12.73    0.63
   8  -5   4   11.53    0.77
   8  -5   4   13.24    0.72
  -9  -4   4    3.22    0.42
  -9  -4   4    3.73    0.42
   8   4  -4    0.75    0.27
  -8  -4   4    0.36    0.17
  -8  -4   4    0.34    0.18
   7   4  -4   -0.02    0.17
  -7  -4   4    0.09    0.13
  -7  -4   4   -0.02    0.10
   6   4  -4    5.18    0.47
  -6  -4   4    5.55    0.41
  -6  -4   4    5.06    0.36
  -6  -4   4    5.26    0.35
   5   4  -4    0.12    0.14
  -5  -4   4    0.60    0.17
  -5  -4   4    0.41    0.12
  -5  -4   4    0.32    0.12
   4   4  -4    8.89    0.50
  -4  -4   4    8.63    0.41
  -4  -4   4    8.41    0.40
  -4  -4   4    8.80    0.46
   3   4  -4    5.00    0.34
  -3  -4   4    6.22    0.30
  -3  -4   4    5.89    0.36
  -3  -4   4    5.72    0.32
   2   4  -4    9.16    0.41
  -2  -4   4    9.37    0.44
  -2  -4   4    8.43    0.39
  -2  -4   4   10.21    0.37
  -2  -4   4   10.06    0.36
  -2  -4   4    9.63    0.31
   1   4  -4    4.84    0.25
  -1  -4   4    4.38    0.21
  -1  -4   4    4.74    0.22
  -1  -4   4    4.47    0.23
  -1  -4   4    4.17    0.28
  -1  -4   4    4.51    0.27
  -1  -4   4    4.50    0.24
   0   4  -4    6.74    0.35
   0   4  -4    5.74    0.23
   0  -4   4    5.91    0.26
   0  -4   4    5.88    0.31
   0  -4   4    5.83    0.24
   0  -4   4    5.87    0.31
   0  -4   4    5.77    0.33
  -1   4  -4    0.03    0.03
  -1   4  -4    0.04    0.06
   1  -4   4    0.04    0.04
   1  -4   4    0.05    0.06
   1  -4   4    0.03    0.04
   1  -4   4   -0.02    0.06
   1  -4   4    0.13    0.08
  -2   4  -4    2.08    0.21
   2  -4   4    1.71    0.15
   2  -4   4    1.95    0.17
   2  -4   4    1.90    0.20
   2  -4   4    2.02    0.23
  -3   4  -4   28.11    0.86
   3  -4   4   28.47    0.85
   3  -4   4   28.52    0.94
   3  -4   4   27.42    0.77
  -4   4  -4    1.00    0.19
   4  -4   4    1.20    0.22
   4  -4   4    1.09    0.17
   4  -4   4    1.47    0.22
  -5   4  -4   20.48    0.80
  -5   4  -4   19.31    0.68
   5  -4   4   19.82    0.71
   5  -4   4   20.79    0.86
   5  -4   4   19.71    0.75
  -6   4  -4    0.99    0.23
  -6   4  -4    0.93    0.18
   6  -4   4    1.52    0.22
   6  -4   4    1.45    0.24
   6  -4   4    1.36    0.27
  -7   4  -4    0.30    0.13
  -7   4  -4    0.22    0.18
   7  -4   4    0.32    0.17
   7  -4   4    0.50    0.19
   7  -4   4    0.50    0.16
  -8   4  -4    1.91    0.26
  -8   4  -4    2.33    0.39
   8  -4   4    1.87    0.29
   8  -4   4    2.41    0.37
  -9   4  -4    2.07    0.39
  -9   4  -4    1.91    0.29
   9  -4   4    1.72    0.35
   9   3  -4    1.35    0.38
  -9  -3   4    0.90    0.26
  -9  -3   4    0.99    0.26
   8   3  -4    0.12    0.20
  -8  -3   4   -0.05    0.11
  -8  -3   4   -0.17    0.09
   7   3  -4   10.91    0.71
  -7  -3   4   10.91    0.62
  -7  -3   4   10.86    0.58
   6   3  -4    3.89    0.41
  -6  -3   4    4.37    0.33
  -6  -3   4    3.87    0.35
  -6  -3   4    4.01    0.28
   5   3  -4   26.01    0.98
  -5  -3   4   25.99    0.89
  -5  -3   4   25.67    0.80
  -5  -3   4   26.34    0.75
   4   3  -4   11.96    0.58
  -4  -3   4   11.60    0.45
  -4  -3   4   11.58    0.52
  -4  -3   4   11.68    0.45
   3   3  -4    0.04    0.08
  -3  -3   4   -0.05    0.04
  -3  -3   4    0.13    0.08
  -3  -3   4   -0.02    0.04
  -3  -3   4   -0.04    0.05
   2   3  -4   51.71    1.23
  -2  -3   4   51.87    1.07
  -2  -3   4   52.06    1.24
  -2  -3   4   52.84    1.15
  -2  -3   4   52.95    1.07
  -2  -3   4   51.75    0.99
   1   3  -4   31.23    0.79
  -1  -3   4   31.92    0.73
  -1  -3   4   30.87    0.68
  -1  -3   4   31.90    0.68
  -1  -3   4   31.14    0.85
  -1  -3   4   30.81    0.78
   0   3  -4    0.88    0.10
   0  -3   4    0.74    0.08
   0  -3   4    0.71    0.12
   0  -3   4    0.70    0.11
   0  -3   4    0.82    0.13
   0  -3   4    1.02    0.09
  -1   3  -4    0.41    0.10
   1  -3   4    0.44    0.07
   1  -3   4    0.34    0.10
   1  -3   4    0.38    0.10
   1  -3   4    0.22    0.09
   1  -3   4    0.41    0.07
  -2   3  -4    7.15    0.34
   2  -3   4    7.21    0.38
   2  -3   4    7.12    0.35
   2  -3   4    7.00    0.27
   2  -3   4    6.58    0.27
   3  -3   4   27.23    0.59
   3  -3   4   27.29    0.80
   3  -3   4   27.11    0.69
   3  -3   4   27.21    0.87
   3  -3   4   27.07    0.71
  -4   3  -4    3.86    0.30
  -4   3  -4    3.99    0.27
   4  -3   4    4.39    0.21
   4  -3   4    4.03    0.26
   4  -3   4    3.57    0.29
   4  -3   4    3.55    0.32
  -5   3  -4   30.73    0.98
  -5   3  -4   29.99    0.87
   5  -3   4   31.69    0.91
   5  -3   4   32.44    0.79
   5  -3   4   30.20    1.04
   5  -3   4   31.93    0.97
  -6   3  -4    0.03    0.07
  -6   3  -4    0.07    0.13
   6  -3   4    0.06    0.08
   6  -3   4    0.21    0.13
   6  -3   4    0.11    0.12
  -7   3  -4    0.30    0.18
  -7   3  -4    0.46    0.15
   7  -3   4    0.27    0.16
   7  -3   4    0.41    0.15
  -8   3  -4    1.44    0.30
  -8   3  -4    1.85    0.25
   8  -3   4    1.65    0.27
   8  -3   4    2.06    0.33
  -9   3  -4    0.00    0.12
  -9   3  -4   -0.20    0.15
   9  -3   4    0.07    0.16
   9   2  -4    0.35    0.26
  -9  -2   4    0.01    0.15
   8   2  -4   13.14    0.82
  -8  -2   4   11.67    0.68
  -8  -2   4   11.44    0.64
   7   2  -4    0.28    0.19
  -7  -2   4    0.50    0.19
  -7  -2   4    0.57    0.17
   6   2  -4    0.25    0.17
  -6  -2   4    0.52    0.15
  -6  -2   4    0.58    0.18
   5   2  -4   10.36    0.59
  -5  -2   4   10.99    0.42
  -5  -2   4   11.53    0.49
  -5  -2   4   10.47    0.52
   4   2  -4    4.51    0.36
  -4  -2   4    4.51    0.31
  -4  -2   4    4.78    0.25
  -4  -2   4    4.79    0.28
   3   2  -4   45.42    1.20
  -3  -2   4   45.42    1.15
  -3  -2   4   46.05    1.01
  -3  -2   4   46.14    1.00
  -3  -2   4   46.13    0.99
   2   2  -4   26.21    0.78
  -2  -2   4   27.44    0.64
  -2  -2   4   27.45    0.67
  -2  -2   4   27.60    0.76
  -2  -2   4   27.88    0.55
  -2  -2   4   26.92    0.62
   1   2  -4    0.53    0.10
  -1  -2   4    0.31    0.08
  -1  -2   4    0.43    0.08
  -1  -2   4    0.44    0.07
  -1  -2   4    0.50    0.06
  -1  -2   4    0.34    0.05
   0  -2   4   40.58    0.90
   0  -2   4   39.47    0.73
   0  -2   4   39.93    0.95
   0  -2   4   39.48    0.89
   0  -2   4   40.01    0.75
  -1   2  -4   49.43    1.12
   1  -2   4   51.30    1.09
   1  -2   4   49.64    1.13
   1  -2   4   51.41    0.93
   1  -2   4   50.25    1.15
   1  -2   4   50.35    0.92
  -2   2  -4   27.26    0.73
   2  -2   4   28.87    0.61
   2  -2   4   28.49    0.62
   2  -2   4   27.04    0.74
   2  -2   4   28.08    0.80
   2  -2   4   29.94    0.80
   2  -2   4   27.27    0.60
  -3   2  -4    7.61    0.35
  -3   2  -4    7.66    0.33
   3  -2   4    8.03    0.31
   3  -2   4    8.38    0.31
   3  -2   4    7.51    0.36
   3  -2   4    7.84    0.40
   3  -2   4    7.11    0.26
  -4   2  -4    6.32    0.32
  -4   2  -4    6.65    0.36
   4  -2   4    6.96    0.29
   4  -2   4    7.44    0.38
   4  -2   4    5.94    0.30
   4  -2   4    6.43    0.31
   4  -2   4    6.67    0.40
  -5   2  -4    7.60    0.43
  -5   2  -4    7.35    0.37
   5  -2   4    7.66    0.42
   5  -2   4    7.45    0.37
   5  -2   4    7.27    0.44
   5  -2   4    7.71    0.35
  -6   2  -4    2.06    0.22
  -6   2  -4    2.69    0.30
   6  -2   4    2.67    0.31
   6  -2   4    2.34    0.28
   6  -2   4    2.27    0.23
   6  -2   4    2.12    0.24
  -7   2  -4   22.86    0.92
  -7   2  -4   23.30    0.79
   7  -2   4   22.75    0.84
   7  -2   4   22.65    0.92
   7  -2   4   24.60    0.82
  -8   2  -4    1.71    0.24
  -8   2  -4    1.93    0.31
   8  -2   4    2.24    0.32
   8  -2   4    2.57    0.31
  -9   2  -4    2.73    0.38
  -9   2  -4    3.11    0.33
   9  -2   4    2.79    0.35
   9  -2   4    2.66    0.38
 -10   2  -4    0.95    0.29
 -10   2  -4    1.52    0.28
  10  -2   4    1.20    0.31
   9   1  -4    1.08    0.32
  -9  -1   4    0.93    0.28
   8   1  -4    4.16    0.49
  -8  -1   4    3.50    0.40
  -8  -1   4    3.36    0.36
   7   1  -4    0.25    0.18
  -7  -1   4    0.10    0.12
  -7  -1   4    0.23    0.13
   6   1  -4    1.11    0.25
  -6  -1   4    0.72    0.17
  -6  -1   4    0.61    0.17
   5   1  -4    8.99    0.55
  -5  -1   4   10.38    0.52
  -5  -1   4   10.10    0.46
  -5  -1   4   10.36    0.37
   4   1  -4    3.96    0.34
  -4  -1   4    3.72    0.20
  -4  -1   4    4.06    0.25
  -4  -1   4    3.68    0.28
   3   1  -4   21.27    0.46
   3   1  -4   20.59    0.73
  -3  -1   4   21.79    0.60
  -3  -1   4   20.40    0.58
  -3  -1   4   21.80    0.53
  -3  -1   4   22.74    0.69
   2   1  -4    4.86    0.30
  -2  -1   4    4.65    0.20
  -2  -1   4    4.56    0.20
  -2  -1   4    4.45    0.20
  -2  -1   4    4.50    0.26
   1   1  -4    0.29    0.09
  -1  -1   4    0.47    0.08
  -1  -1   4    0.48    0.06
  -1  -1   4    0.46    0.05
  -1  -1   4    0.32    0.08
   0  -1   4   11.42    0.38
   0  -1   4   11.11    0.35
   0  -1   4   11.77    0.36
  -1   1  -4    0.63    0.09
   1  -1   4    0.81    0.10
   1  -1   4    0.58    0.09
   1  -1   4    0.52    0.09
  -2   1  -4   17.38    0.50
   2  -1   4   16.87    0.52
   2  -1   4   16.82    0.53
   2  -1   4   17.88    0.56
   2  -1   4   17.73    0.39
   2  -1   4   17.97    0.41
   2  -1   4   17.36    0.44
  -3   1  -4    0.02    0.06
  -3   1  -4    0.05    0.05
   3  -1   4    0.03    0.04
   3  -1   4    0.02    0.04
   3  -1   4    0.17    0.07
   3  -1   4    0.12    0.08
   3  -1   4    0.08    0.05
  -4   1  -4    0.94    0.14
  -4   1  -4    0.92    0.13
   4  -1   4    0.88    0.15
   4  -1   4    0.88    0.16
   4  -1   4    0.85    0.12
   4  -1   4    1.11    0.13
   4  -1   4    0.81    0.11
  -5   1  -4   33.21    0.88
  -5   1  -4   32.79    0.96
   5  -1   4   34.20    1.01
   5  -1   4   32.81    0.88
   5  -1   4   34.28    0.97
   5  -1   4   34.34    0.90
  -6   1  -4    1.37    0.19
  -6   1  -4    2.02    0.25
   6  -1   4    1.41    0.20
   6  -1   4    1.77    0.25
   6  -1   4    2.06    0.22
  -7   1  -4    8.66    0.52
  -7   1  -4    8.05    0.43
   7  -1   4    8.84    0.48
   7  -1   4    8.77    0.48
   7  -1   4    7.71    0.49
  -8   1  -4    2.14    0.31
  -8   1  -4    1.73    0.25
   8  -1   4    2.00    0.28
   8  -1   4    1.75    0.28
   8  -1   4    1.75    0.26
  -9   1  -4    5.08    0.41
  -9   1  -4    4.69    0.45
   9  -1   4    4.71    0.43
   9  -1   4    5.16    0.47
   9  -1   4    4.91    0.44
 -10   1  -4    1.94    0.35
 -10   1  -4    1.93    0.30
  10  -1   4    1.93    0.33
   9   0  -4    2.43    0.43
  -9   0   4    2.56    0.37
   8   0  -4    5.94    0.56
  -8   0   4    3.91    0.41
  -8   0   4    5.66    0.46
   7   0  -4    0.36    0.19
  -7   0   4    0.22    0.14
  -7   0   4    0.37    0.16
   6   0  -4   14.18    0.74
  -6   0   4   14.10    0.61
  -6   0   4   13.39    0.64
   5   0  -4    1.00    0.22
  -5   0   4    0.76    0.15
  -5   0   4    1.06    0.19
   4   0  -4    3.62    0.33
   4   0  -4    3.32    0.19
  -4   0   4    3.13    0.15
  -4   0   4    3.66    0.27
  -4   0   4    3.24    0.23
   3   0  -4    9.15    0.46
   3   0  -4    9.38    0.30
  -3   0   4    9.88    0.42
  -3   0   4    9.27    0.26
  -3   0   4    9.41    0.36
  -3   0   4    8.86    0.35
   2   0  -4   12.00    0.34
   2   0  -4   10.98    0.47
  -2   0   4   11.34    0.42
  -2   0   4   12.00    0.36
  -2   0   4   11.83    0.30
  -2   0   4   11.97    0.36
  -1   0   4  168.14    2.78
  -1   0   4  166.63    3.03
  -1   0   4  166.56    2.77
  -1   0   4  163.91    2.77
   0   0   4   31.90    0.71
   0   0   4   32.48    0.68
   0   0   4   31.89    0.73
  -1   0  -4  110.92    1.94
   1   0   4  111.56    2.05
   1   0   4  109.81    2.02
   1   0   4  111.49    1.99
   1   0   4  111.19    2.07
  -2   0  -4   10.29    0.32
  -2   0  -4    9.51    0.32
   2   0   4   10.20    0.34
   2   0   4    9.94    0.36
   2   0   4    9.82    0.25
   2   0   4    9.79    0.25
   2   0   4   10.14    0.32
   2   0   4    9.58    0.37
  -3   0  -4   49.49    1.06
  -3   0  -4   50.95    1.08
   3   0   4   50.16    1.01
   3   0   4   51.25    1.00
   3   0   4   49.93    1.13
   3   0   4   51.06    1.18
   3   0   4   50.98    1.07
  -4   0  -4  113.04    2.21
   4   0   4  113.40    2.11
   4   0   4  113.61    2.09
   4   0   4  112.27    2.17
   4   0   4  115.61    2.31
  -5   0  -4    0.85    0.16
  -5   0  -4    0.85    0.14
   5   0   4    1.07    0.14
   5   0   4    0.58    0.14
   5   0   4    0.70    0.14
  -6   0  -4   29.81    0.92
  -6   0  -4   29.76    0.85
   6   0   4   29.35    0.90
   6   0   4   28.78    0.93
   6   0   4   28.35    0.85
  -7   0  -4    3.65    0.30
  -7   0  -4    3.74    0.34
   7   0   4    3.92    0.34
   7   0   4    3.76    0.32
   7   0   4    3.75    0.34
  -8   0  -4    1.13    0.21
  -8   0  -4    0.52    0.19
   8   0   4    0.57    0.17
   8   0   4    0.64    0.19
   8   0   4    1.05    0.22
  -9   0  -4    8.63    0.58
  -9   0  -4   10.43    0.57
   9   0   4    9.55    0.58
   9   0   4    9.24    0.57
   9   0   4    9.71    0.60
 -10   0  -4    0.97    0.28
 -10   0  -4    0.83    0.23
  10   0   4    0.85    0.24
  10   0   4    0.61    0.26
   9  -1  -4    0.50    0.26
  -9   1   4    0.42    0.21
   8  -1  -4    2.33    0.38
  -8   1   4    2.60    0.34
  -8   1   4    2.58    0.35
   7  -1  -4    1.18    0.28
  -7   1   4    1.00    0.23
  -7   1   4    0.71    0.20
   6  -1  -4    0.35    0.16
  -6   1   4    0.68    0.19
  -6   1   4    0.50    0.16
   5  -1  -4   29.81    1.05
  -5   1   4   30.27    0.97
  -5   1   4   29.69    0.89
   4  -1  -4    2.50    0.27
   4  -1  -4    2.37    0.19
  -4   1   4    2.21    0.23
  -4   1   4    1.86    0.19
   3  -1  -4    2.86    0.27
   3  -1  -4    3.45    0.20
  -3   1   4    3.53    0.25
  -3   1   4    3.00    0.20
   2  -1  -4   14.38    0.43
   2  -1  -4   14.58    0.55
  -2   1   4   14.27    0.47
  -2   1   4   14.52    0.42
  -2   1   4   15.21    0.43
  -2   1   4   13.98    0.29
   1  -1  -4    0.19    0.03
  -1   1   4    0.23    0.04
  -1   1   4    0.28    0.07
  -1   1   4    0.22    0.05
  -1   1   4    0.18    0.04
   0  -1  -4   51.05    0.92
   0   1   4   51.14    0.90
   0   1   4   49.58    1.04
   0   1   4   52.57    1.02
   0   1   4   50.18    0.95
   0   1   4   50.00    0.91
  -1  -1  -4    8.79    0.28
   1   1   4    9.92    0.33
   1   1   4    9.98    0.32
   1   1   4    9.55    0.21
   1   1   4    9.49    0.33
   1   1   4    9.38    0.21
   1   1   4    9.39    0.27
  -2  -1  -4   32.85    0.67
  -2  -1  -4   33.40    0.72
   2   1   4   32.07    0.63
   2   1   4   32.18    0.63
   2   1   4   32.90    0.75
   2   1   4   32.20    0.78
  -3  -1  -4   25.91    0.65
  -3  -1  -4   26.26    0.61
   3   1   4   24.51    0.59
   3   1   4   25.96    0.59
   3   1   4   25.75    0.66
  -4  -1  -4   18.60    0.54
  -4  -1  -4   17.83    0.54
   4   1   4   17.24    0.50
   4   1   4   17.93    0.59
   4   1   4   17.30    0.56
   4   1   4   17.54    0.52
  -5  -1  -4   16.46    0.51
  -5  -1  -4   16.98    0.57
  -5  -1  -4   16.55    0.56
   5   1   4   17.22    0.61
   5   1   4   16.78    0.59
   5   1   4   16.26    0.55
   5   1   4   16.00    0.53
  -6  -1  -4    6.96    0.37
  -6  -1  -4    6.79    0.38
   6   1   4    5.94    0.35
   6   1   4    6.07    0.38
   6   1   4    6.13    0.37
  -7  -1  -4    8.37    0.44
  -7  -1  -4    8.58    0.47
   7   1   4    8.62    0.47
   7   1   4    8.07    0.48
   7   1   4    8.88    0.47
  -8  -1  -4   12.72    0.62
  -8  -1  -4   11.10    0.56
   8   1   4   13.15    0.63
   8   1   4   12.37    0.60
   8   1   4   12.80    0.65
  -9  -1  -4    0.11    0.14
  -9  -1  -4    0.23    0.17
   9   1   4    0.09    0.13
   9   1   4    0.10    0.13
   9   1   4    0.12    0.15
 -10  -1  -4    0.21    0.16
 -10  -1  -4    0.15    0.17
  10   1   4    0.38    0.22
  10   1   4    0.24    0.17
   9  -2  -4    2.39    0.43
  -9   2   4    2.52    0.39
   8  -2  -4   -0.06    0.16
  -8   2   4   -0.07    0.12
   7  -2  -4    3.51    0.42
  -7   2   4    3.95    0.37
  -7   2   4    4.23    0.41
   6  -2  -4    0.42    0.17
  -6   2   4    0.10    0.11
  -6   2   4    0.15    0.11
   5  -2  -4    8.39    0.53
   5  -2  -4    9.80    0.45
  -5   2   4   10.25    0.49
  -5   2   4   10.88    0.54
   4  -2  -4    9.79    0.42
   4  -2  -4   10.00    0.53
  -4   2   4    9.43    0.43
  -4   2   4    9.25    0.46
   3  -2  -4    0.21    0.08
   3  -2  -4    0.22    0.08
   3  -2  -4    0.19    0.10
  -3   2   4    0.15    0.07
  -3   2   4    0.17    0.07
  -3   2   4    0.14    0.08
   2  -2  -4    6.47    0.29
   2  -2  -4    6.89    0.37
  -2   2   4    6.76    0.29
  -2   2   4    6.53    0.30
   1  -2  -4    4.42    0.23
  -1   2   4    4.57    0.21
  -1   2   4    4.46    0.20
  -1   2   4    4.45    0.22
   0  -2  -4  109.27    1.83
   0   2   4  107.81    1.95
   0   2   4  109.37    1.89
   0   2   4  106.16    1.88
  -1  -2  -4  323.34    5.25
   1   2   4  319.77    5.26
   1   2   4  319.31    5.56
   1   2   4  324.26    5.49
   1   2   4  319.43    5.50
   1   2   4  326.51    5.28
  -2  -2  -4   22.95    0.56
  -2  -2  -4   22.83    0.45
   2   2   4   22.18    0.50
   2   2   4   22.27    0.60
   2   2   4   21.82    0.49
   2   2   4   21.55    0.58
  -3  -2  -4  107.18    1.96
  -3  -2  -4  108.52    1.92
   3   2   4  106.35    1.91
   3   2   4  102.56    1.89
   3   2   4  104.33    2.04
   3   2   4  107.29    2.03
  -4  -2  -4    0.93    0.11
  -4  -2  -4    0.99    0.11
  -4  -2  -4    0.84    0.13
   4   2   4    0.81    0.13
   4   2   4    0.77    0.11
   4   2   4    1.21    0.15
  -5  -2  -4    9.38    0.42
  -5  -2  -4   10.14    0.39
  -5  -2  -4   10.49    0.39
   5   2   4   10.41    0.44
   5   2   4   10.18    0.42
   5   2   4    9.79    0.45
  -6  -2  -4   13.51    0.52
  -6  -2  -4   14.41    0.56
   6   2   4   13.59    0.54
   6   2   4   13.41    0.59
   6   2   4   14.47    0.56
  -7  -2  -4   22.55    0.76
  -7  -2  -4   21.96    0.78
   7   2   4   22.48    0.84
   7   2   4   21.77    0.78
   7   2   4   22.00    0.76
  -8  -2  -4   10.12    0.54
  -8  -2  -4   10.55    0.53
   8   2   4   10.74    0.56
   8   2   4    9.75    0.58
   8   2   4   10.56    0.53
  -9  -2  -4    0.17    0.15
  -9  -2  -4    0.16    0.14
   9   2   4   -0.10    0.12
   9   2   4    0.10    0.11
   9   2   4    0.12    0.13
 -10  -2  -4    0.00    0.14
 -10  -2  -4    0.20    0.17
  10   2   4   -0.23    0.16
   8  -3  -4    0.07    0.16
  -8   3   4    0.39    0.20
   7  -3  -4    9.41    0.64
  -7   3   4    8.52    0.57
  -7   3   4    8.96    0.54
   6  -3  -4    6.58    0.43
   6  -3  -4    6.75    0.51
  -6   3   4    6.65    0.47
  -6   3   4    7.46    0.46
   5  -3  -4   20.53    0.74
   5  -3  -4   20.42    0.84
  -5   3   4   20.94    0.80
  -5   3   4   19.53    0.72
   4  -3  -4    8.08    0.42
   4  -3  -4    8.22    0.48
  -4   3   4    6.94    0.38
  -4   3   4    9.13    0.46
   3  -3  -4    9.77    0.43
   3  -3  -4    8.69    0.46
  -3   3   4    9.31    0.40
  -3   3   4    9.44    0.43
   2  -3  -4    7.46    0.39
   2  -3  -4    7.06    0.34
   2  -3  -4    7.15    0.30
  -2   3   4    6.76    0.31
  -2   3   4    6.82    0.31
  -2   3   4    6.46    0.32
   1  -3  -4    9.01    0.31
   1  -3  -4    9.09    0.20
   1  -3  -4    8.62    0.37
  -1   3   4    9.15    0.33
  -1   3   4    8.74    0.33
   0  -3  -4    0.74    0.08
   0  -3  -4    0.67    0.11
   0  -3  -4    0.64    0.07
   0   3   4    0.74    0.08
   0   3   4    0.59    0.08
   0   3   4    0.56    0.08
  -1  -3  -4    5.34    0.22
   1   3   4    4.70    0.24
   1   3   4    4.85    0.14
   1   3   4    5.51    0.22
   1   3   4    5.02    0.21
  -2  -3  -4   31.87    0.66
  -2  -3  -4   31.74    0.73
   2   3   4   30.29    0.75
   2   3   4   29.57    0.76
   2   3   4   29.59    0.68
   2   3   4   31.28    0.69
  -3  -3  -4    9.93    0.38
  -3  -3  -4   10.28    0.25
  -3  -3  -4   10.29    0.33
   3   3   4   10.41    0.39
   3   3   4   10.12    0.39
   3   3   4   10.09    0.35
  -4  -3  -4    3.05    0.16
  -4  -3  -4    3.50    0.20
  -4  -3  -4    2.89    0.22
   4   3   4    3.07    0.23
   4   3   4    3.32    0.22
   4   3   4    3.14    0.20
   4   3   4    3.08    0.21
  -5  -3  -4   29.13    0.76
  -5  -3  -4   28.85    0.71
  -5  -3  -4   28.40    0.82
   5   3   4   27.15    0.77
   5   3   4   28.68    0.80
   5   3   4   27.21    0.84
  -6  -3  -4    0.65    0.13
  -6  -3  -4    0.88    0.18
   6   3   4    0.80    0.17
   6   3   4    0.75    0.15
   6   3   4    0.78    0.14
  -7  -3  -4   27.79    0.90
  -7  -3  -4   26.62    0.82
   7   3   4   27.94    0.90
   7   3   4   26.40    0.82
   7   3   4   26.71    0.95
  -8  -3  -4   23.50    0.87
  -8  -3  -4   23.85    0.82
   8   3   4   23.91    0.80
   8   3   4   25.80    0.97
   8   3   4   21.81    0.85
  -9  -3  -4   -0.06    0.10
  -9  -3  -4    0.03    0.12
   9   3   4    0.01    0.15
   9   3   4    0.05    0.11
 -10  -3  -4    5.02    0.45
 -10  -3  -4    5.03    0.42
  10   3   4    5.69    0.53
 -11  -3  -4    0.26    0.20
   8  -4  -4    2.07    0.37
  -8   4   4    1.71    0.34
   7  -4  -4    1.13    0.28
  -7   4   4    0.63    0.23
   6  -4  -4    1.18    0.25
   6  -4  -4    1.22    0.24
  -6   4   4    1.07    0.22
  -6   4   4    0.97    0.24
   5  -4  -4    0.48    0.17
   5  -4  -4    0.72    0.19
  -5   4   4    0.57    0.18
  -5   4   4    0.56    0.16
   4  -4  -4   24.75    0.84
   4  -4  -4   24.22    0.89
  -4   4   4   23.89    0.83
  -4   4   4   24.76    0.80
   3  -4  -4    2.25    0.25
   3  -4  -4    2.57    0.26
  -3   4   4    1.99    0.22
  -3   4   4    2.31    0.22
   2  -4  -4    0.16    0.09
   2  -4  -4    0.09    0.06
  -2   4   4    0.18    0.09
  -2   4   4    0.09    0.07
   1  -4  -4    0.41    0.05
   1  -4  -4    0.54    0.12
   1  -4  -4    0.49    0.10
  -1   4   4    0.42    0.09
  -1   4   4    0.46    0.10
   0  -4  -4    2.87    0.15
   0  -4  -4    3.04    0.22
   0  -4  -4    2.87    0.18
   0   4   4    3.04    0.20
   0   4   4    3.37    0.20
   0   4   4    3.13    0.16
  -1  -4  -4   44.70    0.92
  -1  -4  -4   43.69    0.91
   1   4   4   43.78    0.95
   1   4   4   41.84    0.95
   1   4   4   43.16    0.98
   1   4   4   43.73    0.81
  -2  -4  -4   41.44    0.86
  -2  -4  -4   40.06    0.90
   2   4   4   39.26    0.93
   2   4   4   40.24    0.90
   2   4   4   39.50    0.90
  -3  -4  -4    9.97    0.35
  -3  -4  -4    9.94    0.40
   3   4   4   10.53    0.40
   3   4   4    9.58    0.36
   3   4   4   10.11    0.37
  -4  -4  -4   40.21    0.92
  -4  -4  -4   39.59    0.78
  -4  -4  -4   38.63    0.99
   4   4   4   39.64    1.02
   4   4   4   39.33    0.96
   4   4   4   39.72    0.97
  -5  -4  -4    2.78    0.22
  -5  -4  -4    2.29    0.23
  -5  -4  -4    2.33    0.15
   5   4   4    2.35    0.22
   5   4   4    2.43    0.21
   5   4   4    2.09    0.23
  -6  -4  -4    0.28    0.13
  -6  -4  -4    0.21    0.08
   6   4   4    0.23    0.09
   6   4   4    0.21    0.09
   6   4   4    0.18    0.12
  -7  -4  -4   18.44    0.61
  -7  -4  -4   18.28    0.73
   7   4   4   17.77    0.76
   7   4   4   17.28    0.70
   7   4   4   18.20    0.64
  -8  -4  -4    2.84    0.27
  -8  -4  -4    2.77    0.32
   8   4   4    2.83    0.26
   8   4   4    2.00    0.31
   8   4   4    3.02    0.32
  -9  -4  -4   14.30    0.71
  -9  -4  -4   15.13    0.66
   9   4   4   14.84    0.79
 -10  -4  -4    2.38    0.35
  10   4   4    2.39    0.38
 -11  -4  -4    0.82    0.27
   7  -5  -4   10.90    0.71
  -7   5   4   12.40    0.73
   6  -5  -4    1.13    0.26
   6  -5  -4    1.53    0.28
  -6   5   4    1.43    0.28
   5  -5  -4   35.38    1.16
   5  -5  -4   35.17    1.18
  -5   5   4   35.74    1.16
  -5   5   4   35.42    1.10
   4  -5  -4   13.98    0.66
   4  -5  -4   14.80    0.67
  -4   5   4   14.31    0.60
  -4   5   4   14.00    0.64
   3  -5  -4   35.99    1.09
   3  -5  -4   36.18    1.09
  -3   5   4   38.33    1.02
  -3   5   4   35.38    1.03
   2  -5  -4    9.16    0.47
  -2   5   4    9.90    0.43
  -2   5   4    9.81    0.43
   1  -5  -4    6.50    0.23
   1  -5  -4    6.70    0.32
   1  -5  -4    6.66    0.38
  -1   5   4    6.34    0.31
  -1   5   4    6.53    0.33
   0  -5  -4   27.60    0.63
   0  -5  -4   26.66    0.71
   0  -5  -4   27.72    0.82
   0   5   4   26.25    0.65
   0   5   4   27.63    0.74
  -1  -5  -4    3.37    0.20
  -1  -5  -4    2.77    0.24
  -1  -5  -4    2.67    0.19
   1   5   4    3.59    0.15
   1   5   4    2.70    0.20
   1   5   4    3.11    0.21
  -2  -5  -4    8.57    0.36
  -2  -5  -4    8.05    0.33
   2   5   4    8.08    0.35
   2   5   4    8.17    0.35
  -3  -5  -4    0.19    0.09
  -3  -5  -4    0.22    0.07
   3   5   4    0.12    0.07
   3   5   4    0.11    0.07
   3   5   4    0.10    0.06
  -4  -5  -4   41.68    0.98
  -4  -5  -4   39.80    1.04
  -4  -5  -4   40.94    0.79
   4   5   4   41.66    1.06
   4   5   4   40.93    1.02
  -5  -5  -4   46.82    1.20
  -5  -5  -4   47.67    0.98
   5   5   4   47.13    1.23
   5   5   4   49.23    1.20
  -6  -5  -4    0.56    0.16
  -6  -5  -4    0.44    0.10
   6   5   4    0.48    0.13
   6   5   4    0.52    0.14
   6   5   4    0.36    0.15
  -7  -5  -4    6.35    0.43
   7   5   4    6.66    0.37
   7   5   4    6.92    0.46
   7   5   4    7.54    0.45
  -8  -5  -4    1.71    0.28
   8   5   4    1.88    0.30
   8   5   4    1.42    0.24
   8   5   4    2.39    0.25
  -9  -5  -4    3.52    0.39
   9   5   4    3.38    0.40
 -10  -5  -4    1.75    0.32
  10   5   4    1.57    0.34
   7  -6  -4    0.19    0.18
  -7   6   4    0.17    0.18
   6  -6  -4    4.41    0.43
   6  -6  -4    4.39    0.45
  -6   6   4    2.86    0.37
   5  -6  -4    0.07    0.14
   5  -6  -4    0.09    0.12
  -5   6   4    0.12    0.15
   4  -6  -4    0.09    0.12
   4  -6  -4    0.06    0.13
  -4   6   4    0.00    0.09
  -4   6   4    0.09    0.11
   3  -6  -4   12.49    0.63
   3  -6  -4   12.88    0.60
  -3   6   4   12.45    0.56
  -3   6   4   11.73    0.55
   2  -6  -4   45.84    1.28
  -2   6   4   44.56    1.15
  -2   6   4   42.25    1.13
   1  -6  -4   39.59    1.13
   1  -6  -4   39.30    0.84
  -1   6   4   37.50    1.00
  -1   6   4   39.49    0.99
   0  -6  -4   17.01    0.57
   0  -6  -4   17.00    0.65
   0  -6  -4   16.97    0.49
   0   6   4   16.26    0.51
   0   6   4   17.21    0.59
  -1  -6  -4    3.67    0.23
  -1  -6  -4    3.31    0.23
  -1  -6  -4    2.84    0.26
   1   6   4    3.37    0.22
   1   6   4    3.28    0.18
   1   6   4    2.84    0.23
  -2  -6  -4   64.13    1.52
  -2  -6  -4   65.49    1.40
  -2  -6  -4   66.27    1.41
   2   6   4   67.29    1.44
   2   6   4   66.99    1.42
   2   6   4   65.42    1.22
  -3  -6  -4    0.12    0.07
  -3  -6  -4    0.32    0.11
  -3  -6  -4    0.28    0.10
   3   6   4    0.42    0.11
   3   6   4    0.25    0.09
   3   6   4    0.29    0.10
  -4  -6  -4   22.00    0.74
   4   6   4   22.81    0.72
   4   6   4   23.76    0.73
  -5  -6  -4    2.80    0.28
   5   6   4    2.66    0.26
   5   6   4    2.51    0.24
  -6  -6  -4   12.33    0.58
   6   6   4   13.01    0.58
   6   6   4   11.61    0.57
  -7  -6  -4   21.39    0.84
   7   6   4   21.53    0.86
   7   6   4   22.15    0.83
  -8  -6  -4    1.87    0.29
   8   6   4    1.66    0.29
   9   6   4   10.89    0.67
 -10  -6  -4    0.27    0.20
  10   6   4    0.38    0.22
   6  -7  -4    2.01    0.36
  -6   7   4    2.20    0.36
   5  -7  -4   11.07    0.69
  -5   7   4   11.27    0.65
   4  -7  -4    2.18    0.33
   4  -7  -4    2.73    0.31
  -4   7   4    1.99    0.29
   3  -7  -4   21.88    0.81
   3  -7  -4   19.31    0.86
  -3   7   4   22.60    0.81
  -3   7   4   21.48    0.81
   2  -7  -4   33.02    1.11
   2  -7  -4   31.67    0.98
  -2   7   4   30.30    0.94
  -2   7   4   32.24    0.97
   1  -7  -4   19.91    0.56
   1  -7  -4   19.01    0.78
  -1   7   4   19.67    0.69
  -1   7   4   19.75    0.66
   0  -7  -4   23.06    0.84
   0  -7  -4   24.66    0.67
   0   7   4   23.15    0.68
   0   7   4   23.59    0.76
  -1  -7  -4   15.51    0.64
  -1  -7  -4   16.24    0.54
   1   7   4   15.45    0.58
   1   7   4   14.66    0.46
  -2  -7  -4    1.17    0.20
  -2  -7  -4    1.36    0.18
   2   7   4    1.71    0.20
   2   7   4    1.32    0.16
  -3  -7  -4   11.62    0.50
  -3  -7  -4   11.34    0.52
   3   7   4   11.33    0.49
   3   7   4   11.70    0.50
   3   7   4   11.26    0.46
  -4  -7  -4   11.65    0.52
  -4  -7  -4   10.64    0.51
   4   7   4   10.40    0.49
   4   7   4   10.87    0.47
  -5  -7  -4   -0.02    0.10
   5   7   4    0.06    0.08
   5   7   4   -0.05    0.09
  -6  -7  -4    0.79    0.20
   6   7   4    0.79    0.18
   6   7   4    0.76    0.19
  -7  -7  -4    9.45    0.55
   7   7   4    8.97    0.54
  -8  -7  -4    6.37    0.49
   8   7   4    6.88    0.51
  -9  -7  -4    0.20    0.18
   9   7   4    0.32    0.21
 -10  -7  -4   -0.05    0.18
  10   7   4   -0.11    0.18
   6  -8  -4    3.99    0.49
  -6   8   4    3.49    0.44
   5  -8  -4    2.02    0.37
  -5   8   4    1.38    0.29
   4  -8  -4    5.25    0.50
  -4   8   4    4.59    0.42
   3  -8  -4    4.31    0.44
  -3   8   4    4.64    0.39
   2  -8  -4    4.66    0.35
   2  -8  -4    4.07    0.41
  -2   8   4    4.25    0.35
  -2   8   4    4.22    0.34
   1  -8  -4   40.15    1.31
  -1   8   4   43.85    1.15
  -1   8   4   43.63    1.20
   0  -8  -4   16.95    0.57
   0  -8  -4   18.87    0.78
   0   8   4   18.33    0.69
   0   8   4   16.52    0.58
  -1  -8  -4   45.35    1.12
  -1  -8  -4   44.92    1.31
   1   8   4   46.54    1.21
  -2  -8  -4   31.31    0.91
  -2  -8  -4   29.64    1.00
   2   8   4   32.32    0.87
   2   8   4   31.71    0.94
  -3  -8  -4    5.50    0.39
  -3  -8  -4    5.34    0.36
   3   8   4    6.04    0.38
   3   8   4    5.61    0.36
   3   8   4    5.02    0.32
  -4  -8  -4   14.55    0.63
  -4  -8  -4   14.92    0.64
   4   8   4   14.51    0.62
   4   8   4   14.48    0.57
  -5  -8  -4    3.23    0.33
  -5  -8  -4    2.55    0.28
   5   8   4    2.92    0.28
   5   8   4    2.57    0.28
  -6  -8  -4   23.14    0.81
  -6  -8  -4   21.96    0.86
   6   8   4   22.07    0.83
  -7  -8  -4    4.86    0.44
  -7  -8  -4    5.67    0.38
   7   8   4    4.36    0.40
  -8  -8  -4    1.63    0.31
   8   8   4    1.13    0.25
  -9  -8  -4    5.87    0.52
   9   8   4    7.15    0.58
 -10  -8  -4    4.35    0.49
   5  -9  -4    1.13    0.32
  -5   9   4    0.59    0.25
   4  -9  -4    0.27    0.19
  -4   9   4    0.29    0.18
   3  -9  -4    0.12    0.15
  -3   9   4    0.47    0.20
   2  -9  -4    8.31    0.59
  -2   9   4    8.69    0.51
   1  -9  -4    3.82    0.41
   0  -9  -4    8.36    0.55
   0  -9  -4    9.95    0.45
  -1  -9  -4    3.48    0.29
  -1  -9  -4    3.83    0.38
   1   9   4    2.99    0.30
  -2  -9  -4    3.89    0.37
  -2  -9  -4    4.50    0.33
   2   9   4    4.63    0.30
   2   9   4    4.57    0.35
  -3  -9  -4    8.30    0.50
  -3  -9  -4    7.54    0.45
   3   9   4    9.08    0.43
   3   9   4    7.79    0.46
   3   9   4    8.23    0.47
  -4  -9  -4    2.02    0.28
  -4  -9  -4    2.59    0.30
   4   9   4    3.05    0.28
  -5  -9  -4   20.87    0.80
  -5  -9  -4   19.98    0.82
   5   9   4   20.01    0.74
  -6  -9  -4    0.22    0.16
  -6  -9  -4    0.25    0.14
   6   9   4   -0.03    0.12
  -7  -9  -4    1.24    0.28
   7   9   4    1.24    0.25
  -8  -9  -4    0.41    0.20
   8   9   4    0.51    0.21
  -9  -9  -4    2.64    0.39
   9   9   4    2.99    0.40
   4 -10  -4    0.93    0.32
   3 -10  -4    2.19    0.38
   2 -10  -4    9.11    0.66
   1 -10  -4   13.69    0.78
   0 -10  -4    0.27    0.16
  -1 -10  -4    7.56    0.55
  -1 -10  -4    8.41    0.45
  -2 -10  -4    8.11    0.54
  -2 -10  -4    7.59    0.46
  -3 -10  -4    4.77    0.42
  -3 -10  -4    5.72    0.41
   3  10   4    5.34    0.35
  -4 -10  -4    6.74    0.47
  -4 -10  -4    6.25    0.46
   4  10   4    6.86    0.41
  -5 -10  -4    2.48    0.33
  -5 -10  -4    1.65    0.27
   5  10   4    1.68    0.25
  -6 -10  -4    1.46    0.25
  -6 -10  -4    1.73    0.30
   6  10   4    2.09    0.28
  -7 -10  -4    2.34    0.36
   7  10   4    2.97    0.34
  -8 -10  -4    3.89    0.46
   8  10   4    5.43    0.47
   2 -11  -4    7.59    0.66
   1 -11  -4    0.90    0.29
  -1 -11  -4    1.27    0.22
  -1 -11  -4    0.76    0.25
  -2 -11  -4    2.87    0.38
  -2 -11  -4    2.84    0.32
  -3 -11  -4   13.80    0.68
  -3 -11  -4   14.98    0.77
  -4 -11  -4    7.16    0.51
  -4 -11  -4    8.75    0.58
  -5 -11  -4    5.84    0.47
  -5 -11  -4    4.89    0.46
  -6 -11  -4    8.48    0.59
  -7 -11  -4    5.41    0.52
   7  11   4    6.54    0.49
   1 -12  -4    0.48    0.24
   0 -12  -4    0.16    0.20
  -1 -12  -4    0.04    0.15
  -2 -12  -4    5.66    0.54
  -3 -12  -4    0.96    0.24
  -3 -12  -4    0.89    0.27
  -4 -12  -4    4.93    0.46
  -4 -12  -4    3.83    0.44
  -5 -12  -4    5.00    0.47
  -6 -12  -4    2.14    0.37
   3  10  -5   12.57    0.72
  -3 -10   5   13.03    0.67
  -3 -10   5   11.35    0.69
  -3 -10   5   12.90    0.77
   2  10  -5    0.03    0.13
  -2 -10   5    0.06    0.16
  -2 -10   5   -0.04    0.12
  -2 -10   5   -0.06    0.12
   1  10  -5    0.64    0.21
  -1 -10   5    0.58    0.19
  -1 -10   5    0.31    0.17
  -1 -10   5    0.20    0.20
   0  10  -5    2.41    0.33
   0 -10   5    2.01    0.33
   0 -10   5    1.85    0.28
  -1  10  -5    4.00    0.41
   1 -10   5    5.11    0.49
   1 -10   5    4.60    0.45
   1 -10   5    4.79    0.42
  -2  10  -5    0.09    0.14
   2 -10   5    0.07    0.15
   2 -10   5    0.04    0.15
   2 -10   5    0.02    0.13
  -5  -9   5   -0.12    0.14
  -5  -9   5    0.10    0.15
  -5  -9   5    0.16    0.17
  -4  -9   5   -0.03    0.13
  -4  -9   5    0.03    0.12
  -4  -9   5    0.01    0.13
   3   9  -5   11.56    0.67
  -3  -9   5   12.57    0.68
  -3  -9   5   12.64    0.72
  -3  -9   5   11.48    0.60
   2   9  -5    5.62    0.45
  -2  -9   5    4.93    0.44
  -2  -9   5    5.39    0.49
  -2  -9   5    4.46    0.38
   1   9  -5    0.67    0.21
  -1  -9   5    0.66    0.21
  -1  -9   5    0.44    0.20
  -1  -9   5    0.99    0.21
   0   9  -5    0.12    0.13
   0  -9   5   -0.22    0.15
   0  -9   5    0.03    0.11
   0  -9   5    0.03    0.12
  -1   9  -5    2.97    0.34
   1  -9   5    2.39    0.34
   1  -9   5    2.48    0.33
   1  -9   5    2.20    0.28
  -2   9  -5    5.57    0.47
   2  -9   5    5.90    0.52
   2  -9   5    4.38    0.39
   2  -9   5    5.45    0.46
  -3   9  -5    0.13    0.14
   3  -9   5    0.22    0.17
   3  -9   5    0.11    0.13
   3  -9   5    0.15    0.15
  -4   9  -5    9.35    0.64
   4  -9   5    8.74    0.58
   4  -9   5    8.50    0.67
   4  -9   5    8.47    0.60
  -6  -8   5    1.19    0.24
  -6  -8   5    0.79    0.25
  -6  -8   5    1.38    0.30
  -5  -8   5    0.72    0.20
  -5  -8   5    0.90    0.25
  -5  -8   5    1.15    0.26
  -4  -8   5    9.48    0.52
  -4  -8   5   10.00    0.62
  -4  -8   5    8.48    0.54
  -3  -8   5    0.35    0.18
  -3  -8   5    0.19    0.14
  -3  -8   5    0.22    0.13
   2   8  -5    6.50    0.47
  -2  -8   5    6.57    0.46
  -2  -8   5    6.40    0.40
  -2  -8   5    5.99    0.47
   1   8  -5   35.25    1.16
  -1  -8   5   35.27    1.13
  -1  -8   5   31.11    1.16
  -1  -8   5   33.90    1.02
   0   8  -5   -0.05    0.09
   0  -8   5   -0.03    0.10
   0  -8   5    0.07    0.15
   0  -8   5   -0.09    0.10
   0  -8   5   -0.13    0.08
  -1   8  -5   15.17    0.71
   1  -8   5   13.70    0.69
   1  -8   5   16.03    0.67
   1  -8   5   15.11    0.74
  -2   8  -5    0.53    0.18
   2  -8   5    0.17    0.13
   2  -8   5    0.06    0.14
   2  -8   5    0.07    0.11
  -3   8  -5    6.10    0.48
   3  -8   5    5.23    0.41
   3  -8   5    5.72    0.52
   3  -8   5    6.30    0.48
  -4   8  -5    1.24    0.27
   4  -8   5    1.20    0.24
   4  -8   5    1.07    0.29
   4  -8   5    1.24    0.27
  -5   8  -5    0.22    0.19
  -5   8  -5    0.08    0.11
   5  -8   5    0.12    0.16
   5  -8   5    0.17    0.18
   5  -8   5    0.09    0.13
  -7  -7   5    0.16    0.16
  -7  -7   5    0.04    0.14
  -6  -7   5    1.38    0.29
  -6  -7   5    2.51    0.32
  -6  -7   5    1.09    0.23
  -5  -7   5   12.32    0.60
  -5  -7   5   14.26    0.67
  -5  -7   5   11.10    0.65
  -4  -7   5   10.78    0.53
  -4  -7   5   10.66    0.61
  -4  -7   5   10.18    0.56
  -3  -7   5    0.35    0.12
  -3  -7   5    0.52    0.18
  -3  -7   5    0.57    0.17
  -2  -7   5    0.04    0.11
  -2  -7   5    0.06    0.09
  -2  -7   5    0.08    0.11
   1   7  -5    5.28    0.39
  -1  -7   5    5.53    0.43
  -1  -7   5    5.01    0.38
  -1  -7   5    4.93    0.33
   0   7  -5   10.80    0.56
   0  -7   5    9.95    0.54
   0  -7   5   10.06    0.53
   0  -7   5    9.93    0.58
   0  -7   5    9.51    0.46
  -1   7  -5    0.11    0.11
   1  -7   5    0.05    0.11
   1  -7   5    0.05    0.13
   1  -7   5    0.03    0.08
   1  -7   5    0.06    0.12
  -2   7  -5    0.97    0.21
   2  -7   5    1.46    0.21
   2  -7   5    1.38    0.24
   2  -7   5    1.96    0.29
  -3   7  -5    0.14    0.11
   3  -7   5    0.13    0.13
   3  -7   5    0.05    0.10
   3  -7   5    0.10    0.12
  -4   7  -5    3.28    0.37
   4  -7   5    3.61    0.34
   4  -7   5    3.80    0.38
   4  -7   5    4.35    0.46
  -5   7  -5    4.36    0.38
  -5   7  -5    4.14    0.43
   5  -7   5    4.73    0.41
   5  -7   5    4.73    0.44
   5  -7   5    5.08    0.51
  -6   7  -5    0.92    0.27
  -6   7  -5    0.76    0.20
   6  -7   5    0.64    0.20
   6  -7   5    1.06    0.29
   6  -7   5    0.96    0.26
   7   6  -5    2.72    0.42
  -7  -6   5    3.50    0.40
  -7  -6   5    3.39    0.36
   6   6  -5    0.09    0.18
  -6  -6   5    0.27    0.15
  -6  -6   5    0.27    0.17
  -6  -6   5    0.33    0.15
   5   6  -5   15.42    0.75
  -5  -6   5   14.40    0.72
  -5  -6   5   13.12    0.62
  -5  -6   5   14.11    0.62
   4   6  -5    1.37    0.25
  -4  -6   5    1.20    0.23
  -4  -6   5    0.94    0.20
  -4  -6   5    1.30    0.19
  -3  -6   5   -0.08    0.08
  -3  -6   5    0.11    0.10
  -3  -6   5    0.05    0.07
  -2  -6   5   11.51    0.47
  -2  -6   5   11.07    0.53
  -2  -6   5   11.11    0.57
   1   6  -5    0.46    0.15
  -1  -6   5    0.50    0.12
  -1  -6   5    0.34    0.14
  -1  -6   5    0.75    0.15
  -1  -6   5    0.61    0.16
   0   6  -5   20.09    0.76
   0  -6   5   18.51    0.71
   0  -6   5   19.72    0.79
   0  -6   5   18.66    0.63
   0  -6   5   20.88    0.74
  -1   6  -5   28.64    0.95
   1  -6   5   30.29    1.04
   1  -6   5   29.73    0.98
   1  -6   5   28.79    0.93
   1  -6   5   29.08    0.84
  -2   6  -5    0.32    0.14
   2  -6   5    0.56    0.14
   2  -6   5    0.62    0.17
   2  -6   5    0.56    0.17
  -3   6  -5    8.39    0.49
   3  -6   5    8.51    0.55
   3  -6   5    7.71    0.43
   3  -6   5    8.17    0.49
  -4   6  -5    0.74    0.20
   4  -6   5    0.73    0.21
   4  -6   5    0.93    0.21
   4  -6   5    0.77    0.17
  -5   6  -5    4.82    0.44
  -5   6  -5    5.73    0.40
   5  -6   5    4.85    0.47
   5  -6   5    5.32    0.45
   5  -6   5    4.90    0.39
  -6   6  -5    2.34    0.28
  -6   6  -5    1.40    0.29
   6  -6   5    1.88    0.31
   6  -6   5    1.85    0.28
   6  -6   5    1.56    0.33
  -7   6  -5    4.28    0.49
  -7   6  -5    4.22    0.39
   7  -6   5    4.62    0.52
   7  -6   5    3.38    0.41
   7  -6   5    3.36    0.38
   8   5  -5    8.20    0.71
  -8  -5   5    8.83    0.63
  -8  -5   5    8.76    0.58
   7   5  -5    0.43    0.24
  -7  -5   5    0.17    0.13
  -7  -5   5   -0.07    0.13
   6   5  -5   -0.10    0.15
  -6  -5   5    0.33    0.17
  -6  -5   5    0.18    0.11
  -6  -5   5    0.24    0.14
  -5  -5   5    3.88    0.37
  -5  -5   5    3.91    0.31
  -5  -5   5    4.41    0.34
   4   5  -5    0.23    0.14
  -4  -5   5    0.05    0.09
  -4  -5   5    0.25    0.10
  -4  -5   5    0.44    0.15
   3   5  -5   10.93    0.53
  -3  -5   5   10.59    0.49
  -3  -5   5   10.42    0.53
  -3  -5   5   10.70    0.44
   2   5  -5   31.19    0.89
  -2  -5   5   31.65    0.91
  -2  -5   5   30.72    0.98
  -2  -5   5   29.55    0.80
   1   5  -5    1.05    0.15
  -1  -5   5    1.10    0.14
  -1  -5   5    1.23    0.19
  -1  -5   5    1.37    0.16
  -1  -5   5    1.10    0.19
   0   5  -5    8.49    0.45
   0  -5   5    9.23    0.45
   0  -5   5    8.97    0.37
   0  -5   5    8.40    0.47
   0  -5   5    9.62    0.45
  -1   5  -5    2.96    0.27
   1  -5   5    3.36    0.29
   1  -5   5    2.84    0.21
   1  -5   5    2.98    0.29
   1  -5   5    3.12    0.29
  -2   5  -5   20.25    0.73
   2  -5   5   19.13    0.71
   2  -5   5   20.59    0.79
   2  -5   5   20.91    0.65
  -3   5  -5    8.21    0.46
   3  -5   5    7.48    0.48
   3  -5   5    7.93    0.40
   3  -5   5    7.78    0.45
  -4   5  -5   31.36    1.03
   4  -5   5   30.69    1.01
   4  -5   5   30.58    1.10
   4  -5   5   31.44    0.94
  -5   5  -5   10.93    0.60
  -5   5  -5   11.87    0.55
   5  -5   5   10.80    0.59
   5  -5   5   11.21    0.55
   5  -5   5   10.82    0.65
  -6   5  -5   -0.05    0.13
  -6   5  -5    0.12    0.09
   6  -5   5   -0.03    0.09
   6  -5   5   -0.01    0.11
   6  -5   5    0.06    0.12
  -7   5  -5    8.16    0.50
  -7   5  -5    7.92    0.61
   7  -5   5    7.20    0.54
   7  -5   5    7.76    0.62
   7  -5   5    8.37    0.54
  -8   5  -5    0.43    0.25
  -8   5  -5    0.53    0.20
   8  -5   5    0.41    0.23
   8  -5   5    0.40    0.20
   8   4  -5    0.28    0.24
  -8  -4   5    0.08    0.17
  -8  -4   5    0.35    0.18
   7   4  -5    3.94    0.47
  -7  -4   5    4.41    0.39
  -7  -4   5    3.43    0.38
   6   4  -5    4.21    0.44
  -6  -4   5    4.27    0.39
  -6  -4   5    4.29    0.35
   5   4  -5    4.10    0.40
  -5  -4   5    3.81    0.30
  -5  -4   5    4.63    0.37
  -5  -4   5    4.72    0.32
   4   4  -5    0.46    0.16
  -4  -4   5    0.29    0.13
  -4  -4   5    0.18    0.10
  -4  -4   5    0.11    0.08
   3   4  -5   37.00    1.08
  -3  -4   5   36.19    0.96
  -3  -4   5   35.44    0.89
  -3  -4   5   34.70    1.05
   2   4  -5    1.08    0.17
  -2  -4   5    1.50    0.19
  -2  -4   5    1.95    0.23
  -2  -4   5    1.34    0.14
   1   4  -5    3.23    0.23
  -1  -4   5    2.80    0.18
  -1  -4   5    2.92    0.21
  -1  -4   5    2.85    0.24
  -1  -4   5    2.86    0.19
  -1  -4   5    2.85    0.26
   0   4  -5    6.08    0.27
   0   4  -5    5.59    0.34
   0  -4   5    5.60    0.24
   0  -4   5    5.31    0.25
   0  -4   5    5.29    0.31
   0  -4   5    6.26    0.33
   0  -4   5    5.72    0.35
  -1   4  -5    0.75    0.09
  -1   4  -5    0.82    0.15
   1  -4   5    0.84    0.16
   1  -4   5    0.73    0.16
   1  -4   5    0.63    0.14
   1  -4   5    0.55    0.09
   1  -4   5    0.72    0.10
  -2   4  -5    4.26    0.30
   2  -4   5    4.46    0.33
   2  -4   5    5.08    0.33
   2  -4   5    4.79    0.26
   2  -4   5    4.88    0.35
  -3   4  -5    3.79    0.29
   3  -4   5    4.09    0.35
   3  -4   5    3.52    0.31
   3  -4   5    4.13    0.26
  -4   4  -5    3.63    0.31
   4  -4   5    3.95    0.28
   4  -4   5    3.28    0.34
   4  -4   5    3.50    0.32
  -5   4  -5    0.40    0.13
  -5   4  -5    0.42    0.16
   5  -4   5    0.35    0.12
   5  -4   5    0.40    0.15
   5  -4   5    0.29    0.14
  -6   4  -5    1.90    0.30
  -6   4  -5    2.20    0.26
   6  -4   5    2.33    0.26
   6  -4   5    2.52    0.35
   6  -4   5    2.26    0.30
  -7   4  -5    0.83    0.25
  -7   4  -5    0.83    0.20
   7  -4   5    0.74    0.24
   7  -4   5    0.57    0.18
   7  -4   5    0.69    0.22
  -8   4  -5    0.09    0.19
  -8   4  -5    0.07    0.12
   8  -4   5   -0.01    0.12
   8  -4   5    0.00    0.15
   8   3  -5    2.07    0.40
  -8  -3   5    2.09    0.31
  -8  -3   5    1.59    0.30
   7   3  -5   -0.12    0.14
  -7  -3   5    0.01    0.11
  -7  -3   5   -0.02    0.11
   6   3  -5    6.23    0.52
  -6  -3   5    4.80    0.36
  -6  -3   5    5.96    0.44
   5   3  -5    7.61    0.53
  -5  -3   5    8.23    0.49
  -5  -3   5    8.70    0.44
  -5  -3   5    7.92    0.39
   4   3  -5    4.60    0.38
  -4  -3   5    4.52    0.34
  -4  -3   5    4.36    0.28
  -4  -3   5    4.07    0.27
   3   3  -5   29.57    0.95
  -3  -3   5   29.82    0.77
  -3  -3   5   29.38    0.79
  -3  -3   5   30.52    0.93
   2   3  -5    2.83    0.26
  -2  -3   5    3.01    0.22
  -2  -3   5    2.71    0.24
  -2  -3   5    3.31    0.20
  -2  -3   5    3.37    0.19
  -2  -3   5    3.19    0.16
   1   3  -5   48.64    1.16
  -1  -3   5   48.56    1.05
  -1  -3   5   47.55    1.20
  -1  -3   5   49.89    0.97
  -1  -3   5   47.89    0.97
  -1  -3   5   49.13    1.11
   0   3  -5    6.08    0.29
   0  -3   5    6.41    0.31
   0  -3   5    6.38    0.22
   0  -3   5    5.98    0.33
   0  -3   5    6.18    0.32
   0  -3   5    6.31    0.22
   0  -3   5    5.92    0.22
  -1   3  -5    2.37    0.21
   1  -3   5    2.71    0.24
   1  -3   5    2.13    0.20
   1  -3   5    2.08    0.21
   1  -3   5    2.17    0.13
   1  -3   5    2.34    0.14
  -2   3  -5   22.28    0.69
   2  -3   5   22.19    0.75
   2  -3   5   21.54    0.56
   2  -3   5   21.97    0.75
   2  -3   5   21.89    0.70
   2  -3   5   22.14    0.54
  -3   3  -5    6.11    0.35
   3  -3   5    5.63    0.27
   3  -3   5    5.68    0.38
   3  -3   5    6.00    0.36
   3  -3   5    6.75    0.24
   3  -3   5    6.39    0.29
  -4   3  -5   76.24    1.76
  -4   3  -5   73.45    1.65
   4  -3   5   79.49    1.49
   4  -3   5   78.54    1.89
   4  -3   5   77.45    1.62
   4  -3   5   76.65    1.76
  -5   3  -5   14.42    0.64
  -5   3  -5   16.00    0.61
   5  -3   5   15.58    0.72
   5  -3   5   15.48    0.59
   5  -3   5   15.85    0.67
  -6   3  -5    5.85    0.44
  -6   3  -5    5.85    0.37
   6  -3   5    6.30    0.44
   6  -3   5    5.77    0.46
   6  -3   5    5.66    0.38
  -7   3  -5    1.80    0.30
  -7   3  -5    1.46    0.23
   7  -3   5    1.90    0.31
   7  -3   5    2.33    0.28
  -8   3  -5   -0.06    0.15
  -8   3  -5    0.10    0.11
   8  -3   5    0.09    0.15
   8  -3   5    0.02    0.12
  -9   3  -5    2.71    0.41
  -9   3  -5    2.96    0.34
   9  -3   5    3.38    0.45
   9  -3   5    2.97    0.38
   8   2  -5    4.76    0.56
  -8  -2   5    4.85    0.44
  -8  -2   5    5.10    0.47
   7   2  -5    0.93    0.27
  -7  -2   5    0.80    0.20
  -7  -2   5    1.03    0.24
   6   2  -5    0.27    0.17
  -6  -2   5    0.13    0.11
  -6  -2   5   -0.03    0.07
   5   2  -5    1.42    0.27
  -5  -2   5    1.21    0.18
  -5  -2   5    0.93    0.20
   4   2  -5   48.90    1.42
  -4  -2   5   50.99    1.34
  -4  -2   5   51.32    1.19
  -4  -2   5   52.21    1.12
   3   2  -5   10.94    0.53
  -3  -2   5    9.67    0.46
  -3  -2   5   10.16    0.38
  -3  -2   5    9.92    0.37
   2   2  -5    6.96    0.39
  -2  -2   5    7.04    0.31
  -2  -2   5    7.81    0.25
  -2  -2   5    8.31    0.40
  -2  -2   5    8.08    0.29
  -2  -2   5    7.62    0.28
   1   2  -5    3.75    0.25
  -1  -2   5    3.60    0.24
  -1  -2   5    3.50    0.21
  -1  -2   5    3.70    0.19
  -1  -2   5    3.52    0.15
  -1  -2   5    3.43    0.16
   0  -2   5    6.81    0.19
   0  -2   5    6.63    0.33
   0  -2   5    6.57    0.29
   0  -2   5    7.05    0.31
   0  -2   5    6.93    0.19
  -1   2  -5   15.33    0.52
   1  -2   5   16.50    0.55
   1  -2   5   15.70    0.34
   1  -2   5   15.08    0.53
   1  -2   5   16.12    0.36
   1  -2   5   15.82    0.52
  -2   2  -5    6.46    0.31
   2  -2   5    5.24    0.32
   2  -2   5    5.48    0.32
   2  -2   5    6.40    0.33
   2  -2   5    6.38    0.22
   2  -2   5    5.81    0.21
  -3   2  -5   11.09    0.43
  -3   2  -5   10.58    0.43
   3  -2   5   10.65    0.49
   3  -2   5   10.69    0.47
   3  -2   5   10.68    0.34
   3  -2   5   10.53    0.36
   3  -2   5   10.70    0.35
  -4   2  -5   12.25    0.48
  -4   2  -5   11.50    0.49
   4  -2   5   12.55    0.45
   4  -2   5   12.35    0.40
   4  -2   5   11.79    0.56
   4  -2   5   11.60    0.52
  -5   2  -5   13.12    0.53
  -5   2  -5   12.99    0.57
   5  -2   5   13.45    0.63
   5  -2   5   12.89    0.46
   5  -2   5   13.14    0.51
   5  -2   5   12.10    0.56
  -6   2  -5    4.02    0.30
  -6   2  -5    3.74    0.35
   6  -2   5    3.96    0.36
   6  -2   5    4.38    0.39
   6  -2   5    4.64    0.30
   6  -2   5    4.10    0.30
  -7   2  -5    4.04    0.39
  -7   2  -5    3.97    0.33
   7  -2   5    4.17    0.41
   7  -2   5    4.14    0.35
   7  -2   5    4.17    0.31
  -8   2  -5    4.61    0.38
  -8   2  -5    5.39    0.47
   8  -2   5    3.76    0.42
   8  -2   5    5.50    0.42
  -9   2  -5    3.17    0.42
  -9   2  -5    3.21    0.35
   9  -2   5    4.50    0.47
   9  -2   5    3.91    0.40
   8   1  -5    2.80    0.44
  -8  -1   5    3.06    0.38
  -8  -1   5    3.36    0.38
   7   1  -5    1.64    0.34
  -7  -1   5    1.38    0.26
  -7  -1   5    1.79    0.27
   6   1  -5    5.43    0.49
  -6  -1   5    5.08    0.40
  -6  -1   5    5.51    0.38
   5   1  -5    7.23    0.51
  -5  -1   5    7.35    0.40
  -5  -1   5    7.77    0.46
   4   1  -5   13.72    0.65
  -4  -1   5   13.52    0.41
  -4  -1   5   14.54    0.52
  -4  -1   5   13.32    0.57
   3   1  -5   27.19    0.91
  -3  -1   5   28.08    0.71
  -3  -1   5   28.92    0.73
  -3  -1   5   27.88    0.84
  -3  -1   5   27.25    0.65
   2   1  -5   38.43    1.07
  -2  -1   5   39.01    1.00
  -2  -1   5   39.82    0.84
  -2  -1   5   39.39    0.83
  -2  -1   5   40.04    0.84
   1   1  -5  151.51    2.88
  -1  -1   5  147.77    2.52
  -1  -1   5  149.73    2.66
  -1  -1   5  150.37    2.85
  -1  -1   5  152.49    2.62
  -1  -1   5  148.65    2.52
   0  -1   5   23.88    0.61
   0  -1   5   23.82    0.66
   0  -1   5   23.14    0.61
   1  -1   5  123.19    2.26
   1  -1   5  123.41    2.34
   1  -1   5  121.63    2.35
  -2   1  -5    9.53    0.36
  -2   1  -5    9.52    0.36
   2  -1   5    9.61    0.33
   2  -1   5    9.62    0.25
   2  -1   5    9.43    0.39
   2  -1   5    9.51    0.26
   2  -1   5    9.79    0.41
   2  -1   5   10.26    0.40
  -3   1  -5   15.53    0.51
  -3   1  -5   16.16    0.52
   3  -1   5   15.95    0.43
   3  -1   5   16.27    0.47
   3  -1   5   15.99    0.59
   3  -1   5   15.99    0.43
   3  -1   5   15.54    0.56
  -4   1  -5   42.52    1.04
  -4   1  -5   44.61    1.08
   4  -1   5   42.81    0.98
   4  -1   5   45.46    1.00
   4  -1   5   43.38    1.12
   4  -1   5   43.94    0.98
   4  -1   5   44.04    1.19
  -5   1  -5   16.71    0.63
  -5   1  -5   16.92    0.60
   5  -1   5   16.44    0.66
   5  -1   5   17.99    0.59
   5  -1   5   17.89    0.58
   5  -1   5   16.99    0.69
  -6   1  -5   22.03    0.73
  -6   1  -5   21.00    0.78
   6  -1   5   21.07    0.72
   6  -1   5   21.46    0.84
   6  -1   5   22.62    0.72
  -7   1  -5    5.19    0.36
  -7   1  -5    5.22    0.41
   7  -1   5    4.73    0.35
   7  -1   5    4.38    0.41
   7  -1   5    4.52    0.34
  -8   1  -5    0.79    0.20
  -8   1  -5    0.97    0.23
   8  -1   5    0.62    0.18
   8  -1   5    0.98    0.21
   8  -1   5    0.99    0.24
  -9   1  -5    0.22    0.18
  -9   1  -5    0.29    0.16
   9  -1   5    0.57    0.19
   9  -1   5    0.48    0.20
 -10   1  -5    2.03    0.35
 -10   1  -5    2.03    0.32
  10  -1   5    2.77    0.39
   8   0  -5    0.43    0.25
  -8   0   5    1.41    0.28
  -8   0   5    1.03    0.27
   7   0  -5   18.04    0.93
  -7   0   5   16.50    0.74
  -7   0   5   15.68    0.77
   6   0  -5    0.06    0.14
  -6   0   5    0.16    0.12
  -6   0   5    0.26    0.13
   5   0  -5    9.89    0.59
  -5   0   5    9.22    0.45
  -5   0   5    8.47    0.48
   4   0  -5    1.19    0.22
  -4   0   5    0.88    0.14
  -4   0   5    0.98    0.17
   3   0  -5   -0.01    0.07
   3   0  -5    0.05    0.05
  -3   0   5   -0.01    0.05
  -3   0   5    0.01    0.06
  -3   0   5    0.07    0.05
  -3   0   5    0.05    0.04
   2   0  -5  309.02    5.22
   2   0  -5  308.00    5.52
  -2   0   5  296.55    5.44
  -2   0   5  303.04    4.96
  -2   0   5  305.74    5.08
  -2   0   5  307.06    5.08
  -1   0   5    1.13    0.09
  -1   0   5    1.24    0.09
  -1   0   5    1.25    0.14
  -1   0   5    1.27    0.11
   0   0   5   22.98    0.61
   0   0   5   22.67    0.59
   0   0   5   23.45    0.57
  -1   0  -5   41.69    0.87
   1   0   5   41.15    0.94
   1   0   5   39.74    0.91
   1   0   5   41.25    0.91
  -2   0  -5    0.07    0.05
  -2   0  -5    0.28    0.07
   2   0   5    0.27    0.08
   2   0   5    0.07    0.03
   2   0   5   -0.06    0.03
   2   0   5    0.04    0.02
   2   0   5    0.14    0.07
   2   0   5    0.13    0.06
  -3   0  -5   92.92    1.78
  -3   0  -5   91.06    1.80
   3   0   5   92.00    1.79
   3   0   5   95.10    1.87
   3   0   5   91.37    1.67
   3   0   5   92.10    1.66
  -4   0  -5   11.88    0.44
  -4   0  -5   12.73    0.47
   4   0   5   13.26    0.43
   4   0   5   12.15    0.52
   4   0   5   13.02    0.42
   4   0   5   12.95    0.45
   4   0   5   12.33    0.51
  -5   0  -5    2.57    0.23
  -5   0  -5    2.85    0.24
   5   0   5    2.16    0.24
   5   0   5    2.31    0.22
   5   0   5    2.39    0.20
  -6   0  -5    5.56    0.37
  -6   0  -5    5.13    0.33
   6   0   5    5.20    0.34
   6   0   5    5.51    0.39
   6   0   5    5.31    0.33
  -7   0  -5    1.06    0.21
  -7   0  -5    1.40    0.22
   7   0   5    1.17    0.23
   7   0   5    1.94    0.24
   7   0   5    1.27    0.21
  -8   0  -5   21.78    0.81
  -8   0  -5   21.33    0.86
   8   0   5   21.76    0.83
   8   0   5   21.31    0.87
   8   0   5   20.90    0.83
  -9   0  -5    0.55    0.19
  -9   0  -5    0.82    0.23
   9   0   5    1.11    0.25
   9   0   5    0.81    0.22
   9   0   5    0.79    0.21
 -10   0  -5    0.72    0.24
 -10   0  -5    0.37    0.20
  10   0   5    0.65    0.22
  10   0   5    0.03    0.18
   8  -1  -5    1.76    0.37
  -8   1   5    1.24    0.27
  -8   1   5    1.25    0.27
   7  -1  -5    0.73    0.24
  -7   1   5    0.60    0.19
  -7   1   5    0.65    0.21
   6  -1  -5    0.22    0.15
  -6   1   5   -0.01    0.09
  -6   1   5   -0.09    0.08
   5  -1  -5    0.02    0.11
  -5   1   5    0.06    0.09
  -5   1   5    0.12    0.10
   4  -1  -5   17.31    0.75
   4  -1  -5   17.37    0.54
  -4   1   5   16.77    0.65
  -4   1   5   16.34    0.59
   3  -1  -5   34.80    1.07
   3  -1  -5   35.29    0.85
  -3   1   5   35.40    0.88
  -3   1   5   37.62    0.99
   2  -1  -5    3.22    0.28
  -2   1   5    4.18    0.14
  -2   1   5    3.64    0.24
  -2   1   5    3.05    0.19
  -2   1   5    3.33    0.19
   1  -1  -5    9.85    0.26
  -1   1   5    9.77    0.28
  -1   1   5   10.15    0.30
  -1   1   5    9.63    0.30
  -1   1   5   10.36    0.37
   0  -1  -5  125.85    2.14
   0   1   5  126.53    2.18
   0   1   5  124.89    2.12
   0   1   5  124.26    2.31
   0   1   5  126.76    2.33
   0   1   5  124.82    2.11
  -1  -1  -5   52.23    1.03
   1   1   5   52.29    1.13
   1   1   5   52.43    1.08
   1   1   5   52.89    0.92
   1   1   5   53.76    1.07
   1   1   5   52.58    0.92
  -2  -1  -5  108.49    1.97
  -2  -1  -5  112.88    2.00
   2   1   5  108.70    2.04
   2   1   5  107.81    1.85
   2   1   5  110.85    2.02
   2   1   5  109.63    1.85
   2   1   5  106.18    2.05
   2   1   5  104.65    2.09
  -3  -1  -5    9.66    0.32
  -3  -1  -5    9.21    0.36
   3   1   5    9.40    0.37
   3   1   5    9.74    0.31
   3   1   5    9.79    0.30
   3   1   5    9.76    0.41
  -4  -1  -5    3.09    0.22
  -4  -1  -5    3.16    0.20
   4   1   5    2.75    0.18
   4   1   5    3.16    0.25
   4   1   5    2.78    0.19
   4   1   5    3.07    0.22
  -5  -1  -5   49.20    1.18
  -5  -1  -5   50.59    1.18
   5   1   5   49.10    1.15
   5   1   5   49.12    1.26
   5   1   5   50.53    1.21
  -6  -1  -5   21.09    0.72
  -6  -1  -5   21.81    0.73
   6   1   5   21.40    0.77
   6   1   5   23.11    0.73
   6   1   5   21.26    0.74
  -7  -1  -5   55.25    1.42
  -7  -1  -5   57.25    1.45
   7   1   5   55.46    1.42
   7   1   5   59.22    1.49
   7   1   5   58.77    1.52
  -8  -1  -5    2.99    0.32
  -8  -1  -5    3.24    0.33
   8   1   5    3.74    0.36
   8   1   5    3.86    0.36
   8   1   5    3.27    0.32
  -9  -1  -5   10.22    0.58
  -9  -1  -5    9.56    0.57
   9   1   5    9.46    0.58
   9   1   5    9.33    0.57
   9   1   5    8.17    0.55
 -10  -1  -5    2.00    0.32
 -10  -1  -5    1.65    0.30
  10   1   5    1.14    0.28
  10   1   5    2.04    0.32
   8  -2  -5    6.96    0.63
  -8   2   5    7.18    0.56
   7  -2  -5   21.29    1.02
  -7   2   5   22.65    0.96
  -7   2   5   21.71    0.88
   6  -2  -5   10.49    0.66
  -6   2   5    9.91    0.54
  -6   2   5   10.60    0.59
   5  -2  -5   36.35    1.24
  -5   2   5   40.37    1.10
  -5   2   5   36.56    1.14
   4  -2  -5    2.89    0.24
   4  -2  -5    2.48    0.30
  -4   2   5    2.56    0.23
  -4   2   5    2.31    0.25
   3  -2  -5    6.65    0.33
   3  -2  -5    6.25    0.41
  -3   2   5    6.42    0.32
  -3   2   5    6.60    0.36
   2  -2  -5   17.68    0.67
   2  -2  -5   18.38    0.56
  -2   2   5   18.07    0.53
  -2   2   5   18.47    0.54
  -2   2   5   18.51    0.58
   1  -2  -5   13.52    0.29
   1  -2  -5   12.73    0.44
  -1   2   5   12.66    0.38
  -1   2   5   11.92    0.38
  -1   2   5   12.70    0.42
   0  -2  -5  146.19    2.45
   0   2   5  148.08    2.64
   0   2   5  145.67    2.50
   0   2   5  145.57    2.50
  -1  -2  -5    2.93    0.16
   1   2   5    3.14    0.14
   1   2   5    3.54    0.15
   1   2   5    2.69    0.13
   1   2   5    2.96    0.20
  -2  -2  -5    0.46    0.06
  -2  -2  -5    0.23    0.08
   2   2   5    0.34    0.06
   2   2   5    0.41    0.06
   2   2   5    0.37    0.09
   2   2   5    0.51    0.10
   2   2   5    0.38    0.06
  -3  -2  -5   21.11    0.59
  -3  -2  -5   20.62    0.48
   3   2   5   20.80    0.62
   3   2   5   19.88    0.51
   3   2   5   20.40    0.52
   3   2   5   21.53    0.61
  -4  -2  -5   24.38    0.69
  -4  -2  -5   24.72    0.61
   4   2   5   23.75    0.71
   4   2   5   23.84    0.64
   4   2   5   23.63    0.70
   4   2   5   23.04    0.61
  -5  -2  -5   25.69    0.71
  -5  -2  -5   25.16    0.76
   5   2   5   26.74    0.75
   5   2   5   25.30    0.79
   5   2   5   26.84    0.80
  -6  -2  -5   15.80    0.56
  -6  -2  -5   15.66    0.61
   6   2   5   16.23    0.63
   6   2   5   16.22    0.63
   6   2   5   15.75    0.60
  -7  -2  -5    3.84    0.30
  -7  -2  -5    4.25    0.34
   7   2   5    3.62    0.31
   7   2   5    3.46    0.33
   7   2   5    4.27    0.33
  -8  -2  -5    3.21    0.31
  -8  -2  -5    3.76    0.35
   8   2   5    3.42    0.35
   8   2   5    4.31    0.36
   8   2   5    3.40    0.33
  -9  -2  -5    2.77    0.32
  -9  -2  -5    2.89    0.34
   9   2   5    2.73    0.35
   9   2   5    3.08    0.34
   9   2   5    3.24    0.34
 -10  -2  -5   11.79    0.66
 -10  -2  -5   12.00    0.68
  10   2   5   12.27    0.72
  10   2   5   12.37    0.66
   8  -3  -5    5.39    0.56
  -8   3   5    4.97    0.50
   7  -3  -5    0.34    0.18
  -7   3   5    0.18    0.15
  -7   3   5    0.06    0.14
   6  -3  -5    2.06    0.33
  -6   3   5    3.12    0.35
  -6   3   5    2.39    0.29
   5  -3  -5    3.29    0.37
   5  -3  -5    4.96    0.36
  -5   3   5    4.05    0.36
  -5   3   5    4.86    0.35
   4  -3  -5    2.79    0.32
   4  -3  -5    3.33    0.28
  -4   3   5    3.15    0.27
  -4   3   5    2.98    0.28
   3  -3  -5   14.04    0.64
   3  -3  -5   14.47    0.55
  -3   3   5   13.91    0.52
  -3   3   5   14.45    0.56
   2  -3  -5    4.49    0.28
  -2   3   5    4.48    0.26
  -2   3   5    4.87    0.28
   1  -3  -5   20.47    0.64
  -1   3   5   21.16    0.58
  -1   3   5   21.15    0.58
  -1   3   5   20.23    0.57
   0  -3  -5    4.70    0.18
   0   3   5    4.46    0.19
   0   3   5    4.66    0.21
   0   3   5    4.16    0.21
  -1  -3  -5    2.51    0.16
   1   3   5    2.41    0.19
   1   3   5    2.39    0.15
   1   3   5    2.27    0.15
   1   3   5    2.50    0.11
  -2  -3  -5  302.32    5.06
   2   3   5  307.89    5.29
   2   3   5  300.22    5.04
   2   3   5  303.32    5.05
   2   3   5  306.46    5.34
  -3  -3  -5   15.72    0.51
  -3  -3  -5   16.37    0.36
   3   3   5   16.36    0.53
   3   3   5   15.59    0.46
   3   3   5   16.86    0.47
   3   3   5   16.03    0.54
  -4  -3  -5    7.81    0.37
  -4  -3  -5    9.24    0.28
   4   3   5    8.39    0.38
   4   3   5    8.96    0.40
   4   3   5    8.48    0.35
  -5  -3  -5    4.52    0.23
  -5  -3  -5    4.43    0.30
   5   3   5    3.93    0.29
   5   3   5    4.93    0.29
   5   3   5    4.71    0.30
  -6  -3  -5    2.25    0.20
  -6  -3  -5    1.86    0.23
   6   3   5    1.77    0.21
   6   3   5    1.58    0.22
   6   3   5    1.96    0.21
  -7  -3  -5   28.65    0.95
  -7  -3  -5   30.94    0.87
   7   3   5   29.47    0.95
   7   3   5   30.50    0.92
   7   3   5   28.99    0.99
  -8  -3  -5   25.34    0.92
  -8  -3  -5   26.46    0.86
   8   3   5   28.03    0.91
   8   3   5   25.64    0.93
   8   3   5   25.68    0.97
  -9  -3  -5    9.19    0.56
  -9  -3  -5    7.79    0.47
   9   3   5    8.54    0.58
   9   3   5    8.80    0.55
   9   3   5    8.90    0.50
 -10  -3  -5    0.33    0.20
  10   3   5    0.35    0.20
   7  -4  -5    6.53    0.57
  -7   4   5    5.65    0.50
   6  -4  -5   17.55    0.88
  -6   4   5   17.38    0.81
  -6   4   5   16.92    0.75
   5  -4  -5   53.47    1.44
   5  -4  -5   50.11    1.54
  -5   4   5   52.87    1.48
  -5   4   5   52.96    1.40
   4  -4  -5    5.24    0.42
   4  -4  -5    4.51    0.35
  -4   4   5    4.24    0.34
  -4   4   5    4.74    0.33
   3  -4  -5    0.20    0.12
   3  -4  -5    0.61    0.17
  -3   4   5    0.45    0.13
  -3   4   5    0.37    0.12
   2  -4  -5    1.25    0.19
  -2   4   5    1.18    0.16
  -2   4   5    1.29    0.16
   1  -4  -5    4.15    0.28
   1  -4  -5    4.22    0.14
  -1   4   5    3.90    0.24
  -1   4   5    4.23    0.24
  -1   4   5    4.06    0.24
   0  -4  -5   22.00    0.51
   0  -4  -5   22.55    0.70
   0   4   5   22.62    0.61
   0   4   5   21.85    0.54
  -1  -4  -5  180.54    3.08
   1   4   5  180.60    3.30
   1   4   5  180.61    3.10
   1   4   5  180.11    3.15
   1   4   5  177.73    3.15
  -2  -4  -5    0.23    0.08
   2   4   5    0.13    0.07
   2   4   5    0.30    0.08
   2   4   5    0.22    0.07
  -3  -4  -5    0.41    0.11
   3   4   5    0.36    0.10
   3   4   5    0.39    0.09
   3   4   5    0.43    0.09
  -4  -4  -5    8.88    0.41
  -4  -4  -5    8.69    0.34
   4   4   5    9.95    0.39
   4   4   5    8.67    0.40
   4   4   5    8.85    0.36
   4   4   5    9.45    0.42
  -5  -4  -5    0.70    0.16
  -5  -4  -5    0.82    0.09
   5   4   5    0.95    0.17
   5   4   5    1.19    0.16
   5   4   5    0.97    0.16
  -6  -4  -5   18.61    0.70
   6   4   5   18.16    0.67
   6   4   5   17.85    0.70
   6   4   5   19.51    0.67
  -7  -4  -5    9.17    0.51
   7   4   5    9.25    0.49
   7   4   5    9.41    0.47
   7   4   5   10.18    0.55
  -8  -4  -5    1.31    0.24
   8   4   5    0.71    0.19
   8   4   5    0.89    0.22
   8   4   5    0.77    0.18
  -9  -4  -5    0.02    0.15
   9   4   5   -0.08    0.10
   9   4   5    0.07    0.12
   9   4   5   -0.10    0.14
 -10  -4  -5    0.64    0.24
  10   4   5    1.21    0.29
   7  -5  -5    1.89    0.35
  -7   5   5    1.38    0.30
   6  -5  -5    7.67    0.57
   6  -5  -5    8.09    0.55
  -6   5   5    7.05    0.52
  -6   5   5    7.43    0.51
   5  -5  -5    4.46    0.42
   5  -5  -5    4.10    0.39
  -5   5   5    4.23    0.37
  -5   5   5    3.82    0.37
   4  -5  -5    7.05    0.46
   4  -5  -5    6.89    0.48
  -4   5   5    6.51    0.43
  -4   5   5    6.54    0.41
   3  -5  -5   29.33    0.97
   3  -5  -5   29.61    1.02
  -3   5   5   28.93    0.91
  -3   5   5   30.80    0.91
   2  -5  -5   32.25    0.98
  -2   5   5   31.43    0.88
  -2   5   5   30.26    0.87
   1  -5  -5   61.69    1.48
  -1   5   5   60.37    1.35
  -1   5   5   59.75    1.31
   0  -5  -5    3.19    0.18
   0  -5  -5    2.69    0.25
   0   5   5    3.51    0.23
   0   5   5    3.04    0.18
  -1  -5  -5    0.06    0.06
  -1  -5  -5   -0.02    0.06
  -1  -5  -5   -0.03    0.05
   1   5   5    0.02    0.06
   1   5   5    0.03    0.06
   1   5   5    0.10    0.08
   1   5   5    0.03    0.03
  -2  -5  -5   59.92    1.28
  -2  -5  -5   62.44    1.24
   2   5   5   58.66    1.29
   2   5   5   62.08    1.35
   2   5   5   58.10    1.29
  -3  -5  -5   11.39    0.45
  -3  -5  -5   10.49    0.38
   3   5   5   10.37    0.41
   3   5   5   10.41    0.44
   3   5   5   10.25    0.41
  -4  -5  -5   37.14    0.99
   4   5   5   36.65    0.98
   4   5   5   36.73    0.94
  -5  -5  -5    3.24    0.29
   5   5   5    3.10    0.25
   5   5   5    3.65    0.27
   5   5   5    3.71    0.29
  -6  -5  -5    0.58    0.17
   6   5   5    0.37    0.13
   6   5   5    0.56    0.14
   6   5   5    0.43    0.15
  -7  -5  -5   15.03    0.67
   7   5   5   13.49    0.62
   7   5   5   15.20    0.68
   7   5   5   14.62    0.59
  -8  -5  -5   14.04    0.69
   8   5   5   14.53    0.62
   8   5   5   15.30    0.70
   8   5   5   14.21    0.72
  -9  -5  -5    5.18    0.46
   9   5   5    5.44    0.39
   9   5   5    5.67    0.49
 -10  -5  -5    5.15    0.49
  10   5   5    4.37    0.47
   7  -6  -5    2.87    0.41
  -7   6   5    2.18    0.36
   6  -6  -5    1.99    0.34
   6  -6  -5    1.71    0.31
  -6   6   5    1.74    0.31
   5  -6  -5    0.52    0.21
   5  -6  -5    0.78    0.23
  -5   6   5    1.00    0.23
  -5   6   5    0.57    0.19
   4  -6  -5   47.69    1.44
   4  -6  -5   46.39    1.43
  -4   6   5   46.89    1.36
  -4   6   5   50.09    1.34
   3  -6  -5    3.95    0.37
   3  -6  -5    3.72    0.36
  -3   6   5    4.05    0.33
  -3   6   5    3.30    0.30
   2  -6  -5    1.38    0.23
  -2   6   5    1.27    0.19
  -2   6   5    1.34    0.20
   1  -6  -5    0.15    0.12
  -1   6   5    0.10    0.09
  -1   6   5    0.25    0.10
   0  -6  -5   15.97    0.47
   0  -6  -5   15.77    0.65
   0   6   5   16.12    0.48
   0   6   5   15.90    0.57
  -1  -6  -5   69.30    1.40
   1   6   5   66.60    1.49
   1   6   5   69.34    1.31
  -2  -6  -5   20.44    0.62
  -2  -6  -5   19.82    0.71
   2   6   5   19.55    0.63
   2   6   5   19.94    0.64
  -3  -6  -5   50.35    1.21
   3   6   5   52.21    1.21
   3   6   5   51.02    1.21
   3   6   5   51.20    1.23
  -4  -6  -5    1.17    0.19
   4   6   5    1.02    0.16
   4   6   5    0.85    0.16
  -5  -6  -5    0.17    0.12
   5   6   5    0.27    0.12
   5   6   5    0.26    0.11
  -6  -6  -5   30.96    0.99
   6   6   5   29.41    0.94
   6   6   5   28.74    0.96
  -7  -6  -5    0.84    0.21
   7   6   5    1.39    0.23
   7   6   5    0.88    0.21
  -8  -6  -5    3.47    0.38
   8   6   5    3.45    0.35
   8   6   5    3.94    0.40
  -9  -6  -5    0.03    0.15
   9   6   5    0.03    0.16
 -10  -6  -5    0.86    0.27
  10   6   5    0.44    0.22
   6  -7  -5    4.91    0.50
  -6   7   5    4.40    0.47
   5  -7  -5    3.26    0.39
   5  -7  -5    3.57    0.42
  -5   7   5    3.31    0.37
   4  -7  -5    1.50    0.27
   4  -7  -5    1.07    0.25
  -4   7   5    1.32    0.25
  -4   7   5    1.25    0.24
   3  -7  -5    1.27    0.24
   3  -7  -5    1.43    0.27
  -3   7   5    1.09    0.21
  -3   7   5    1.74    0.25
   2  -7  -5    2.67    0.32
  -2   7   5    3.11    0.28
  -2   7   5    2.93    0.28
   1  -7  -5   15.66    0.71
  -1   7   5   16.37    0.58
  -1   7   5   15.97    0.63
   0  -7  -5    5.22    0.39
   0  -7  -5    5.39    0.28
   0   7   5    4.87    0.27
   0   7   5    5.70    0.35
  -1  -7  -5   24.67    0.88
  -1  -7  -5   25.34    0.71
   1   7   5   25.87    0.80
  -2  -7  -5    7.22    0.37
  -2  -7  -5    7.74    0.45
   2   7   5    6.71    0.36
   2   7   5    6.34    0.37
  -3  -7  -5    3.25    0.28
  -3  -7  -5    3.59    0.31
   3   7   5    3.27    0.28
   3   7   5    3.34    0.26
   3   7   5    3.07    0.26
  -4  -7  -5   12.38    0.57
  -4  -7  -5   12.87    0.56
   4   7   5   11.68    0.52
   4   7   5   12.36    0.53
  -5  -7  -5   45.57    1.25
   5   7   5   46.90    1.23
   5   7   5   42.99    1.20
  -6  -7  -5    3.85    0.36
   6   7   5    3.82    0.33
   6   7   5    4.02    0.35
  -7  -7  -5    0.09    0.12
   7   7   5   -0.16    0.09
   7   7   5   -0.03    0.10
  -8  -7  -5    0.99    0.25
   8   7   5    0.97    0.24
  -9  -7  -5    4.79    0.47
   9   7   5    6.18    0.52
 -10  -7  -5   11.12    0.72
   5  -8  -5    6.79    0.59
  -5   8   5    6.86    0.53
   4  -8  -5    9.32    0.64
  -4   8   5    9.98    0.59
   3  -8  -5    0.44    0.21
   3  -8  -5    0.68    0.20
  -3   8   5    0.53    0.18
   2  -8  -5   13.56    0.72
   2  -8  -5   12.40    0.62
  -2   8   5   13.27    0.59
  -2   8   5   12.72    0.61
   1  -8  -5    0.11    0.13
  -1   8   5    0.15    0.11
   0  -8  -5    1.05    0.24
   0   8   5    0.78    0.18
  -1  -8  -5    0.03    0.08
  -1  -8  -5   -0.12    0.06
   1   8   5   -0.03    0.08
  -2  -8  -5    8.56    0.43
  -2  -8  -5    8.29    0.50
   2   8   5    8.46    0.45
   2   8   5    7.99    0.41
  -3  -8  -5   28.33    0.87
  -3  -8  -5   25.74    0.93
   3   8   5   27.05    0.83
   3   8   5   28.44    0.89
   3   8   5   28.83    0.90
  -4  -8  -5   11.06    0.54
  -4  -8  -5   11.54    0.57
   4   8   5   10.97    0.52
   4   8   5   10.52    0.50
  -5  -8  -5   16.01    0.70
  -5  -8  -5   15.66    0.68
   5   8   5   16.91    0.67
   5   8   5   16.66    0.68
  -6  -8  -5    0.00    0.11
  -6  -8  -5   -0.13    0.09
   6   8   5   -0.05    0.08
   6   8   5    0.02    0.11
  -7  -8  -5    0.04    0.15
   7   8   5    0.17    0.14
  -8  -8  -5   10.02    0.64
   8   8   5   11.39    0.66
  -9  -8  -5   -0.03    0.14
   9   8   5   -0.06    0.16
 -10  -8  -5    4.35    0.49
   4  -9  -5    0.97    0.30
  -4   9   5    1.20    0.27
   2  -9  -5    0.07    0.14
   1  -9  -5    4.82    0.46
   0  -9  -5    9.53    0.60
   0   9   5   10.80    0.55
  -1  -9  -5    0.23    0.12
  -1  -9  -5    0.07    0.10
   1   9   5    0.43    0.15
  -2  -9  -5    1.58    0.27
  -2  -9  -5    1.41    0.21
   2   9   5    1.41    0.23
   2   9   5    1.37    0.20
  -3  -9  -5    4.79    0.36
  -3  -9  -5    4.58    0.40
   3   9   5    4.80    0.33
   3   9   5    4.23    0.36
   3   9   5    4.49    0.36
  -4  -9  -5   24.59    0.87
  -4  -9  -5   24.24    0.92
   4   9   5   24.12    0.81
   4   9   5   24.54    0.87
  -5  -9  -5    3.75    0.36
  -5  -9  -5    4.50    0.40
   5   9   5    4.08    0.36
   5   9   5    4.54    0.36
  -6  -9  -5    2.60    0.34
  -6  -9  -5    2.75    0.32
   6   9   5    2.03    0.27
  -7  -9  -5    9.38    0.60
  -7  -9  -5    9.89    0.55
   7   9   5    8.74    0.55
  -8  -9  -5    0.37    0.19
   8   9   5    0.39    0.20
  -9  -9  -5    1.38    0.32
   9   9   5    1.99    0.35
   3 -10  -5    1.43    0.35
   2 -10  -5    3.03    0.43
   1 -10  -5    4.35    0.48
   0 -10  -5    0.02    0.13
  -1 -10  -5    0.85    0.24
  -1 -10  -5    0.81    0.18
  -2 -10  -5    0.69    0.18
  -2 -10  -5    0.71    0.21
  -3 -10  -5    0.31    0.16
  -3 -10  -5    0.39    0.18
   3  10   5    0.30    0.13
  -4 -10  -5    2.78    0.34
  -4 -10  -5    2.72    0.32
   4  10   5    3.28    0.30
  -5 -10  -5   19.37    0.85
  -5 -10  -5   19.29    0.84
   5  10   5   21.63    0.80
  -6 -10  -5    2.37    0.34
  -6 -10  -5    1.94    0.29
   6  10   5    2.78    0.32
  -7 -10  -5    1.91    0.34
   7  10   5    1.88    0.30
  -8 -10  -5   -0.08    0.16
   8  10   5   -0.06    0.15
   2 -11  -5    1.95    0.38
   0 -11  -5    5.34    0.53
  -1 -11  -5    2.51    0.37
  -2 -11  -5    2.05    0.34
  -2 -11  -5    2.57    0.30
  -3 -11  -5    0.50    0.21
  -3 -11  -5    0.57    0.19
  -4 -11  -5    0.56    0.21
  -4 -11  -5    0.49    0.21
  -5 -11  -5    0.14    0.16
  -5 -11  -5    0.37    0.19
   5  11   5    0.18    0.14
  -6 -11  -5    2.85    0.36
  -6 -11  -5    2.00    0.34
   6  11   5    2.70    0.32
  -7 -11  -5    2.66    0.39
   7  11   5    1.91    0.31
  -1 -12  -5    2.77    0.42
  -2 -12  -5    0.35    0.21
  -3 -12  -5    1.32    0.28
  -3 -12  -5    1.15    0.30
  -4 -12  -5    2.14    0.33
  -4 -12  -5    1.48    0.31
  -5 -12  -5    4.05    0.45
  -5 -12  -5    6.37    0.55
  -6 -12  -5    0.09    0.18
  -4  -9   6    5.06    0.42
  -4  -9   6    5.58    0.53
  -4  -9   6    5.64    0.49
   3   9  -6    0.62    0.22
  -3  -9   6    0.54    0.20
  -3  -9   6    0.71    0.24
  -3  -9   6    0.58    0.19
   2   9  -6    2.14    0.32
  -2  -9   6    2.10    0.32
  -2  -9   6    2.49    0.29
  -2  -9   6    1.81    0.33
   1   9  -6    0.45    0.18
  -1  -9   6    0.60    0.23
  -1  -9   6    0.56    0.20
  -1  -9   6    0.63    0.18
   0   9  -6    0.46    0.18
   0  -9   6    0.19    0.17
   0  -9   6    0.27    0.14
   0  -9   6    0.43    0.23
  -1   9  -6    4.11    0.41
   1  -9   6    4.68    0.39
   1  -9   6    3.40    0.40
  -2   9  -6    0.34    0.18
   2  -9   6    0.37    0.17
   2  -9   6    0.41    0.19
   2  -9   6    0.18    0.18
  -3   9  -6    0.98    0.26
   3  -9   6    1.18    0.29
   3  -9   6    0.95    0.23
   3  -9   6    0.81    0.26
  -5  -8   6   13.17    0.66
  -5  -8   6   12.91    0.76
  -5  -8   6   12.27    0.67
  -4  -8   6    0.90    0.24
  -4  -8   6    0.94    0.21
  -3  -8   6    5.55    0.46
  -3  -8   6    5.56    0.40
  -3  -8   6    6.54    0.51
   2   8  -6    0.45    0.18
  -2  -8   6    0.95    0.26
  -2  -8   6    1.23    0.21
  -2  -8   6    1.19    0.25
   1   8  -6   -0.06    0.09
  -1  -8   6    0.09    0.11
  -1  -8   6   -0.08    0.11
  -1  -8   6    0.13    0.16
   0   8  -6   14.89    0.73
   0  -8   6   14.42    0.79
   0  -8   6   14.43    0.71
   0  -8   6   15.11    0.64
  -1   8  -6    0.14    0.12
   1  -8   6   -0.14    0.08
   1  -8   6   -0.05    0.09
   1  -8   6    0.02    0.13
  -2   8  -6    4.79    0.43
   2  -8   6    5.50    0.40
   2  -8   6    5.59    0.49
   2  -8   6    5.14    0.45
  -3   8  -6    1.35    0.28
   3  -8   6    1.63    0.32
   3  -8   6    1.32    0.28
   3  -8   6    1.70    0.26
  -4   8  -6    2.21    0.34
   4  -8   6    2.04    0.37
   4  -8   6    2.47    0.36
   4  -8   6    2.54    0.32
  -5   8  -6   18.42    0.94
  -5   8  -6   18.12    0.82
   5  -8   6   17.64    0.89
   5  -8   6   18.24    1.00
   5  -8   6   18.44    0.86
  -6  -7   6    6.30    0.47
  -6  -7   6    4.57    0.40
  -6  -7   6    4.73    0.48
  -5  -7   6    1.94    0.29
  -5  -7   6    1.59    0.25
  -5  -7   6    1.61    0.30
  -4  -7   6    0.14    0.13
  -4  -7   6    0.11    0.11
  -4  -7   6    0.06    0.13
  -3  -7   6   -0.07    0.09
  -3  -7   6    0.14    0.10
  -3  -7   6    0.00    0.12
  -2  -7   6   12.35    0.62
  -2  -7   6   12.93    0.55
  -2  -7   6   12.06    0.67
   1   7  -6    8.94    0.54
  -1  -7   6    8.11    0.55
  -1  -7   6    7.59    0.41
  -1  -7   6    8.41    0.50
   0   7  -6    0.77    0.20
   0  -7   6    0.63    0.18
   0  -7   6    0.65    0.15
   0  -7   6    0.62    0.20
   0  -7   6    0.88    0.21
  -1   7  -6    4.13    0.38
   1  -7   6    3.62    0.41
   1  -7   6    3.35    0.34
   1  -7   6    3.72    0.30
   1  -7   6    3.34    0.35
  -2   7  -6    5.62    0.43
   2  -7   6    4.97    0.44
   2  -7   6    4.58    0.40
   2  -7   6    5.08    0.36
  -3   7  -6    0.09    0.12
   3  -7   6   -0.03    0.11
   3  -7   6    0.13    0.14
   3  -7   6    0.07    0.11
  -4   7  -6    7.03    0.52
   4  -7   6    7.62    0.48
   4  -7   6    7.13    0.53
   4  -7   6    6.86    0.57
  -5   7  -6    0.21    0.13
  -5   7  -6   -0.16    0.11
   5  -7   6    0.51    0.20
   5  -7   6    0.59    0.22
   5  -7   6    0.23    0.14
  -6   7  -6   -0.01    0.18
  -6   7  -6    0.06    0.14
   6  -7   6    0.14    0.19
   6  -7   6    0.09    0.15
   6  -7   6    0.27    0.21
   7   6  -6    0.83    0.31
  -7  -6   6    0.57    0.20
  -7  -6   6    0.31    0.19
   6   6  -6    5.30    0.52
  -6  -6   6    4.54    0.46
  -6  -6   6    4.53    0.39
   5   6  -6   15.27    0.79
  -5  -6   6   16.43    0.70
  -5  -6   6   16.87    0.69
  -5  -6   6   13.95    0.74
  -4  -6   6    3.50    0.37
  -4  -6   6    3.74    0.34
  -4  -6   6    3.75    0.31
  -3  -6   6   15.69    0.66
  -3  -6   6   14.13    0.56
  -3  -6   6   14.76    0.72
  -2  -6   6    0.16    0.10
  -2  -6   6    0.03    0.07
  -2  -6   6   -0.06    0.09
   1   6  -6   17.59    0.75
  -1  -6   6   17.85    0.61
  -1  -6   6   19.09    0.80
  -1  -6   6   17.87    0.71
   0   6  -6    3.09    0.31
   0  -6   6    3.21    0.31
   0  -6   6    2.92    0.33
   0  -6   6    3.46    0.30
   0  -6   6    3.21    0.25
  -1   6  -6    4.99    0.38
   1  -6   6    5.21    0.42
   1  -6   6    5.60    0.33
   1  -6   6    5.12    0.39
   1  -6   6    5.09    0.38
  -2   6  -6   16.76    0.71
   2  -6   6   15.28    0.68
   2  -6   6   16.69    0.75
   2  -6   6   15.39    0.59
  -3   6  -6    0.22    0.13
   3  -6   6    0.08    0.09
   3  -6   6    0.42    0.17
   3  -6   6    0.40    0.16
  -4   6  -6   10.48    0.59
   4  -6   6   10.30    0.60
   4  -6   6    9.27    0.49
   4  -6   6    8.98    0.61
  -5   6  -6    0.38    0.17
  -5   6  -6    0.25    0.13
   5  -6   6    0.01    0.13
   5  -6   6    0.00    0.13
   5  -6   6    0.29    0.15
  -6   6  -6    0.01    0.15
  -6   6  -6    0.04    0.12
   6  -6   6    0.25    0.14
   6  -6   6    0.00    0.14
   6  -6   6   -0.01    0.13
  -7   6  -6   14.09    0.71
   7  -6   6   14.14    0.80
   7  -6   6   15.21    0.77
   7  -6   6   14.74    0.90
   7   5  -6    1.89    0.38
  -7  -5   6    1.63    0.32
  -7  -5   6    2.14    0.30
   6   5  -6   15.06    0.83
  -6  -5   6   12.93    0.73
  -6  -5   6   14.12    0.66
   5   5  -6    2.60    0.35
  -5  -5   6    2.90    0.34
  -5  -5   6    3.22    0.30
  -5  -5   6    2.93    0.29
   4   5  -6   14.79    0.72
  -4  -5   6   15.53    0.60
  -4  -5   6   15.93    0.63
  -4  -5   6   15.43    0.73
   3   5  -6    4.76    0.37
  -3  -5   6    5.02    0.34
  -3  -5   6    5.20    0.31
  -3  -5   6    4.61    0.39
   2   5  -6   13.70    0.58
  -2  -5   6   14.31    0.51
  -2  -5   6   14.07    0.65
  -2  -5   6   14.40    0.59
  -1  -5   6   27.71    0.96
  -1  -5   6   29.84    0.77
  -1  -5   6   29.36    0.90
   0   5  -6    7.93    0.45
   0  -5   6    7.14    0.33
   0  -5   6    7.23    0.42
   0  -5   6    7.18    0.40
   0  -5   6    7.19    0.46
  -1   5  -6   48.36    1.33
   1  -5   6   51.46    1.42
   1  -5   6   49.44    1.13
   1  -5   6   49.19    1.33
   1  -5   6   51.19    1.32
  -2   5  -6    0.14    0.12
   2  -5   6    0.13    0.08
   2  -5   6    0.07    0.12
   2  -5   6    0.10    0.10
   2  -5   6    0.10    0.10
  -3   5  -6   10.94    0.55
   3  -5   6   10.15    0.54
   3  -5   6    9.98    0.45
   3  -5   6   10.33    0.59
  -4   5  -6    2.17    0.28
   4  -5   6    1.92    0.30
   4  -5   6    2.01    0.23
   4  -5   6    2.04    0.29
  -5   5  -6    0.05    0.11
  -5   5  -6    0.09    0.10
   5  -5   6    0.06    0.13
   5  -5   6    0.08    0.13
   5  -5   6    0.12    0.10
  -6   5  -6   13.69    0.74
  -6   5  -6   14.91    0.67
   6  -5   6   13.69    0.80
   6  -5   6   13.24    0.72
   6  -5   6   14.91    0.67
  -7   5  -6    1.10    0.29
  -7   5  -6    1.19    0.24
   7  -5   6    0.80    0.26
   7  -5   6    1.11    0.24
   7  -5   6    1.28    0.31
  -8   5  -6    0.32    0.22
  -8   5  -6   -0.08    0.11
   8  -5   6   -0.10    0.12
   8  -5   6    0.08    0.21
   8  -5   6    0.19    0.17
   7   4  -6    0.25    0.23
  -7  -4   6   -0.08    0.12
  -7  -4   6    0.03    0.12
   6   4  -6   -0.11    0.14
  -6  -4   6    0.06    0.13
  -6  -4   6   -0.05    0.10
   5   4  -6    7.20    0.53
  -5  -4   6    8.09    0.44
  -5  -4   6    7.38    0.41
  -5  -4   6    7.27    0.50
   4   4  -6    3.33    0.36
  -4  -4   6    3.17    0.26
  -4  -4   6    3.39    0.34
  -4  -4   6    3.87    0.29
   3   4  -6    6.00    0.41
  -3  -4   6    5.64    0.30
  -3  -4   6    5.16    0.39
  -3  -4   6    6.16    0.36
   2   4  -6   16.99    0.66
  -2  -4   6   14.99    0.65
  -2  -4   6   16.58    0.60
  -2  -4   6   16.42    0.51
   1   4  -6    6.87    0.37
  -1  -4   6    6.73    0.32
  -1  -4   6    6.18    0.39
  -1  -4   6    6.61    0.29
  -1  -4   6    6.31    0.36
   0   4  -6   -0.02    0.06
   0   4  -6    0.03    0.08
   0  -4   6    0.05    0.08
   0  -4   6    0.03    0.05
   0  -4   6    0.01    0.07
   0  -4   6    0.02    0.07
  -1   4  -6    1.65    0.21
   1  -4   6    1.68    0.21
   1  -4   6    1.87    0.24
   1  -4   6    1.57    0.14
   1  -4   6    1.70    0.22
  -2   4  -6   13.03    0.56
   2  -4   6   13.02    0.57
   2  -4   6   13.98    0.61
   2  -4   6   13.19    0.45
   2  -4   6   12.78    0.61
  -3   4  -6   11.05    0.52
   3  -4   6   11.08    0.44
   3  -4   6   10.95    0.57
   3  -4   6   10.62    0.54
  -4   4  -6   10.01    0.53
  -4   4  -6   10.03    0.49
   4  -4   6    8.45    0.50
   4  -4   6    9.44    0.44
   4  -4   6    8.99    0.55
  -5   4  -6   11.49    0.55
  -5   4  -6   11.19    0.59
   5  -4   6   12.14    0.63
   5  -4   6   12.58    0.68
   5  -4   6   11.53    0.53
  -6   4  -6    0.07    0.09
  -6   4  -6    0.18    0.15
   6  -4   6    0.13    0.12
   6  -4   6    0.27    0.17
   6  -4   6    0.16    0.10
  -7   4  -6    0.27    0.15
  -7   4  -6    0.61    0.23
   7  -4   6    0.47    0.17
   7  -4   6    0.14    0.17
   7  -4   6    0.34    0.18
  -8   4  -6    3.35    0.43
  -8   4  -6    3.25    0.36
   8  -4   6    3.03    0.44
   8  -4   6    3.86    0.39
  -8  -3   6    3.12    0.38
  -8  -3   6    2.78    0.40
   7   3  -6    0.72    0.28
  -7  -3   6    0.67    0.20
  -7  -3   6    0.82    0.24
   6   3  -6   27.08    1.15
  -6  -3   6   27.46    1.04
  -6  -3   6   26.31    0.92
   5   3  -6    1.37    0.27
  -5  -3   6    1.57    0.21
  -5  -3   6    1.76    0.27
   4   3  -6   25.38    0.97
  -4  -3   6   25.08    0.76
  -4  -3   6   26.37    0.92
  -4  -3   6   24.72    0.73
   3   3  -6    1.18    0.22
  -3  -3   6    0.81    0.15
  -3  -3   6    1.17    0.14
  -3  -3   6    0.99    0.19
   2   3  -6   58.44    1.45
  -2  -3   6   57.75    1.18
  -2  -3   6   56.88    1.44
  -2  -3   6   55.52    1.27
   1   3  -6   37.77    1.02
  -1  -3   6   37.41    0.79
  -1  -3   6   37.89    1.06
  -1  -3   6   37.63    0.80
  -1  -3   6   36.66    0.88
  -1  -3   6   36.42    0.95
   0   3  -6    2.33    0.21
   0  -3   6    2.62    0.14
   0  -3   6    2.17    0.22
   0  -3   6    2.63    0.21
   0  -3   6    2.21    0.13
   0  -3   6    2.38    0.14
   0  -3   6    2.40    0.24
  -1   3  -6   36.74    1.01
   1  -3   6   37.20    0.75
   1  -3   6   36.33    0.77
   1  -3   6   36.88    0.98
   1  -3   6   35.64    1.03
   1  -3   6   36.22    1.00
  -2   3  -6    0.82    0.15
   2  -3   6    0.83    0.17
   2  -3   6    0.92    0.10
   2  -3   6    0.96    0.10
   2  -3   6    0.66    0.15
   2  -3   6    0.87    0.18
  -3   3  -6   39.29    1.06
   3  -3   6   38.39    0.90
   3  -3   6   37.84    1.08
   3  -3   6   37.30    1.13
  -4   3  -6    6.97    0.41
  -4   3  -6    7.73    0.41
   4  -3   6    8.01    0.49
   4  -3   6    7.51    0.45
   4  -3   6    6.83    0.34
  -5   3  -6    1.51    0.23
  -5   3  -6    1.58    0.21
   5  -3   6    1.68    0.25
   5  -3   6    1.28    0.18
   5  -3   6    1.51    0.26
  -6   3  -6    1.71    0.24
  -6   3  -6    1.81    0.27
   6  -3   6    1.12    0.19
   6  -3   6    1.42    0.27
   6  -3   6    1.18    0.25
  -7   3  -6    0.66    0.22
  -7   3  -6    0.83    0.20
   7  -3   6    0.47    0.21
   7  -3   6    0.80    0.19
   7  -3   6    0.33    0.18
  -8   3  -6    5.95    0.53
  -8   3  -6    7.53    0.49
   8  -3   6    6.57    0.48
   8  -3   6    7.03    0.58
  -9   3  -6    0.22    0.22
  -9   3  -6    1.09    0.25
   9  -3   6    1.00    0.29
   9  -3   6    1.03    0.26
   8   2  -6    0.05    0.21
  -8  -2   6    0.01    0.15
  -8  -2   6    0.01    0.15
   7   2  -6   11.14    0.76
  -7  -2   6   11.87    0.63
  -7  -2   6   11.02    0.67
   6   2  -6   10.89    0.70
  -6  -2   6   10.42    0.54
  -6  -2   6   10.54    0.61
   5   2  -6    0.06    0.13
  -5  -2   6    0.03    0.08
  -5  -2   6    0.23    0.13
   4   2  -6    3.70    0.37
  -4  -2   6    4.32    0.34
  -4  -2   6    4.02    0.25
  -4  -2   6    4.18    0.27
   3   2  -6    2.35    0.28
  -3  -2   6    2.03    0.24
  -3  -2   6    2.21    0.18
  -3  -2   6    2.13    0.19
   2   2  -6   89.85    1.98
  -2  -2   6   88.05    1.64
  -2  -2   6   85.81    1.64
  -2  -2   6   85.56    1.71
  -2  -2   6   88.82    1.93
  -2  -2   6   86.77    1.63
   1   2  -6   11.61    0.51
  -1  -2   6   11.31    0.38
  -1  -2   6   11.54    0.32
  -1  -2   6   10.77    0.42
  -1  -2   6   11.73    0.33
  -1  -2   6   11.29    0.48
   0  -2   6   40.14    0.97
   0  -2   6   39.48    0.74
   0  -2   6   40.17    0.96
   0  -2   6   38.95    0.74
   0  -2   6   39.28    1.03
  -1   2  -6    8.84    0.40
   1  -2   6    9.29    0.24
   1  -2   6    9.12    0.23
   1  -2   6    9.12    0.41
   1  -2   6    9.29    0.41
   1  -2   6    8.97    0.42
  -2   2  -6    0.70    0.13
   2  -2   6    0.13    0.04
   2  -2   6    0.77    0.15
   2  -2   6    0.14    0.09
   2  -2   6    0.14    0.05
   2  -2   6    0.04    0.07
  -3   2  -6   55.64    1.31
  -3   2  -6   55.24    1.28
   3  -2   6   53.99    1.35
   3  -2   6   54.86    1.13
   3  -2   6   55.79    1.16
   3  -2   6   56.43    1.12
   3  -2   6   55.90    1.42
  -4   2  -6   39.92    1.05
  -4   2  -6   39.87    1.08
   4  -2   6   42.06    0.97
   4  -2   6   41.53    0.93
   4  -2   6   39.01    1.12
   4  -2   6   39.53    1.19
  -5   2  -6   50.67    1.33
  -5   2  -6   51.44    1.28
   5  -2   6   49.74    1.36
   5  -2   6   52.85    1.16
   5  -2   6   48.74    1.43
   5  -2   6   49.92    1.20
  -6   2  -6    1.20    0.20
  -6   2  -6    0.93    0.21
   6  -2   6    1.02    0.24
   6  -2   6    0.70    0.15
   6  -2   6    0.76    0.21
  -7   2  -6    5.71    0.46
  -7   2  -6    6.67    0.43
   7  -2   6    5.76    0.49
   7  -2   6    5.75    0.40
  -8   2  -6    1.18    0.23
  -8   2  -6    0.69    0.23
   8  -2   6    0.75    0.24
   8  -2   6    0.85    0.20
  -9   2  -6    0.28    0.20
  -9   2  -6    0.29    0.16
   9  -2   6    0.19    0.17
   9  -2   6    0.21    0.16
   8   1  -6    3.55    0.50
  -8  -1   6    4.44    0.46
  -8  -1   6    4.14    0.43
   7   1  -6   14.92    0.88
  -7  -1   6   14.57    0.76
  -7  -1   6   15.69    0.72
   6   1  -6    0.26    0.18
  -6  -1   6    0.35    0.16
  -6  -1   6    0.41    0.15
   5   1  -6    1.71    0.31
  -5  -1   6    1.57    0.24
  -5  -1   6    1.17    0.18
   4   1  -6   50.44    1.51
  -4  -1   6   54.51    1.27
  -4  -1   6   56.05    1.44
   3   1  -6    3.53    0.34
  -3  -1   6    3.67    0.23
  -3  -1   6    3.17    0.28
  -3  -1   6    3.44    0.20
   2   1  -6   23.75    0.83
  -2  -1   6   24.26    0.62
  -2  -1   6   23.98    0.75
  -2  -1   6   24.27    0.59
  -2  -1   6   23.64    0.59
   1   1  -6    1.79    0.21
  -1  -1   6    1.94    0.12
  -1  -1   6    2.06    0.16
  -1  -1   6    1.88    0.19
  -1  -1   6    1.82    0.11
  -1  -1   6    2.20    0.17
   0  -1   6    0.02    0.05
   0  -1   6    0.04    0.05
   0  -1   6    0.00    0.05
   1  -1   6   13.40    0.48
   1  -1   6   13.07    0.47
   1  -1   6   12.29    0.47
  -2   1  -6   61.26    1.34
  -2   1  -6   60.10    1.29
   2  -1   6   61.61    1.09
   2  -1   6   61.05    1.07
   2  -1   6   60.62    1.41
   2  -1   6   60.71    1.38
   2  -1   6   60.00    1.36
  -3   1  -6   37.68    0.95
  -3   1  -6   38.04    0.95
   3  -1   6   38.37    0.80
   3  -1   6   37.13    0.80
   3  -1   6   38.58    1.06
   3  -1   6   38.24    0.89
   3  -1   6   37.79    1.02
  -4   1  -6    9.18    0.42
  -4   1  -6    9.39    0.43
   4  -1   6   10.11    0.49
   4  -1   6   10.09    0.37
   4  -1   6    9.75    0.50
   4  -1   6   10.05    0.37
   4  -1   6    9.42    0.38
  -5   1  -6    1.18    0.18
  -5   1  -6    0.89    0.16
   5  -1   6    1.21    0.15
   5  -1   6    0.73    0.19
   5  -1   6    0.86    0.20
   5  -1   6    1.20    0.16
  -6   1  -6    0.98    0.20
  -6   1  -6    0.94    0.18
   6  -1   6    0.91    0.21
   6  -1   6    0.75    0.15
   6  -1   6    1.00    0.17
  -7   1  -6    4.22    0.35
  -7   1  -6    3.98    0.37
   7  -1   6    4.89    0.34
   7  -1   6    4.51    0.34
   7  -1   6    4.87    0.43
  -8   1  -6    5.42    0.46
  -8   1  -6    5.49    0.41
   8  -1   6    5.88    0.43
   8  -1   6    5.49    0.48
   8  -1   6    5.32    0.39
  -9   1  -6    1.66    0.31
  -9   1  -6    1.54    0.27
   9  -1   6    1.55    0.31
   9  -1   6    2.06    0.30
 -10   1  -6    1.57    0.33
 -10   1  -6    1.28    0.28
  10  -1   6    1.76    0.34
  10  -1   6    2.53    0.36
   8   0  -6   26.05    1.25
  -8   0   6   26.68    1.06
   7   0  -6    0.69    0.27
  -7   0   6    0.90    0.23
  -7   0   6    0.92    0.24
   6   0  -6    0.46    0.20
  -6   0   6    0.21    0.13
  -6   0   6    0.14    0.12
   5   0  -6   21.65    0.95
  -5   0   6   22.05    0.76
  -5   0   6   21.47    0.83
   4   0  -6    4.31    0.39
  -4   0   6    4.01    0.27
  -4   0   6    3.60    0.31
   3   0  -6    5.98    0.43
  -3   0   6    7.45    0.40
  -3   0   6    7.46    0.33
   2   0  -6    2.22    0.26
  -2   0   6    2.18    0.16
  -2   0   6    2.31    0.15
  -2   0   6    2.56    0.22
  -2   0   6    2.60    0.17
  -1   0   6    1.32    0.10
  -1   0   6    1.32    0.12
  -1   0   6    1.42    0.16
  -1   0   6    1.35    0.10
   0   0   6   72.80    1.42
   0   0   6   72.21    1.51
   0   0   6   71.27    1.47
  -1   0  -6    1.46    0.14
   1   0   6    1.24    0.14
   1   0   6    1.14    0.14
   1   0   6    1.22    0.15
  -2   0  -6   86.52    1.73
  -2   0  -6   84.84    1.68
   2   0   6   88.03    1.82
   2   0   6   88.74    1.49
   2   0   6   88.86    1.74
   2   0   6   86.73    1.75
   2   0   6   85.37    1.48
   2   0   6   86.75    1.77
  -3   0  -6   18.37    0.57
  -3   0  -6   17.92    0.54
   3   0   6   18.09    0.44
   3   0   6   17.24    0.63
   3   0   6   17.46    0.54
   3   0   6   18.38    0.46
   3   0   6   18.11    0.62
  -4   0  -6    5.32    0.31
  -4   0  -6    5.49    0.29
   4   0   6    5.59    0.36
   4   0   6    5.07    0.26
   4   0   6    5.91    0.30
   4   0   6    5.95    0.37
   4   0   6    5.65    0.26
  -5   0  -6   83.44    1.80
  -5   0  -6   83.11    1.77
   5   0   6   83.66    1.71
   5   0   6   83.65    1.75
   5   0   6   81.74    1.92
  -6   0  -6   11.35    0.52
  -6   0  -6   10.34    0.49
   6   0   6   10.30    0.47
   6   0   6    9.56    0.46
   6   0   6   10.19    0.55
  -7   0  -6   54.98    1.42
  -7   0  -6   54.26    1.47
   7   0   6   55.04    1.54
   7   0   6   55.08    1.41
   7   0   6   54.66    1.41
  -8   0  -6    4.10    0.39
  -8   0  -6    4.13    0.37
   8   0   6    4.60    0.42
   8   0   6    3.67    0.34
   8   0   6    3.91    0.35
  -9   0  -6    0.16    0.15
  -9   0  -6    0.07    0.16
   9   0   6    0.16    0.13
   9   0   6    0.32    0.17
   9   0   6    0.02    0.13
 -10   0  -6    5.61    0.49
 -10   0  -6    6.12    0.53
  10   0   6    6.60    0.53
  10   0   6    5.82    0.53
  -8   1   6    0.08    0.16
  -8   1   6   -0.14    0.15
   7  -1  -6    3.72    0.47
  -7   1   6    3.76    0.40
  -7   1   6    3.35    0.36
   6  -1  -6   13.73    0.79
  -6   1   6   14.26    0.65
  -6   1   6   12.67    0.67
   5  -1  -6    1.02    0.25
  -5   1   6    0.80    0.19
  -5   1   6    1.27    0.20
   4  -1  -6    3.16    0.35
  -4   1   6    3.53    0.31
  -4   1   6    2.78    0.24
   3  -1  -6    7.42    0.33
   3  -1  -6    7.42    0.47
  -3   1   6    8.46    0.42
  -3   1   6    7.00    0.34
   2  -1  -6   27.39    0.55
   2  -1  -6   27.21    0.92
   2  -1  -6   27.79    0.73
  -2   1   6   28.25    0.70
  -2   1   6   27.87    0.69
  -2   1   6   28.85    0.81
  -2   1   6   27.50    0.57
   1  -1  -6   12.13    0.32
  -1   1   6   11.60    0.34
  -1   1   6   11.87    0.35
  -1   1   6   12.01    0.35
  -1   1   6   11.77    0.43
   0  -1  -6    4.19    0.19
   0   1   6    4.13    0.21
   0   1   6    4.08    0.15
   0   1   6    4.79    0.25
   0   1   6    4.03    0.15
   0   1   6    3.66    0.21
  -1  -1  -6   30.34    0.69
   1   1   6   29.78    0.74
   1   1   6   29.76    0.78
   1   1   6   29.80    0.55
   1   1   6   28.76    0.71
  -2  -1  -6   28.70    0.71
  -2  -1  -6   27.65    0.68
   2   1   6   29.04    0.71
   2   1   6   28.83    0.77
   2   1   6   28.97    0.76
   2   1   6   29.19    0.57
   2   1   6   28.57    0.56
   2   1   6   28.97    0.79
  -3  -1  -6    4.07    0.24
  -3  -1  -6    4.12    0.21
   3   1   6    4.56    0.29
   3   1   6    3.65    0.23
   3   1   6    4.12    0.18
   3   1   6    4.12    0.18
  -4  -1  -6   57.22    1.24
  -4  -1  -6   57.46    1.29
   4   1   6   57.43    1.18
   4   1   6   58.38    1.40
   4   1   6   59.67    1.21
   4   1   6   58.62    1.31
  -5  -1  -6   20.78    0.68
  -5  -1  -6   20.14    0.64
   5   1   6   19.56    0.65
   5   1   6   21.26    0.64
   5   1   6   20.19    0.74
  -6  -1  -6    7.75    0.43
  -6  -1  -6    7.89    0.41
   6   1   6    7.64    0.46
   6   1   6    7.66    0.40
   6   1   6    8.03    0.42
  -7  -1  -6   -0.05    0.08
  -7  -1  -6   -0.08    0.11
   7   1   6    0.12    0.11
   7   1   6   -0.01    0.09
   7   1   6    0.02    0.09
  -8  -1  -6    3.75    0.35
  -8  -1  -6    3.30    0.34
   8   1   6    3.28    0.33
   8   1   6    3.65    0.34
   8   1   6    3.67    0.37
  -9  -1  -6   19.11    0.82
  -9  -1  -6   19.52    0.84
   9   1   6   19.54    0.83
   9   1   6   19.36    0.84
   9   1   6   17.10    0.82
 -10  -1  -6    4.06    0.43
 -10  -1  -6    4.53    0.44
  10   1   6    3.09    0.38
  10   1   6    3.44    0.39
  10   1   6    4.56    0.45
  -8   2   6    0.54    0.23
  -8   2   6    0.25    0.20
   7  -2  -6   -0.17    0.14
  -7   2   6    0.02    0.15
  -7   2   6    0.09    0.13
   6  -2  -6   17.01    0.89
  -6   2   6   15.65    0.75
  -6   2   6   18.53    0.75
   5  -2  -6   -0.05    0.10
  -5   2   6   -0.01    0.08
  -5   2   6    0.06    0.10
   4  -2  -6    0.52    0.13
   4  -2  -6    0.65    0.20
  -4   2   6    0.47    0.14
  -4   2   6    0.73    0.15
   3  -2  -6   10.49    0.57
   3  -2  -6   10.21    0.43
  -3   2   6    9.71    0.46
  -3   2   6    9.58    0.42
   2  -2  -6    2.59    0.28
   2  -2  -6    3.45    0.24
  -2   2   6    3.05    0.23
  -2   2   6    3.07    0.21
   1  -2  -6    0.39    0.06
  -1   2   6    0.44    0.08
  -1   2   6    0.31    0.08
  -1   2   6    0.46    0.08
   0  -2  -6    5.30    0.21
   0   2   6    5.31    0.21
   0   2   6    5.26    0.21
   0   2   6    5.49    0.25
  -1  -2  -6   24.12    0.58
   1   2   6   23.52    0.52
   1   2   6   23.65    0.57
   1   2   6   24.10    0.52
   1   2   6   23.81    0.68
  -2  -2  -6   10.21    0.31
  -2  -2  -6   10.55    0.37
   2   2   6   10.31    0.41
   2   2   6   10.12    0.29
   2   2   6   10.52    0.30
   2   2   6   10.76    0.33
   2   2   6   10.12    0.42
  -3  -2  -6    1.48    0.11
  -3  -2  -6    1.49    0.16
   3   2   6    1.61    0.18
   3   2   6    1.79    0.13
   3   2   6    1.57    0.17
   3   2   6    1.53    0.12
  -4  -2  -6    9.48    0.41
  -4  -2  -6    9.03    0.33
   4   2   6    9.15    0.35
   4   2   6    8.79    0.42
   4   2   6    9.06    0.33
   4   2   6    9.43    0.41
  -5  -2  -6   23.05    0.65
  -5  -2  -6   23.39    0.73
   5   2   6   22.05    0.72
   5   2   6   23.33    0.77
   5   2   6   21.70    0.67
  -6  -2  -6    1.31    0.18
  -6  -2  -6    0.91    0.18
   6   2   6    0.87    0.16
   6   2   6    1.10    0.19
   6   2   6    1.20    0.19
  -7  -2  -6   17.48    0.65
  -7  -2  -6   17.43    0.71
   7   2   6   17.74    0.69
   7   2   6   18.32    0.73
   7   2   6   17.79    0.72
  -8  -2  -6    5.70    0.42
  -8  -2  -6    6.84    0.42
   8   2   6    7.09    0.46
   8   2   6    6.45    0.45
   8   2   6    6.28    0.44
  -9  -2  -6   12.69    0.68
   9   2   6   14.79    0.72
   9   2   6   13.17    0.68
   9   2   6   14.09    0.72
 -10  -2  -6    0.71    0.23
  10   2   6    1.02    0.25
  10   2   6    1.08    0.26
  10   2   6    0.67    0.24
   7  -3  -6    1.30    0.32
  -7   3   6    0.82    0.24
  -7   3   6    0.84    0.23
   6  -3  -6    0.78    0.25
  -6   3   6    0.91    0.22
  -6   3   6    1.02    0.22
   5  -3  -6   -0.03    0.11
  -5   3   6    0.05    0.10
  -5   3   6   -0.03    0.08
   4  -3  -6   84.47    1.91
   4  -3  -6   87.03    2.17
  -4   3   6   86.35    1.89
  -4   3   6   86.51    2.00
   3  -3  -6    6.14    0.37
   3  -3  -6    6.61    0.46
  -3   3   6    6.70    0.36
  -3   3   6    7.22    0.39
   2  -3  -6    2.17    0.22
  -2   3   6    2.76    0.21
  -2   3   6    3.07    0.23
   1  -3  -6   38.64    1.00
  -1   3   6   39.24    0.92
  -1   3   6   37.07    0.89
  -1   3   6   37.06    0.88
   0  -3  -6    0.91    0.10
   0   3   6    0.75    0.10
   0   3   6    0.85    0.11
   0   3   6    1.03    0.11
  -1  -3  -6    9.11    0.32
   1   3   6    9.20    0.31
   1   3   6    9.40    0.28
   1   3   6    9.02    0.31
  -2  -3  -6   29.56    0.73
  -2  -3  -6   29.05    0.58
   2   3   6   28.05    0.79
   2   3   6   28.71    0.81
   2   3   6   29.56    0.67
   2   3   6   28.56    0.60
   2   3   6   28.69    0.66
  -3  -3  -6    1.52    0.17
  -3  -3  -6    1.69    0.10
   3   3   6    1.54    0.18
   3   3   6    2.02    0.15
   3   3   6    1.57    0.18
   3   3   6    1.89    0.14
   3   3   6    1.94    0.15
  -4  -3  -6   40.46    0.84
  -4  -3  -6   38.32    1.00
   4   3   6   40.61    1.05
   4   3   6   39.68    0.93
   4   3   6   38.87    0.90
   4   3   6   40.12    1.03
  -5  -3  -6    4.40    0.31
  -5  -3  -6    4.37    0.23
   5   3   6    4.88    0.29
   5   3   6    4.51    0.31
   5   3   6    4.61    0.31
  -6  -3  -6   16.32    0.65
   6   3   6   15.87    0.64
   6   3   6   16.41    0.61
   6   3   6   16.58    0.64
  -7  -3  -6    2.35    0.28
   7   3   6    2.37    0.27
   7   3   6    2.54    0.27
   7   3   6    2.20    0.27
  -8  -3  -6   10.13    0.58
   8   3   6   11.19    0.57
   8   3   6   11.52    0.59
   8   3   6   10.56    0.59
  -9  -3  -6    4.57    0.43
   9   3   6    4.30    0.40
   9   3   6    5.02    0.44
   9   3   6    4.39    0.39
 -10  -3  -6    0.15    0.18
  10   3   6    0.41    0.19
  10   3   6    0.34    0.18
  10   3   6    0.24    0.18
   7  -4  -6    0.36    0.22
  -7   4   6    0.06    0.15
  -7   4   6    0.04    0.15
   6  -4  -6    0.04    0.15
  -6   4   6    0.06    0.13
  -6   4   6    0.01    0.12
   5  -4  -6   10.39    0.66
   5  -4  -6   10.98    0.58
  -5   4   6   11.84    0.59
  -5   4   6   11.15    0.60
   4  -4  -6    1.99    0.26
   4  -4  -6    1.95    0.30
  -4   4   6    1.69    0.24
  -4   4   6    1.92    0.24
   3  -4  -6    6.35    0.40
   3  -4  -6    6.98    0.48
  -3   4   6    5.82    0.37
  -3   4   6    6.47    0.37
   2  -4  -6   12.27    0.54
  -2   4   6   12.61    0.50
  -2   4   6   12.12    0.49
   1  -4  -6   -0.11    0.06
  -1   4   6   -0.03    0.05
  -1   4   6    0.08    0.07
   0  -4  -6    0.46    0.13
   0  -4  -6    0.46    0.08
   0   4   6    0.44    0.10
   0   4   6    0.38    0.10
   0   4   6    0.34    0.07
  -1  -4  -6    6.38    0.28
   1   4   6    6.11    0.20
   1   4   6    6.56    0.29
   1   4   6    6.33    0.29
  -2  -4  -6   25.80    0.68
   2   4   6   25.00    0.66
   2   4   6   25.38    0.65
   2   4   6   25.28    0.75
  -3  -4  -6    0.31    0.10
   3   4   6    0.43    0.11
   3   4   6    0.45    0.09
   3   4   6    0.33    0.08
   3   4   6    0.42    0.09
   3   4   6    0.47    0.12
  -4  -4  -6    0.05    0.08
   4   4   6    0.07    0.07
   4   4   6   -0.02    0.05
   4   4   6    0.03    0.07
  -5  -4  -6    4.64    0.33
   5   4   6    5.12    0.31
   5   4   6    5.19    0.33
   5   4   6    5.35    0.34
  -6  -4  -6   10.96    0.54
   6   4   6   11.25    0.51
   6   4   6   11.52    0.55
   6   4   6   12.16    0.54
  -7  -4  -6    0.08    0.11
   7   4   6    0.06    0.11
   7   4   6    0.29    0.12
   7   4   6    0.09    0.09
  -8  -4  -6    7.77    0.51
   8   4   6    7.08    0.49
   8   4   6    7.90    0.47
   8   4   6    7.88    0.50
  -9  -4  -6    2.02    0.31
   9   4   6    2.04    0.27
   9   4   6    2.09    0.30
   9   4   6    1.74    0.29
 -10  -4  -6    2.02    0.34
  10   4   6    2.48    0.32
  10   4   6    2.09    0.34
   7  -5  -6    7.08    0.63
  -7   5   6    7.38    0.58
   6  -5  -6    3.78    0.45
  -6   5   6    2.91    0.36
  -6   5   6    3.83    0.39
   5  -5  -6    0.00    0.13
   5  -5  -6    0.03    0.14
  -5   5   6   -0.02    0.11
  -5   5   6    0.12    0.13
   4  -5  -6    9.28    0.60
   4  -5  -6    9.80    0.55
  -4   5   6    9.24    0.50
  -4   5   6    8.92    0.51
   3  -5  -6    6.91    0.45
   3  -5  -6    6.52    0.47
  -3   5   6    6.30    0.39
  -3   5   6    6.67    0.39
   2  -5  -6   51.41    1.37
  -2   5   6   51.14    1.25
  -2   5   6   51.16    1.25
   1  -5  -6    4.52    0.34
  -1   5   6    4.94    0.30
  -1   5   6    4.75    0.27
   0  -5  -6    3.31    0.29
   0  -5  -6    3.23    0.18
   0   5   6    3.09    0.18
   0   5   6    3.17    0.23
  -1  -5  -6   38.41    1.08
  -1  -5  -6   38.77    0.88
   1   5   6   39.66    0.96
  -2  -5  -6   33.16    0.85
   2   5   6   33.54    0.85
   2   5   6   35.62    0.95
  -3  -5  -6   11.99    0.48
   3   5   6   11.54    0.48
   3   5   6   12.22    0.45
  -4  -5  -6    0.05    0.09
   4   5   6    0.08    0.08
   4   5   6    0.12    0.07
  -5  -5  -6    4.26    0.33
   5   5   6    4.21    0.31
   5   5   6    3.58    0.29
   5   5   6    4.42    0.29
  -6  -5  -6   14.39    0.64
   6   5   6   14.81    0.61
   6   5   6   15.91    0.66
   6   5   6   15.98    0.63
  -7  -5  -6    2.03    0.28
   7   5   6    1.15    0.22
   7   5   6    1.52    0.22
   7   5   6    1.76    0.24
  -8  -5  -6    9.02    0.56
   8   5   6    9.82    0.59
   8   5   6    9.65    0.55
   8   5   6   10.80    0.55
  -9  -5  -6    0.77    0.24
   9   5   6    1.16    0.27
   9   5   6    0.95    0.21
   9   5   6    0.87    0.23
  10   5   6    2.05    0.34
   6  -6  -6    0.12    0.17
  -6   6   6   -0.02    0.14
   5  -6  -6    9.05    0.62
   5  -6  -6   10.26    0.63
  -5   6   6    9.65    0.57
  -5   6   6    9.41    0.58
   4  -6  -6    1.08    0.25
   4  -6  -6    1.45    0.28
  -4   6   6    0.82    0.20
  -4   6   6    0.81    0.20
   3  -6  -6    3.90    0.40
   3  -6  -6    4.75    0.41
  -3   6   6    4.04    0.33
  -3   6   6    4.25    0.34
   2  -6  -6    0.78    0.20
  -2   6   6    0.73    0.17
  -2   6   6    0.87    0.16
   1  -6  -6    1.81    0.26
  -1   6   6    2.39    0.21
  -1   6   6    2.13    0.22
   0  -6  -6   73.97    1.79
   0   6   6   74.83    1.63
  -1  -6  -6    3.38    0.31
  -1  -6  -6    3.20    0.22
   1   6   6    3.37    0.25
  -2  -6  -6    4.50    0.34
  -2  -6  -6    4.13    0.27
   2   6   6    3.89    0.27
   2   6   6    3.54    0.27
  -3  -6  -6    5.21    0.33
   3   6   6    5.42    0.32
   3   6   6    5.14    0.33
  -4  -6  -6    0.27    0.13
   4   6   6    0.17    0.10
   4   6   6    0.15    0.08
  -5  -6  -6   15.16    0.63
   5   6   6   13.81    0.57
   5   6   6   14.54    0.60
  -6  -6  -6    3.16    0.32
   6   6   6    3.12    0.30
   6   6   6    2.59    0.27
  -7  -6  -6    0.50    0.18
   7   6   6    0.95    0.20
   7   6   6    0.74    0.20
  -8  -6  -6   25.63    0.99
   8   6   6   25.43    1.00
   8   6   6   28.45    0.94
   8   6   6   23.71    0.94
  -9  -6  -6    3.38    0.41
   9   6   6    3.84    0.42
   9   6   6    3.88    0.40
   9   6   6    3.75    0.36
 -10  -6  -6    2.01    0.36
  10   6   6    2.67    0.39
   6  -7  -6   -0.03    0.17
  -6   7   6    0.17    0.18
   5  -7  -6    4.74    0.48
   5  -7  -6    5.63    0.50
  -5   7   6    5.20    0.45
   4  -7  -6    0.13    0.15
   4  -7  -6   -0.01    0.14
  -4   7   6    0.15    0.14
  -4   7   6    0.19    0.14
   3  -7  -6    0.24    0.15
   3  -7  -6   -0.04    0.14
  -3   7   6    0.03    0.11
  -3   7   6    0.09    0.11
   2  -7  -6    1.68    0.29
  -2   7   6    1.63    0.23
  -2   7   6    1.78    0.22
   1  -7  -6   20.26    0.83
  -1   7   6   20.85    0.74
   0  -7  -6   18.42    0.77
   0   7   6   19.03    0.69
  -1  -7  -6    1.90    0.27
  -1  -7  -6    1.75    0.19
   1   7   6    1.86    0.21
  -2  -7  -6    4.76    0.38
  -2  -7  -6    5.76    0.33
   2   7   6    5.16    0.34
   2   7   6    5.25    0.33
  -3  -7  -6   16.49    0.62
  -3  -7  -6   17.80    0.72
   3   7   6   17.31    0.64
   3   7   6   17.52    0.65
  -4  -7  -6   23.09    0.79
   4   7   6   22.99    0.76
   4   7   6   21.65    0.76
  -5  -7  -6   23.57    0.83
   5   7   6   23.48    0.81
   5   7   6   22.88    0.81
  -6  -7  -6    0.29    0.16
   6   7   6    0.11    0.10
   6   7   6    0.16    0.12
  -7  -7  -6    0.17    0.16
   7   7   6    0.45    0.18
   7   7   6    0.34    0.14
  -8  -7  -6    3.32    0.39
   8   7   6    4.24    0.40
   8   7   6    4.33    0.41
  -9  -7  -6    0.09    0.16
   9   7   6   -0.04    0.15
 -10  -7  -6    0.30    0.22
   5  -8  -6    3.57    0.47
  -5   8   6    4.79    0.46
   4  -8  -6    0.18    0.19
  -4   8   6    0.11    0.16
   3  -8  -6   16.50    0.84
   3  -8  -6   15.30    0.77
  -3   8   6   14.93    0.70
   2  -8  -6    0.90    0.25
   2  -8  -6    0.89    0.22
  -2   8   6    0.94    0.20
   1  -8  -6    7.76    0.54
  -1   8   6    8.31    0.48
   0  -8  -6    0.75    0.21
   0   8   6    0.52    0.16
  -1  -8  -6    0.88    0.16
  -1  -8  -6    0.60    0.19
   1   8   6    0.47    0.16
  -2  -8  -6   80.70    1.73
  -2  -8  -6   78.32    1.97
   2   8   6   78.44    1.81
   2   8   6   82.82    1.84
  -3  -8  -6    0.00    0.10
  -3  -8  -6    0.02    0.09
   3   8   6   -0.02    0.09
   3   8   6    0.00    0.09
   3   8   6    0.04    0.09
  -4  -8  -6   23.35    0.82
  -4  -8  -6   20.89    0.84
   4   8   6   23.86    0.80
   4   8   6   22.88    0.80
  -5  -8  -6    2.15    0.28
  -5  -8  -6    2.76    0.31
   5   8   6    2.56    0.28
   5   8   6    2.53    0.28
  -6  -8  -6    2.45    0.32
   6   8   6    2.16    0.27
   6   8   6    1.94    0.26
  -7  -8  -6   13.98    0.72
   7   8   6   14.18    0.69
   7   8   6   13.83    0.69
  -8  -8  -6    1.62    0.31
   8   8   6    1.77    0.30
  -9  -8  -6    1.52    0.31
   9   8   6    1.15    0.29
   4  -9  -6    0.27    0.20
   3  -9  -6    0.40    0.22
   2  -9  -6    1.54    0.33
   1  -9  -6    2.17    0.35
  -1   9   6    3.13    0.33
   0  -9  -6    1.26    0.27
   0   9   6    1.29    0.23
  -1  -9  -6    5.47    0.47
   1   9   6    5.05    0.38
  -2  -9  -6   -0.01    0.10
  -2  -9  -6    0.04    0.10
   2   9   6   -0.01    0.10
  -3  -9  -6    0.12    0.12
  -3  -9  -6    0.04    0.11
   3   9   6   -0.03    0.10
   3   9   6   -0.09    0.08
   3   9   6    0.15    0.12
  -4  -9  -6   12.60    0.61
  -4  -9  -6   11.64    0.64
   4   9   6   12.59    0.58
   4   9   6   11.18    0.57
  -5  -9  -6    4.35    0.40
  -5  -9  -6    5.44    0.44
   5   9   6    5.43    0.41
   5   9   6    4.83    0.38
  -6  -9  -6   17.37    0.78
  -6  -9  -6   18.44    0.81
   6   9   6   17.34    0.75
   6   9   6   16.99    0.76
  -7  -9  -6    0.25    0.17
  -7  -9  -6    0.25    0.16
   7   9   6    0.06    0.15
  -8  -9  -6    0.15    0.18
   8   9   6    0.14    0.17
  -9  -9  -6    1.56    0.33
   9   9   6    1.62    0.32
   3 -10  -6    8.64    0.68
   2 -10  -6    0.11    0.18
   0 -10  -6   -0.07    0.14
  -1 -10  -6    1.06    0.27
  -2 -10  -6    1.69    0.24
  -2 -10  -6    1.84    0.31
   2  10   6    2.01    0.28
  -3 -10  -6    0.25    0.15
  -3 -10  -6    0.29    0.16
   3  10   6    0.15    0.14
   3  10   6    0.24    0.14
  -4 -10  -6   15.17    0.70
  -4 -10  -6   15.09    0.76
   4  10   6   15.13    0.65
  -5 -10  -6    1.49    0.27
  -5 -10  -6    1.48    0.28
   5  10   6    1.42    0.24
  -6 -10  -6    1.33    0.28
  -6 -10  -6    0.57    0.21
   6  10   6    1.68    0.28
  -7 -10  -6    0.76    0.23
  -7 -10  -6    0.75    0.25
   7  10   6    0.54    0.20
  -8 -10  -6    3.67    0.45
   8  10   6    4.02    0.42
   2 -11  -6    0.19    0.24
   1 -11  -6    4.57    0.53
   0 -11  -6    0.81    0.28
  -1 -11  -6   10.97    0.72
  -2 -11  -6    0.43    0.20
  -3 -11  -6    2.33    0.36
  -3 -11  -6    2.73    0.31
  -4 -11  -6    1.02    0.27
  -4 -11  -6    1.32    0.27
   4  11   6    1.16    0.22
  -5 -11  -6    0.13    0.16
  -5 -11  -6    0.38    0.20
   5  11   6    0.12    0.16
  -6 -11  -6   24.57    1.03
  -6 -11  -6   23.61    1.01
   6  11   6   25.68    0.96
  -7 -11  -6    0.41    0.22
   7  11   6    0.26    0.18
   0 -12  -6    0.18    0.19
  -1 -12  -6    0.86    0.30
  -2 -12  -6    1.12    0.31
  -3 -12  -6    0.94    0.28
  -4 -12  -6    0.48    0.22
  -4 -12  -6    1.01    0.26
  -5 -12  -6    6.74    0.55
  -5 -12  -6    6.46    0.56
   2   9  -7    2.08    0.34
  -2  -9   7    2.07    0.34
  -2  -9   7    2.83    0.42
   1   9  -7   -0.06    0.12
  -1  -9   7    0.04    0.12
  -1  -9   7    0.02    0.17
  -1  -9   7    0.09    0.15
   0   9  -7    4.01    0.43
   0  -9   7    4.03    0.43
   0  -9   7    4.37    0.52
   0  -9   7    4.10    0.37
  -1   9  -7   10.68    0.67
   1  -9   7   11.35    0.61
   1  -9   7   11.49    0.69
  -4  -8   7    0.00    0.14
  -4  -8   7   -0.03    0.12
  -4  -8   7   -0.02    0.16
   3   8  -7   17.81    0.89
  -3  -8   7   18.57    0.75
  -3  -8   7   19.20    0.94
  -3  -8   7   20.45    0.87
   2   8  -7   -0.06    0.12
  -2  -8   7   -0.01    0.13
  -2  -8   7    0.13    0.17
  -2  -8   7    0.10    0.12
   1   8  -7   18.28    0.87
  -1  -8   7   18.63    0.93
  -1  -8   7   20.04    0.88
  -1  -8   7   20.23    0.76
   0   8  -7    0.11    0.14
   0  -8   7    0.29    0.16
   0  -8   7    0.29    0.21
   0  -8   7    0.22    0.13
  -1   8  -7    3.97    0.41
   1  -8   7    4.52    0.43
   1  -8   7    3.94    0.34
  -2   8  -7    9.01    0.60
   2  -8   7    9.72    0.62
   2  -8   7    8.17    0.60
   2  -8   7   10.63    0.56
  -3   8  -7    1.52    0.29
   3  -8   7    1.20    0.29
   3  -8   7    1.39    0.30
   3  -8   7    1.55    0.25
  -4   8  -7    1.93    0.34
   4  -8   7    2.36    0.37
   4  -8   7    2.03    0.37
  -5  -7   7    0.33    0.19
  -5  -7   7    0.41    0.18
  -5  -7   7    0.41    0.17
  -4  -7   7    5.36    0.39
  -4  -7   7    5.48    0.45
  -4  -7   7    5.25    0.49
  -3  -7   7    4.15    0.33
  -3  -7   7    4.90    0.42
  -3  -7   7    4.83    0.46
   2   7  -7    4.19    0.42
  -2  -7   7    5.02    0.35
  -2  -7   7    5.42    0.44
  -2  -7   7    5.17    0.47
   1   7  -7    1.64    0.28
  -1  -7   7    1.97    0.23
  -1  -7   7    1.69    0.27
  -1  -7   7    1.50    0.29
   0   7  -7    1.84    0.29
   0  -7   7    1.69    0.31
   0  -7   7    1.67    0.21
   0  -7   7    1.88    0.28
  -1   7  -7    4.17    0.39
   1  -7   7    4.34    0.32
   1  -7   7    3.27    0.35
   1  -7   7    3.53    0.36
   1  -7   7    3.71    0.43
  -2   7  -7   11.64    0.64
   2  -7   7   10.68    0.63
   2  -7   7   10.58    0.52
   2  -7   7   10.25    0.61
  -3   7  -7    7.13    0.52
   3  -7   7    7.78    0.58
   3  -7   7    8.98    0.59
   3  -7   7    8.71    0.49
  -4   7  -7   -0.10    0.12
   4  -7   7   -0.15    0.11
   4  -7   7    0.08    0.13
   4  -7   7   -0.14    0.09
  -5   7  -7    0.63    0.23
  -5   7  -7    0.60    0.20
   5  -7   7    0.87    0.26
   5  -7   7    0.88    0.22
   5  -7   7    0.75    0.25
  -6  -6   7    2.36    0.31
  -6  -6   7    2.19    0.37
  -5  -6   7    4.44    0.46
  -5  -6   7    3.92    0.35
  -4  -6   7    3.22    0.38
  -4  -6   7    3.55    0.31
  -4  -6   7    3.35    0.34
  -3  -6   7    4.02    0.36
  -3  -6   7    3.13    0.37
  -3  -6   7    3.75    0.29
  -2  -6   7    0.00    0.07
  -2  -6   7   -0.15    0.09
  -2  -6   7    0.00    0.11
   1   6  -7   30.87    1.10
  -1  -6   7   32.45    0.89
  -1  -6   7   31.24    1.12
  -1  -6   7   33.35    1.06
   0   6  -7    3.10    0.34
   0  -6   7    3.83    0.39
   0  -6   7    3.34    0.26
   0  -6   7    3.43    0.34
  -1   6  -7   33.31    1.10
   1  -6   7   32.14    0.91
   1  -6   7   31.67    1.06
   1  -6   7   33.32    1.08
   1  -6   7   31.82    1.16
  -2   6  -7    0.07    0.11
   2  -6   7    0.26    0.14
   2  -6   7    0.04    0.11
   2  -6   7   -0.05    0.08
  -3   6  -7    3.29    0.35
   3  -6   7    3.57    0.39
   3  -6   7    2.82    0.35
   3  -6   7    3.07    0.28
  -4   6  -7    6.85    0.51
   4  -6   7    7.97    0.46
   4  -6   7    6.55    0.52
   4  -6   7    6.56    0.52
  -5   6  -7   10.52    0.65
  -5   6  -7    8.82    0.54
   5  -6   7   10.66    0.66
   5  -6   7   10.67    0.70
   5  -6   7   10.19    0.55
  -6   6  -7    2.79    0.33
  -6   6  -7    2.68    0.39
   6  -6   7    3.12    0.44
   6  -6   7    2.26    0.31
   6  -6   7    2.73    0.39
   6   5  -7    0.41    0.24
  -6  -5   7    0.14    0.14
  -6  -5   7    0.32    0.19
   5   5  -7    0.19    0.19
  -5  -5   7    0.18    0.13
  -5  -5   7    0.17    0.14
   4   5  -7    5.38    0.46
  -4  -5   7    5.15    0.34
  -4  -5   7    5.99    0.39
  -4  -5   7    5.00    0.44
  -3  -5   7    0.56    0.16
  -3  -5   7    0.61    0.19
  -3  -5   7    0.41    0.12
  -2  -5   7    0.45    0.11
  -2  -5   7    0.43    0.15
  -2  -5   7    0.59    0.17
  -1  -5   7    0.01    0.10
  -1  -5   7    0.09    0.07
  -1  -5   7    0.01    0.09
   0   5  -7    2.34    0.28
   0  -5   7    2.25    0.19
   0  -5   7    1.98    0.25
   0  -5   7    1.97    0.23
   0  -5   7    2.16    0.29
  -1   5  -7   17.70    0.73
   1  -5   7   18.23    0.79
   1  -5   7   18.13    0.73
   1  -5   7   18.40    0.73
   1  -5   7   17.22    0.56
  -2   5  -7    2.40    0.28
   2  -5   7    2.59    0.32
   2  -5   7    2.26    0.29
   2  -5   7    2.28    0.21
   2  -5   7    1.94    0.27
  -3   5  -7   14.87    0.68
   3  -5   7   15.35    0.71
   3  -5   7   15.08    0.57
   3  -5   7   15.65    0.74
  -4   5  -7    0.81    0.20
   4  -5   7    0.50    0.19
   4  -5   7    0.89    0.24
   4  -5   7    0.54    0.14
  -5   5  -7   10.05    0.60
  -5   5  -7   10.11    0.55
   5  -5   7   10.48    0.53
   5  -5   7    9.38    0.60
   5  -5   7    9.81    0.64
  -6   5  -7    5.27    0.48
  -6   5  -7    5.84    0.43
   6  -5   7    4.59    0.47
   6  -5   7    4.50    0.38
   6  -5   7    5.82    0.54
  -7   5  -7    0.19    0.17
  -7   5  -7    0.21    0.15
   7  -5   7    0.00    0.17
   7  -5   7    0.00    0.12
   7  -5   7    0.18    0.17
   7   4  -7    0.21    0.23
  -7  -4   7    0.26    0.17
  -7  -4   7    0.36    0.19
   6   4  -7    1.55    0.34
  -6  -4   7    0.99    0.21
  -6  -4   7    1.69    0.31
   5   4  -7    1.91    0.34
  -5  -4   7    2.00    0.25
  -5  -4   7    1.62    0.29
   4   4  -7    5.98    0.49
  -4  -4   7    6.34    0.46
  -4  -4   7    6.24    0.36
  -4  -4   7    5.94    0.37
   3   4  -7   -0.05    0.12
  -3  -4   7    0.03    0.09
  -3  -4   7    0.01    0.07
  -3  -4   7    0.12    0.11
   2   4  -7   -0.13    0.09
  -2  -4   7    0.03    0.06
  -2  -4   7    0.00    0.08
  -2  -4   7   -0.14    0.06
   1   4  -7    0.71    0.16
  -1  -4   7    0.74    0.11
  -1  -4   7    0.79    0.17
  -1  -4   7    0.53    0.16
   0   4  -7    2.73    0.29
   0  -4   7    2.76    0.27
   0  -4   7    2.72    0.29
   0  -4   7    2.68    0.18
   0  -4   7    2.89    0.25
  -1   4  -7   31.52    0.98
   1  -4   7   30.68    0.96
   1  -4   7   30.48    0.95
   1  -4   7   31.33    0.75
   1  -4   7   29.37    1.01
  -2   4  -7    9.76    0.50
   2  -4   7    9.17    0.54
   2  -4   7    9.61    0.51
   2  -4   7   10.05    0.38
   2  -4   7    9.20    0.51
  -3   4  -7    0.60    0.16
   3  -4   7    0.44    0.15
   3  -4   7    0.87    0.13
   3  -4   7    0.84    0.21
  -4   4  -7    0.64    0.17
  -4   4  -7    1.33    0.23
   4  -4   7    1.13    0.25
   4  -4   7    1.00    0.16
   4  -4   7    0.91    0.22
  -5   4  -7    0.79    0.20
  -5   4  -7    0.89    0.19
   5  -4   7    1.28    0.26
   5  -4   7    1.02    0.18
   5  -4   7    0.96    0.25
  -6   4  -7    3.97    0.36
  -6   4  -7    4.49    0.42
   6  -4   7    4.17    0.45
   6  -4   7    3.56    0.39
   6  -4   7    4.62    0.36
  -7   4  -7   13.71    0.68
  -7   4  -7   12.61    0.74
   7  -4   7   12.75    0.79
   7  -4   7   13.38    0.77
   7  -4   7   13.15    0.66
  -8   4  -7   -0.04    0.18
  -8   4  -7    0.01    0.12
   8  -4   7   -0.04    0.13
   8  -4   7    0.08    0.18
   7   3  -7    4.88    0.55
  -7  -3   7    3.89    0.44
  -7  -3   7    3.81    0.38
   6   3  -7    0.26    0.20
  -6  -3   7    0.48    0.19
  -6  -3   7    0.42    0.16
   5   3  -7    4.17    0.45
  -5  -3   7    4.91    0.34
  -5  -3   7    4.12    0.40
   4   3  -7    9.96    0.61
  -4  -3   7    9.13    0.43
  -4  -3   7    9.59    0.55
   3   3  -7    0.05    0.10
  -3  -3   7    0.08    0.08
  -3  -3   7    0.21    0.09
  -3  -3   7    0.07    0.09
   2   3  -7    0.00    0.09
  -2  -3   7    0.07    0.08
  -2  -3   7    0.12    0.10
  -2  -3   7   -0.02    0.05
   1   3  -7    9.96    0.50
  -1  -3   7    9.99    0.45
  -1  -3   7   10.19    0.39
  -1  -3   7    9.59    0.50
  -1  -3   7    9.97    0.33
   0   3  -7    3.13    0.27
   0  -3   7    2.99    0.28
   0  -3   7    3.03    0.26
   0  -3   7    2.97    0.23
   0  -3   7    3.20    0.16
   0  -3   7    3.45    0.17
  -1   3  -7   19.46    0.71
   1  -3   7   21.10    0.72
   1  -3   7   20.33    0.48
   1  -3   7   20.01    0.75
   1  -3   7   21.21    0.73
   1  -3   7   20.28    0.50
  -2   3  -7    0.46    0.13
   2  -3   7    0.59    0.15
   2  -3   7    0.48    0.16
   2  -3   7    0.55    0.09
   2  -3   7    0.40    0.14
   2  -3   7    0.67    0.09
  -3   3  -7   53.04    1.35
   3  -3   7   52.74    1.45
   3  -3   7   53.31    1.40
   3  -3   7   52.78    1.14
  -4   3  -7   -0.02    0.07
  -4   3  -7   -0.01    0.08
   4  -3   7    0.04    0.10
   4  -3   7    0.04    0.10
   4  -3   7    0.03    0.06
  -5   3  -7   39.80    1.13
   5  -3   7   37.39    1.21
   5  -3   7   38.62    1.04
   5  -3   7   39.29    1.30
  -6   3  -7    2.57    0.29
  -6   3  -7    2.21    0.29
   6  -3   7    1.30    0.27
   6  -3   7    1.83    0.23
   6  -3   7    1.69    0.31
  -7   3  -7    2.04    0.29
  -7   3  -7    1.17    0.27
   7  -3   7    1.32    0.23
   7  -3   7    1.63    0.31
   7  -3   7    1.40    0.30
  -8   3  -7    7.56    0.59
  -8   3  -7    8.30    0.54
   8  -3   7    7.04    0.50
   8  -3   7    8.60    0.65
   7   2  -7    1.29    0.34
  -7  -2   7    1.07    0.27
  -7  -2   7    1.40    0.26
   6   2  -7    0.67    0.24
  -6  -2   7    0.65    0.17
  -6  -2   7    0.29    0.17
   5   2  -7    1.38    0.29
  -5  -2   7    1.22    0.24
  -5  -2   7    1.25    0.20
   4   2  -7   -0.03    0.11
  -4  -2   7    0.08    0.09
  -4  -2   7    0.11    0.09
   3   2  -7    6.41    0.46
  -3  -2   7    6.58    0.32
  -3  -2   7    5.80    0.31
  -3  -2   7    5.38    0.39
   2   2  -7    4.23    0.36
  -2  -2   7    4.36    0.28
  -2  -2   7    4.50    0.23
  -2  -2   7    4.55    0.33
   1   2  -7    4.84    0.35
  -1  -2   7    4.59    0.28
  -1  -2   7    4.71    0.20
  -1  -2   7    4.94    0.20
  -1  -2   7    5.03    0.34
  -1  -2   7    5.00    0.26
   0  -2   7    8.34    0.43
   0  -2   7    9.14    0.24
   0  -2   7    8.52    0.38
   0  -2   7    8.66    0.24
   0  -2   7    8.82    0.41
  -1   2  -7    4.44    0.30
   1  -2   7    4.88    0.15
   1  -2   7    5.21    0.33
   1  -2   7    5.21    0.32
   1  -2   7    4.84    0.16
   1  -2   7    5.45    0.33
  -2   2  -7   12.74    0.52
   2  -2   7   12.58    0.33
   2  -2   7   12.89    0.55
   2  -2   7   13.25    0.35
   2  -2   7   13.46    0.57
   2  -2   7   12.25    0.54
  -3   2  -7    2.66    0.24
  -3   2  -7    3.36    0.27
   3  -2   7    2.64    0.17
   3  -2   7    2.86    0.17
   3  -2   7    2.43    0.27
   3  -2   7    2.53    0.27
  -4   2  -7   23.23    0.76
  -4   2  -7   23.17    0.77
   4  -2   7   23.77    0.66
   4  -2   7   21.78    0.85
   4  -2   7   22.09    0.82
   4  -2   7   21.64    0.63
  -5   2  -7   11.29    0.53
  -5   2  -7   12.50    0.57
   5  -2   7   11.99    0.61
   5  -2   7   12.32    0.65
   5  -2   7   13.12    0.50
  -6   2  -7    0.75    0.20
  -6   2  -7    0.46    0.15
   6  -2   7    0.48    0.18
   6  -2   7    0.91    0.23
   6  -2   7    0.80    0.16
  -7   2  -7    4.31    0.37
  -7   2  -7    4.65    0.42
   7  -2   7    4.35    0.44
   7  -2   7    4.64    0.37
  -8   2  -7    0.10    0.17
  -8   2  -7    0.03    0.11
   8  -2   7    0.03    0.11
   8  -2   7    0.09    0.14
  -9   2  -7    6.76    0.57
  -9   2  -7    6.61    0.50
   9  -2   7    7.17    0.61
   9  -2   7    6.83    0.52
   7   1  -7    0.10    0.20
  -7  -1   7   -0.10    0.11
   6   1  -7    0.78    0.27
  -6  -1   7    0.52    0.19
  -6  -1   7    0.83    0.20
   5   1  -7    4.79    0.48
  -5  -1   7    4.91    0.42
  -5  -1   7    5.40    0.36
   4   1  -7    8.94    0.58
  -4  -1   7    9.07    0.51
  -4  -1   7    8.46    0.41
   3   1  -7   15.14    0.73
  -3  -1   7   16.12    0.66
  -3  -1   7   17.08    0.54
   2   1  -7    0.14    0.12
  -2  -1   7    0.22    0.07
  -2  -1   7    0.13    0.08
  -2  -1   7    0.51    0.14
   1   1  -7    3.27    0.30
  -1  -1   7    3.49    0.27
  -1  -1   7    3.63    0.22
  -1  -1   7    3.14    0.22
  -1  -1   7    3.55    0.16
  -1  -1   7    3.38    0.16
   0  -1   7    3.69    0.27
   0  -1   7    4.46    0.26
   0  -1   7    3.63    0.25
   1  -1   7    0.87    0.15
   1  -1   7    1.00    0.15
   1  -1   7    0.88    0.15
  -2   1  -7    7.22    0.35
  -2   1  -7    7.71    0.36
   2  -1   7    7.27    0.20
   2  -1   7    7.48    0.40
   2  -1   7    6.90    0.38
   2  -1   7    7.64    0.20
   2  -1   7    7.00    0.38
  -3   1  -7    3.46    0.26
  -3   1  -7    4.60    0.28
   3  -1   7    3.58    0.18
   3  -1   7    3.30    0.23
   3  -1   7    3.45    0.30
   3  -1   7    3.76    0.19
   3  -1   7    3.55    0.30
  -4   1  -7    0.32    0.12
  -4   1  -7    0.31    0.11
   4  -1   7    0.26    0.09
   4  -1   7    0.18    0.07
   4  -1   7    0.21    0.11
   4  -1   7    0.27    0.12
  -5   1  -7   68.45    1.61
  -5   1  -7   70.08    1.60
   5  -1   7   66.71    1.74
   5  -1   7   69.59    1.50
   5  -1   7   66.20    1.70
   5  -1   7   68.08    1.48
  -6   1  -7    3.56    0.32
  -6   1  -7    3.14    0.31
   6  -1   7    3.84    0.28
   6  -1   7    3.73    0.29
   6  -1   7    3.12    0.35
  -7   1  -7    0.17    0.12
  -7   1  -7    0.14    0.15
   7  -1   7    0.18    0.10
   7  -1   7    0.17    0.15
   7  -1   7    0.11    0.11
  -8   1  -7    0.09    0.16
  -8   1  -7    0.09    0.14
   8  -1   7    0.05    0.12
   8  -1   7   -0.06    0.08
  -9   1  -7    0.05    0.13
  -9   1  -7   -0.03    0.18
   9  -1   7    0.13    0.17
   9  -1   7    0.16    0.14
   7   0  -7    2.27    0.41
  -7   0   7    1.70    0.31
  -7   0   7    1.85    0.29
   6   0  -7    7.90    0.65
  -6   0   7    7.56    0.53
  -6   0   7    9.46    0.52
   5   0  -7    0.13    0.16
  -5   0   7    0.26    0.13
  -5   0   7   -0.02    0.08
   4   0  -7    7.22    0.53
  -4   0   7    6.76    0.37
  -4   0   7    7.71    0.46
   3   0  -7    5.54    0.44
  -3   0   7    5.72    0.37
  -3   0   7    5.50    0.29
   2   0  -7    0.07    0.11
  -2   0   7   -0.07    0.04
  -2   0   7   -0.03    0.06
  -2   0   7    0.21    0.08
  -1   0   7   42.49    1.08
  -1   0   7   41.87    0.94
  -1   0   7   41.50    0.84
  -1   0   7   42.35    0.85
   0   0  -7    5.86    0.27
   0   0   7    5.80    0.30
   0   0   7    5.49    0.31
   0   0   7    5.73    0.29
  -1   0  -7   36.22    0.85
   1   0   7   35.65    0.91
   1   0   7   35.38    0.92
   1   0   7   34.43    0.89
  -2   0  -7    0.13    0.07
  -2   0  -7    0.25    0.09
   2   0   7    0.28    0.11
   2   0   7    0.25    0.10
   2   0   7    0.14    0.08
  -3   0  -7    9.85    0.39
  -3   0  -7    9.55    0.41
   3   0   7    9.28    0.29
   3   0   7    9.90    0.30
   3   0   7    9.15    0.40
   3   0   7    8.81    0.44
   3   0   7    9.45    0.46
  -4   0  -7   57.57    1.33
  -4   0  -7   55.82    1.30
   4   0   7   57.77    1.44
   4   0   7   58.33    1.47
   4   0   7   55.37    1.28
   4   0   7   56.37    1.18
  -5   0  -7    0.08    0.09
  -5   0  -7    0.22    0.11
   5   0   7    0.27    0.09
   5   0   7    0.15    0.10
   5   0   7    0.24    0.13
  -6   0  -7    7.96    0.45
  -6   0  -7    8.55    0.45
   6   0   7    7.95    0.41
   6   0   7    7.97    0.41
   6   0   7    8.10    0.51
  -7   0  -7   17.15    0.72
  -7   0  -7   15.47    0.68
   7   0   7   15.49    0.65
   7   0   7   16.49    0.77
   7   0   7   16.64    0.65
  -8   0  -7   -0.03    0.10
  -8   0  -7   -0.10    0.13
   8   0   7    0.07    0.13
   8   0   7   -0.06    0.11
   8   0   7    0.01    0.10
  -9   0  -7   10.68    0.62
  -9   0  -7   10.58    0.64
   9   0   7   10.89    0.68
   9   0   7   12.60    0.67
 -10   0  -7    0.90    0.28
 -10   0  -7    0.68    0.24
  10   0   7    0.80    0.24
  10   0   7    1.31    0.31
   7  -1  -7    2.33    0.42
  -7   1   7    2.85    0.38
  -7   1   7    2.60    0.33
   6  -1  -7    0.20    0.18
  -6   1   7   -0.03    0.11
  -6   1   7    0.22    0.15
   5  -1  -7    0.87    0.25
  -5   1   7    1.23    0.21
  -5   1   7    0.84    0.20
   4  -1  -7    4.19    0.42
  -4   1   7    4.35    0.35
  -4   1   7    4.75    0.32
   3  -1  -7    5.15    0.43
  -3   1   7    5.80    0.37
  -3   1   7    4.95    0.29
   2  -1  -7   21.20    0.64
   2  -1  -7   20.10    0.81
  -2   1   7   21.04    0.59
  -2   1   7   20.31    0.69
   1  -1  -7   24.04    0.56
  -1   1   7   23.19    0.59
  -1   1   7   25.41    0.59
  -1   1   7   24.30    0.58
  -1   1   7   24.42    0.72
   0  -1  -7    8.48    0.30
   0   1   7    7.96    0.24
   0   1   7    8.39    0.36
   0   1   7    8.30    0.37
   0   1   7    8.09    0.25
   0   1   7    8.88    0.34
  -1  -1  -7   28.09    0.69
   1   1   7   27.29    0.74
   1   1   7   26.94    0.52
   1   1   7   27.45    0.53
   1   1   7   28.16    0.78
   1   1   7   27.82    0.73
  -2  -1  -7    3.83    0.23
  -2  -1  -7    3.56    0.21
   2   1   7    3.73    0.14
   2   1   7    4.28    0.28
   2   1   7    3.91    0.27
   2   1   7    3.66    0.14
   2   1   7    3.68    0.23
  -3  -1  -7   17.42    0.51
  -3  -1  -7   16.82    0.56
   3   1   7   17.15    0.43
   3   1   7   17.81    0.59
   3   1   7   16.64    0.62
   3   1   7   16.91    0.44
  -4  -1  -7    2.35    0.22
  -4  -1  -7    2.90    0.20
   4   1   7    2.70    0.17
   4   1   7    2.55    0.22
   4   1   7    2.57    0.26
   4   1   7    2.99    0.19
  -5  -1  -7    4.27    0.28
  -5  -1  -7    4.43    0.31
   5   1   7    3.75    0.28
   5   1   7    3.73    0.33
   5   1   7    4.03    0.26
  -6  -1  -7    6.16    0.39
  -6  -1  -7    7.06    0.40
   6   1   7    7.41    0.39
   6   1   7    7.14    0.39
   6   1   7    6.53    0.44
  -7  -1  -7    1.23    0.22
  -7  -1  -7    2.12    0.27
   7   1   7    1.34    0.24
   7   1   7    1.18    0.20
   7   1   7    0.94    0.19
  -8  -1  -7    9.67    0.55
  -8  -1  -7    8.49    0.52
   8   1   7    9.40    0.53
   8   1   7    9.61    0.53
   8   1   7    8.43    0.55
  -9  -1  -7    4.22    0.41
   9   1   7    3.86    0.38
   9   1   7    3.60    0.37
   9   1   7    3.43    0.40
 -10  -1  -7    0.59    0.21
  10   1   7    0.31    0.18
  10   1   7    0.27    0.18
  10   1   7    0.08    0.16
   7  -2  -7    0.42    0.25
  -7   2   7    0.55    0.19
  -7   2   7    0.45    0.20
   6  -2  -7   26.35    1.18
  -6   2   7   27.85    0.98
  -6   2   7   24.65    1.00
   5  -2  -7    0.00    0.12
  -5   2   7    0.01    0.10
  -5   2   7   -0.08    0.07
   4  -2  -7    7.36    0.53
  -4   2   7    6.80    0.43
  -4   2   7    6.35    0.38
   3  -2  -7    0.80    0.22
   3  -2  -7    0.70    0.15
  -3   2   7    0.74    0.14
  -3   2   7    0.65    0.15
   2  -2  -7    5.71    0.32
   2  -2  -7    5.77    0.42
  -2   2   7    5.70    0.29
  -2   2   7    5.34    0.32
  -1   2   7   48.43    1.03
  -1   2   7   47.89    1.13
  -1   2   7   47.62    1.02
   0  -2  -7    1.40    0.12
   0   2   7    1.12    0.13
   0   2   7    1.11    0.11
   0   2   7    1.05    0.11
  -1  -2  -7   18.40    0.51
   1   2   7   17.65    0.51
   1   2   7   18.84    0.62
   1   2   7   18.65    0.45
   1   2   7   18.66    0.44
  -2  -2  -7    0.36    0.07
  -2  -2  -7    0.23    0.08
   2   2   7    0.14    0.08
   2   2   7    0.17    0.05
   2   2   7    0.33    0.08
   2   2   7    0.25    0.05
   2   2   7    0.11    0.07
  -3  -2  -7   63.63    1.36
  -3  -2  -7   63.70    1.27
   3   2   7   63.41    1.48
   3   2   7   62.60    1.43
   3   2   7   64.08    1.22
   3   2   7   64.72    1.23
  -4  -2  -7    4.19    0.28
  -4  -2  -7    4.18    0.22
   4   2   7    3.60    0.28
   4   2   7    4.27    0.23
   4   2   7    3.73    0.27
  -5  -2  -7   26.58    0.83
  -5  -2  -7   28.21    0.75
   5   2   7   26.91    0.76
   5   2   7   25.96    0.82
   5   2   7   28.51    0.90
  -6  -2  -7   11.86    0.50
  -6  -2  -7   12.16    0.56
   6   2   7   13.05    0.60
   6   2   7   12.74    0.55
   6   2   7   12.93    0.53
  -7  -2  -7    2.56    0.29
   7   2   7    2.42    0.27
   7   2   7    2.22    0.28
   7   2   7    1.71    0.23
  -8  -2  -7    4.55    0.41
   8   2   7    5.23    0.40
   8   2   7    4.57    0.41
   8   2   7    4.75    0.39
  -9  -2  -7    5.58    0.47
   9   2   7    5.90    0.46
   9   2   7    6.36    0.49
   9   2   7    5.76    0.46
 -10  -2  -7    0.35    0.19
  10   2   7    0.40    0.20
  10   2   7    0.20    0.17
  10   2   7    0.19    0.19
   7  -3  -7    6.45    0.62
  -7   3   7    6.43    0.50
  -7   3   7    5.66    0.51
   6  -3  -7    4.46    0.50
  -6   3   7    4.34    0.39
  -6   3   7    5.07    0.44
   5  -3  -7    0.13    0.15
  -5   3   7    0.45    0.17
  -5   3   7    0.14    0.12
   4  -3  -7    0.14    0.14
  -4   3   7   -0.01    0.08
  -4   3   7    0.29    0.13
   3  -3  -7    0.56    0.15
   3  -3  -7    0.42    0.17
  -3   3   7    0.49    0.13
  -3   3   7    0.56    0.15
   2  -3  -7   42.99    1.13
  -2   3   7   42.12    1.09
  -2   3   7   42.92    1.04
   1  -3  -7    0.16    0.09
  -1   3   7    0.06    0.06
  -1   3   7    0.02    0.05
   0  -3  -7   14.32    0.40
   0   3   7   15.15    0.46
   0   3   7   14.73    0.45
   0   3   7   14.80    0.46
  -1  -3  -7    0.91    0.12
   1   3   7    0.70    0.09
   1   3   7    0.71    0.09
   1   3   7    0.75    0.10
  -2  -3  -7   47.67    0.94
  -2  -3  -7   46.66    1.05
   2   3   7   48.15    1.19
   2   3   7   47.73    0.96
   2   3   7   46.75    0.98
   2   3   7   46.20    1.18
   2   3   7   48.26    0.98
  -3  -3  -7    0.18    0.09
   3   3   7    0.36    0.12
   3   3   7    0.28    0.07
   3   3   7    0.26    0.07
   3   3   7    0.40    0.08
   3   3   7    0.23    0.10
  -4  -3  -7   19.89    0.66
   4   3   7   20.38    0.59
   4   3   7   19.60    0.70
   4   3   7   20.46    0.68
  -5  -3  -7   39.93    1.08
   5   3   7   38.88    1.11
   5   3   7   39.21    1.08
   5   3   7   39.89    1.00
  -6  -3  -7    0.08    0.11
   6   3   7    0.15    0.11
   6   3   7    0.22    0.10
   6   3   7    0.13    0.10
  -7  -3  -7    1.28    0.23
   7   3   7    1.61    0.22
   7   3   7    1.71    0.24
   7   3   7    1.79    0.25
  -8  -3  -7    3.80    0.37
   8   3   7    3.98    0.37
   8   3   7    3.53    0.34
   8   3   7    3.35    0.35
  -9  -3  -7   -0.07    0.13
   9   3   7    0.48    0.19
   9   3   7    0.25    0.16
   9   3   7    0.42    0.18
 -10  -3  -7    0.54    0.23
  10   3   7    0.64    0.23
  10   3   7    0.47    0.20
  10   3   7    0.41    0.20
   6  -4  -7    0.15    0.17
  -6   4   7    0.30    0.17
  -6   4   7    0.19    0.16
   5  -4  -7    0.08    0.14
  -5   4   7    0.26    0.15
  -5   4   7   -0.03    0.10
   4  -4  -7   48.12    1.33
   4  -4  -7   45.70    1.50
  -4   4   7   44.87    1.25
  -4   4   7   46.32    1.31
   3  -4  -7    3.73    0.40
   3  -4  -7    4.29    0.35
  -3   4   7    4.29    0.32
  -3   4   7    3.58    0.30
   2  -4  -7    3.62    0.31
  -2   4   7    4.01    0.28
  -2   4   7    3.89    0.28
   1  -4  -7    2.51    0.26
  -1   4   7    2.58    0.20
  -1   4   7    2.55    0.21
   0  -4  -7   20.60    0.72
   0   4   7   20.16    0.55
   0   4   7   21.10    0.61
  -1  -4  -7    9.27    0.35
   1   4   7    9.03    0.35
   1   4   7    9.19    0.29
  -2  -4  -7   35.19    0.87
   2   4   7   35.84    0.99
   2   4   7   34.27    0.83
  -3  -4  -7    6.10    0.33
   3   4   7    5.71    0.28
   3   4   7    5.90    0.36
   3   4   7    5.71    0.34
  -4  -4  -7    3.86    0.29
   4   4   7    4.20    0.30
   4   4   7    3.98    0.25
   4   4   7    4.15    0.31
  -5  -4  -7    4.81    0.34
   5   4   7    4.73    0.33
   5   4   7    4.77    0.30
   5   4   7    4.90    0.34
  -6  -4  -7    3.85    0.33
   6   4   7    4.52    0.32
   6   4   7    4.66    0.35
   6   4   7    4.11    0.33
  -7  -4  -7   25.00    0.92
   7   4   7   26.02    0.92
   7   4   7   25.86    0.90
   7   4   7   26.89    0.90
  -8  -4  -7    6.38    0.47
   8   4   7    6.38    0.44
   8   4   7    6.03    0.44
   8   4   7    5.53    0.43
  -9  -4  -7    2.00    0.32
   9   4   7    1.63    0.28
   9   4   7    2.05    0.29
   9   4   7    1.98    0.29
 -10  -4  -7   -0.07    0.16
  10   4   7    0.06    0.13
  10   4   7   -0.10    0.13
  10   4   7   -0.14    0.13
   6  -5  -7    1.63    0.35
  -6   5   7    2.22    0.33
  -6   5   7    2.23    0.32
   5  -5  -7    9.52    0.67
  -5   5   7   10.69    0.59
  -5   5   7   10.77    0.61
   4  -5  -7    7.53    0.50
   4  -5  -7    7.59    0.57
  -4   5   7    6.74    0.45
  -4   5   7    7.17    0.46
   3  -5  -7    1.85    0.27
   3  -5  -7    1.78    0.30
  -3   5   7    2.23    0.25
  -3   5   7    1.90    0.24
   2  -5  -7   32.43    1.04
  -2   5   7   32.21    0.94
  -2   5   7   33.07    0.93
   1  -5  -7    2.93    0.30
  -1   5   7    3.25    0.22
  -1   5   7    2.31    0.23
   0  -5  -7   68.31    1.68
   0   5   7   70.62    1.49
  -1  -5  -7    0.55    0.16
  -1  -5  -7    0.67    0.12
   1   5   7    0.59    0.12
  -2  -5  -7   33.38    0.86
   2   5   7   33.29    0.97
   2   5   7   35.15    0.88
  -3  -5  -7   32.84    0.91
   3   5   7   34.62    0.88
   3   5   7   34.60    0.98
  -4  -5  -7    0.15    0.11
   4   5   7    0.31    0.10
   4   5   7    0.26    0.11
  -5  -5  -7    2.75    0.28
   5   5   7    2.73    0.28
   5   5   7    2.52    0.26
   5   5   7    2.42    0.23
  -6  -5  -7    0.11    0.13
   6   5   7   -0.02    0.06
   6   5   7   -0.03    0.07
   6   5   7    0.05    0.09
  -7  -5  -7   31.61    1.08
   7   5   7   34.81    1.07
   7   5   7   33.06    1.08
   7   5   7   34.16    1.07
  -8  -5  -7    2.10    0.31
   8   5   7    2.75    0.31
   8   5   7    2.18    0.31
   8   5   7    2.76    0.31
  -9  -5  -7   12.85    0.73
   9   5   7   14.46    0.75
   9   5   7   13.57    0.68
   9   5   7   14.19    0.73
 -10  -5  -7    0.10    0.18
  10   5   7    0.24    0.19
  10   5   7    0.33    0.18
  10   5   7    0.29    0.19
   6  -6  -7    8.68    0.67
  -6   6   7    7.81    0.58
   5  -6  -7    0.71    0.25
   5  -6  -7    1.16    0.29
  -5   6   7    1.35    0.26
  -5   6   7    0.66    0.22
   4  -6  -7    0.01    0.13
   4  -6  -7    0.25    0.18
  -4   6   7    0.09    0.12
  -4   6   7    0.05    0.12
   3  -6  -7    7.07    0.50
   3  -6  -7    7.47    0.54
  -3   6   7    6.64    0.42
  -3   6   7    6.78    0.43
   2  -6  -7    6.55    0.45
  -2   6   7    6.06    0.39
  -2   6   7    6.23    0.37
   1  -6  -7   14.59    0.66
  -1   6   7   12.45    0.54
   0  -6  -7    0.69    0.19
   0   6   7    0.32    0.11
  -1  -6  -7    0.82    0.20
  -1  -6  -7    0.51    0.11
   1   6   7    0.72    0.15
  -2  -6  -7   99.85    2.25
  -2  -6  -7  100.90    1.97
   2   6   7   99.36    2.02
   2   6   7   98.33    2.14
  -3  -6  -7    1.35    0.19
   3   6   7    1.14    0.17
   3   6   7    1.41    0.21
  -4  -6  -7   23.47    0.78
   4   6   7   21.35    0.76
   4   6   7   22.80    0.73
  -5  -6  -7    1.23    0.21
   5   6   7    1.15    0.18
   5   6   7    1.00    0.19
  -6  -6  -7   10.28    0.56
   6   6   7    9.67    0.50
   6   6   7    9.96    0.52
  -7  -6  -7    0.34    0.17
   7   6   7   -0.07    0.11
   7   6   7    0.03    0.09
   7   6   7    0.27    0.14
  -8  -6  -7    2.37    0.33
   8   6   7    1.78    0.28
   8   6   7    2.19    0.29
   8   6   7    2.46    0.31
   9   6   7   22.47    0.95
   9   6   7   22.86    0.90
 -10  -6  -7    0.90    0.28
   5  -7  -7    5.98    0.55
   5  -7  -7    5.01    0.51
  -5   7   7    5.50    0.47
   4  -7  -7    5.39    0.50
   4  -7  -7    3.92    0.46
  -4   7   7    5.33    0.44
  -4   7   7    5.52    0.43
   3  -7  -7    9.96    0.63
   3  -7  -7    9.96    0.65
  -3   7   7   10.62    0.57
   2  -7  -7    1.63    0.29
  -2   7   7    1.59    0.23
   1  -7  -7    5.98    0.45
  -1   7   7    5.84    0.38
   0  -7  -7   28.64    1.02
   0   7   7   29.06    0.90
  -1  -7  -7   15.46    0.71
   1   7   7   15.44    0.61
  -2  -7  -7   34.17    1.12
  -2  -7  -7   36.67    0.95
   2   7   7   36.48    1.01
  -3  -7  -7    5.45    0.35
  -3  -7  -7    5.45    0.41
   3   7   7    5.08    0.36
   3   7   7    5.79    0.36
  -4  -7  -7    0.08    0.12
   4   7   7   -0.07    0.07
   4   7   7    0.00    0.09
   4   7   7    0.07    0.08
  -5  -7  -7    0.04    0.11
   5   7   7   -0.07    0.07
   5   7   7   -0.07    0.09
  -6  -7  -7    9.51    0.54
   6   7   7    9.13    0.52
   6   7   7   10.44    0.54
  -7  -7  -7    7.40    0.51
   7   7   7    7.45    0.49
   7   7   7    7.53    0.49
  -8  -7  -7   11.99    0.69
   8   7   7   12.88    0.68
   8   7   7   12.25    0.67
 -10  -7  -7    1.55    0.35
   4  -8  -7   10.99    0.73
   4  -8  -7   13.26    0.77
   3  -8  -7    4.13    0.46
   3  -8  -7    4.04    0.44
  -3   8   7    3.63    0.37
   2  -8  -7    2.10    0.32
   2  -8  -7    1.90    0.32
  -2   8   7    2.38    0.29
   1  -8  -7    5.01    0.46
  -1   8   7    5.01    0.38
   0  -8  -7   -0.04    0.12
   0   8   7    0.12    0.11
  -1  -8  -7    8.74    0.55
   1   8   7    8.93    0.48
  -2  -8  -7    3.95    0.29
  -2  -8  -7    3.74    0.38
   2   8   7    3.44    0.31
  -3  -8  -7    1.98    0.29
  -3  -8  -7    1.32    0.22
   3   8   7    1.51    0.23
   3   8   7    1.63    0.23
  -4  -8  -7   22.72    0.81
  -4  -8  -7   21.64    0.88
   4   8   7   22.08    0.79
   4   8   7   22.03    0.79
   4   8   7   20.25    0.78
  -5  -8  -7   -0.02    0.13
   5   8   7    0.11    0.11
   5   8   7    0.04    0.11
  -6  -8  -7   10.13    0.59
   6   8   7    9.60    0.55
   6   8   7   11.44    0.58
  -7  -8  -7    0.10    0.14
   7   8   7   -0.06    0.10
   7   8   7   -0.06    0.10
  -8  -8  -7    0.01    0.16
   8   8   7    0.28    0.18
   8   8   7    0.14    0.15
  -9  -8  -7    1.16    0.29
   9   8   7    1.61    0.31
   3  -9  -7    0.63    0.24
   2  -9  -7    7.30    0.55
   2  -9  -7    7.54    0.60
  -2   9   7    7.02    0.50
   1  -9  -7    1.07    0.29
  -1   9   7    1.44    0.25
   0  -9  -7    2.99    0.38
   0   9   7    4.19    0.37
  -1  -9  -7    0.57    0.20
   1   9   7    0.75    0.19
  -2  -9  -7    2.95    0.36
   2   9   7    2.78    0.30
  -3  -9  -7   12.65    0.58
  -3  -9  -7   11.60    0.65
   3   9   7   11.72    0.59
   3   9   7   11.97    0.58
  -4  -9  -7    1.25    0.23
  -4  -9  -7    1.18    0.26
   4   9   7    1.43    0.23
   4   9   7    1.34    0.23
   4   9   7    1.05    0.22
  -5  -9  -7    5.16    0.43
  -5  -9  -7    5.34    0.45
   5   9   7    5.30    0.41
   5   9   7    5.71    0.41
  -6  -9  -7    5.12    0.44
  -6  -9  -7    4.49    0.42
   6   9   7    4.54    0.40
   6   9   7    4.89    0.41
  -7  -9  -7    1.31    0.28
  -7  -9  -7    1.82    0.32
   7   9   7    1.52    0.28
   7   9   7    1.90    0.30
  -8  -9  -7    2.99    0.41
   8   9   7    3.06    0.37
  -9  -9  -7    2.89    0.41
   2 -10  -7    0.83    0.28
   1 -10  -7    1.19    0.31
   0 -10  -7    0.61    0.24
   0  10   7    1.07    0.24
  -1 -10  -7    2.46    0.37
   1  10   7    2.90    0.33
  -2 -10  -7    0.27    0.17
   2  10   7    0.75    0.20
  -3 -10  -7    0.19    0.14
  -3 -10  -7   -0.07    0.11
   3  10   7    0.34    0.16
   3  10   7    0.33    0.16
   3  10   7    0.32    0.17
  -4 -10  -7    3.49    0.41
  -4 -10  -7    3.59    0.36
   4  10   7    3.32    0.35
   4  10   7    3.68    0.35
  -5 -10  -7    3.04    0.36
  -5 -10  -7    2.76    0.37
   5  10   7    2.69    0.31
   5  10   7    3.20    0.35
  -6 -10  -7    4.90    0.47
  -6 -10  -7    4.91    0.46
   6  10   7    4.52    0.41
  -7 -10  -7    0.01    0.15
  -7 -10  -7    0.03    0.15
   7  10   7   -0.01    0.15
  -8 -10  -7   -0.02    0.15
  -8 -10  -7    0.16    0.21
   8  10   7    0.26    0.19
   1 -11  -7    0.07    0.18
  -1 -11  -7    1.04    0.31
  -2 -11  -7   -0.05    0.14
  -3 -11  -7    2.50    0.37
  -4 -11  -7   -0.14    0.13
  -4 -11  -7   -0.02    0.14
   4  11   7    0.02    0.13
  -5 -11  -7    3.92    0.42
  -5 -11  -7    4.40    0.47
   5  11   7    4.52    0.40
  -6 -11  -7    0.00    0.15
  -6 -11  -7   -0.18    0.14
   6  11   7   -0.08    0.13
  -7 -11  -7    0.75    0.25
  -7 -11  -7    0.36    0.21
   7  11   7    0.84    0.23
  -1 -12  -7    0.42    0.23
  -2 -12  -7    5.24    0.56
  -3 -12  -7    1.32    0.32
  -4 -12  -7    1.28    0.28
  -4 -12  -7    1.47    0.33
  -5 -12  -7    0.02    0.17
  -5 -12  -7    0.09    0.17
   2   8  -8    0.25    0.16
  -2  -8   8    0.14    0.19
  -2  -8   8    0.21    0.16
   1   8  -8   -0.09    0.11
  -1  -8   8    0.23    0.15
  -1  -8   8    0.12    0.17
  -1  -8   8    0.00    0.10
   0   8  -8    0.50    0.22
   0  -8   8    0.10    0.18
   0  -8   8    0.12    0.15
   0  -8   8    0.18    0.12
  -1   8  -8   11.41    0.69
   1  -8   8   11.02    0.75
   1  -8   8   10.11    0.65
   1  -8   8   11.04    0.57
  -2   8  -8   -0.08    0.13
   2  -8   8    0.12    0.16
  -4  -7   8    2.20    0.32
  -4  -7   8    2.04    0.35
  -3  -7   8    3.83    0.32
  -3  -7   8    2.93    0.35
  -3  -7   8    2.96    0.40
   2   7  -8    1.73    0.32
  -2  -7   8    1.74    0.29
  -2  -7   8    2.05    0.34
  -2  -7   8    2.02    0.24
   1   7  -8    1.41    0.28
  -1  -7   8    1.35    0.27
  -1  -7   8    0.87    0.27
  -1  -7   8    1.11    0.19
   0   7  -8    5.01    0.45
   0  -7   8    5.21    0.45
   0  -7   8    5.24    0.35
   0  -7   8    4.94    0.49
  -1   7  -8    3.87    0.40
   1  -7   8    4.95    0.45
   1  -7   8    4.58    0.33
   1  -7   8    4.17    0.47
  -2   7  -8    0.82    0.23
   2  -7   8    0.39    0.19
   2  -7   8    1.28    0.28
   2  -7   8    0.95    0.19
  -3   7  -8    3.14    0.38
   3  -7   8    3.03    0.31
   3  -7   8    4.34    0.45
   3  -7   8    3.55    0.42
  -4   7  -8    0.10    0.16
   4  -7   8    0.51    0.22
   4  -7   8    0.34    0.19
   4  -7   8    0.32    0.16
  -5  -6   8    4.96    0.50
  -4  -6   8    0.66    0.20
  -4  -6   8    0.99    0.26
  -4  -6   8    1.04    0.20
  -3  -6   8    0.73    0.20
  -3  -6   8    0.59    0.16
  -3  -6   8    0.41    0.19
  -2  -6   8    1.55    0.19
  -2  -6   8    1.16    0.26
  -2  -6   8    1.06    0.23
   1   6  -8    2.82    0.35
  -1  -6   8    2.95    0.33
  -1  -6   8    3.04    0.25
  -1  -6   8    2.34    0.33
   0   6  -8    0.30    0.15
   0  -6   8    0.20    0.14
   0  -6   8    0.16    0.13
   0  -6   8    0.34    0.12
  -1   6  -8    0.20    0.13
   1  -6   8    0.08    0.09
   1  -6   8    0.04    0.11
   1  -6   8    0.09    0.14
   1  -6   8    0.09    0.12
  -2   6  -8    0.12    0.14
   2  -6   8    0.24    0.15
   2  -6   8    0.23    0.11
   2  -6   8    0.46    0.19
  -3   6  -8    8.13    0.54
   3  -6   8    7.18    0.54
   3  -6   8    6.88    0.51
   3  -6   8    6.92    0.41
  -4   6  -8    1.20    0.26
  -4   6  -8    1.10    0.23
   4  -6   8    0.94    0.26
   4  -6   8    0.97    0.26
   4  -6   8    1.45    0.22
  -5   6  -8    4.27    0.44
  -5   6  -8    3.28    0.36
   5  -6   8    3.16    0.32
   5  -6   8    4.12    0.46
   5  -6   8    3.43    0.44
  -5  -5   8    3.40    0.42
  -5  -5   8    3.90    0.34
  -4  -5   8    0.99    0.25
  -4  -5   8    0.97    0.19
  -3  -5   8    2.87    0.36
  -3  -5   8    2.69    0.24
  -3  -5   8    3.19    0.32
  -2  -5   8    0.42    0.12
  -2  -5   8    0.28    0.14
  -2  -5   8    0.62    0.20
  -1  -5   8   -0.04    0.06
  -1  -5   8   -0.01    0.09
  -1  -5   8   -0.04    0.10
   0   5  -8    8.05    0.50
   0  -5   8    8.10    0.36
   0  -5   8    7.22    0.50
   0  -5   8    6.28    0.43
  -1   5  -8    5.55    0.42
   1  -5   8    5.69    0.42
   1  -5   8    5.14    0.29
   1  -5   8    5.47    0.45
   1  -5   8    5.25    0.39
  -2   5  -8   17.07    0.75
   2  -5   8   17.99    0.84
   2  -5   8   17.12    0.77
   2  -5   8   18.65    0.80
   2  -5   8   17.27    0.59
  -3   5  -8    0.15    0.12
   3  -5   8    0.05    0.13
   3  -5   8   -0.02    0.10
   3  -5   8    0.00    0.07
  -4   5  -8    7.29    0.48
  -4   5  -8    7.68    0.51
   4  -5   8    8.15    0.55
   4  -5   8    8.43    0.44
   4  -5   8    7.79    0.56
  -5   5  -8    5.95    0.44
  -5   5  -8    5.73    0.47
   5  -5   8    6.09    0.52
   5  -5   8    5.53    0.39
   5  -5   8    5.69    0.53
  -6   5  -8    0.02    0.12
  -6   5  -8    0.06    0.15
   6  -5   8    0.08    0.11
   6  -5   8    0.22    0.19
   6  -5   8   -0.05    0.13
   6   4  -8    0.51    0.25
  -6  -4   8    0.02    0.12
  -6  -4   8    0.35    0.18
   5   4  -8   16.33    0.89
  -5  -4   8   17.83    0.85
  -5  -4   8   16.73    0.69
   4   4  -8    3.30    0.40
  -4  -4   8    3.46    0.38
  -4  -4   8    4.25    0.31
   3   4  -8    0.66    0.22
  -3  -4   8    0.86    0.15
  -3  -4   8    1.07    0.24
  -3  -4   8    0.82    0.18
   2   4  -8    1.58    0.25
  -2  -4   8    1.56    0.26
  -2  -4   8    1.65    0.17
  -2  -4   8    1.82    0.23
  -1  -4   8    3.13    0.33
  -1  -4   8    3.87    0.33
  -1  -4   8    3.90    0.23
   0   4  -8    0.50    0.17
   0  -4   8    0.90    0.17
   0  -4   8    0.72    0.18
   0  -4   8    1.03    0.21
   0  -4   8    0.69    0.11
  -1   4  -8    0.35    0.14
   1  -4   8    0.64    0.17
   1  -4   8    0.81    0.20
   1  -4   8    0.70    0.11
  -2   4  -8    2.14    0.26
   2  -4   8    2.03    0.29
   2  -4   8    2.26    0.18
   2  -4   8    2.01    0.26
   2  -4   8    2.14    0.28
  -3   4  -8    1.00    0.20
   3  -4   8    0.99    0.22
   3  -4   8    0.83    0.13
   3  -4   8    0.86    0.22
  -4   4  -8    0.16    0.12
  -4   4  -8    0.07    0.10
   4  -4   8    0.07    0.11
   4  -4   8    0.13    0.13
   4  -4   8    0.00    0.07
  -5   4  -8    0.26    0.15
  -5   4  -8    0.66    0.19
   5  -4   8    0.50    0.14
   5  -4   8    0.51    0.21
   5  -4   8    0.56    0.21
  -6   4  -8    0.46    0.20
  -6   4  -8    0.60    0.19
   6  -4   8    0.73    0.17
   6  -4   8    0.74    0.24
   6  -4   8    0.46    0.20
  -7   4  -8    0.08    0.11
  -7   4  -8   -0.04    0.15
   7  -4   8    0.12    0.11
   7  -4   8    0.06    0.17
   7  -4   8    0.10    0.15
   6   3  -8    3.57    0.47
  -6  -3   8    3.61    0.42
  -6  -3   8    3.00    0.32
   5   3  -8    0.57    0.24
  -5  -3   8    0.53    0.16
  -5  -3   8    0.87    0.24
   4   3  -8    3.18    0.40
  -4  -3   8    2.28    0.31
  -4  -3   8    2.77    0.26
   3   3  -8   30.80    1.12
  -3  -3   8   32.20    0.85
  -3  -3   8   31.52    1.09
   2   3  -8    1.21    0.23
  -2  -3   8    1.20    0.22
  -2  -3   8    1.42    0.15
  -2  -3   8    1.15    0.19
   1   3  -8   25.21    0.88
  -1  -3   8   24.64    0.61
  -1  -3   8   23.51    0.78
  -1  -3   8   23.99    0.88
   0   3  -8   10.48    0.51
   0  -3   8   10.19    0.50
   0  -3   8    9.59    0.44
   0  -3   8   10.25    0.32
   0  -3   8   10.77    0.55
  -1   3  -8    0.24    0.12
   1  -3   8    0.15    0.11
   1  -3   8    0.12    0.05
   1  -3   8    0.18    0.10
   1  -3   8    0.03    0.09
   1  -3   8    0.15    0.05
  -2   3  -8    9.57    0.49
   2  -3   8   10.09    0.53
   2  -3   8    9.74    0.51
   2  -3   8    9.81    0.54
   2  -3   8    9.32    0.33
  -3   3  -8    8.97    0.47
  -3   3  -8    9.29    0.48
   3  -3   8    9.60    0.54
   3  -3   8    9.04    0.36
   3  -3   8    8.50    0.51
  -4   3  -8    2.53    0.28
  -4   3  -8    2.11    0.26
   4  -3   8    2.25    0.20
   4  -3   8    2.47    0.31
   4  -3   8    1.93    0.28
  -5   3  -8    3.01    0.31
  -5   3  -8    3.44    0.33
   5  -3   8    3.58    0.27
   5  -3   8    3.36    0.38
   5  -3   8    3.15    0.38
  -6   3  -8    0.69    0.19
  -6   3  -8    0.63    0.20
   6  -3   8    0.69    0.22
   6  -3   8    0.43    0.14
   6  -3   8    0.76    0.23
  -7   3  -8    3.28    0.36
  -7   3  -8    4.21    0.43
   7  -3   8    3.77    0.35
   7  -3   8    4.13    0.46
   7  -3   8    4.21    0.47
  -8   3  -8    0.23    0.16
  -8   3  -8    0.20    0.21
   8  -3   8    0.34    0.16
   8  -3   8    0.32    0.20
   6   2  -8    4.28    0.51
  -6  -2   8    3.94    0.36
  -6  -2   8    3.82    0.42
   5   2  -8    7.19    0.60
  -5  -2   8    8.41    0.46
  -5  -2   8    7.21    0.52
   4   2  -8    7.28    0.55
  -4  -2   8    8.31    0.53
  -4  -2   8    7.20    0.39
   3   2  -8   19.32    0.86
  -3  -2   8   18.24    0.77
  -3  -2   8   19.18    0.60
   2   2  -8   38.80    1.25
  -2  -2   8   41.18    0.92
  -2  -2   8   42.26    1.22
  -2  -2   8   41.36    1.03
   1   2  -8   15.15    0.68
  -1  -2   8   15.89    0.58
  -1  -2   8   15.97    0.42
  -1  -2   8   16.19    0.66
   0   2  -8    5.58    0.38
   0  -2   8    5.14    0.18
   0  -2   8    5.13    0.31
   0  -2   8    5.25    0.18
   0  -2   8    5.31    0.36
   0  -2   8    4.88    0.32
  -1   2  -8    9.38    0.47
   1  -2   8   10.74    0.48
   1  -2   8    9.11    0.46
   1  -2   8    9.34    0.48
  -2   2  -8    0.53    0.14
  -2   2  -8    0.66    0.15
   2  -2   8    0.47    0.15
   2  -2   8    0.48    0.15
   2  -2   8    0.47    0.06
   2  -2   8    0.54    0.07
   2  -2   8    0.46    0.14
  -3   2  -8    0.92    0.17
  -3   2  -8    0.99    0.17
   3  -2   8    1.02    0.20
   3  -2   8    0.94    0.11
   3  -2   8    0.93    0.20
  -4   2  -8    0.42    0.14
  -4   2  -8    0.30    0.12
   4  -2   8    0.50    0.16
   4  -2   8    0.58    0.11
   4  -2   8    0.60    0.18
  -5   2  -8   12.20    0.57
  -5   2  -8   11.14    0.55
   5  -2   8   10.98    0.62
   5  -2   8   11.22    0.47
   5  -2   8   11.46    0.62
  -6   2  -8   12.99    0.64
  -6   2  -8   13.35    0.64
   6  -2   8   10.85    0.66
   6  -2   8   12.93    0.55
   6  -2   8   13.47    0.72
  -7   2  -8    0.15    0.14
  -7   2  -8    0.06    0.11
   7  -2   8    0.02    0.10
   7  -2   8    0.33    0.17
  -8   2  -8    0.66    0.24
  -8   2  -8    0.71    0.21
   8  -2   8    0.56    0.19
   8  -2   8    0.23    0.17
  -7  -1   8    0.05    0.15
  -7  -1   8    0.05    0.15
   6   1  -8    4.64    0.53
  -6  -1   8    5.17    0.47
  -6  -1   8    4.94    0.40
   5   1  -8    0.04    0.15
  -5  -1   8   -0.13    0.09
  -5  -1   8    0.11    0.11
   4   1  -8    2.87    0.37
  -4  -1   8    2.26    0.29
  -4  -1   8    2.66    0.24
   3   1  -8    0.82    0.23
  -3  -1   8    0.95    0.15
  -3  -1   8    0.77    0.19
   2   1  -8    4.10    0.38
  -2  -1   8    3.09    0.30
  -2  -1   8    3.47    0.21
   1   1  -8  104.01    2.35
  -1  -1   8  102.83    1.84
  -1  -1   8  103.59    2.24
  -1  -1   8  107.10    2.05
  -1  -1   8  103.10    1.84
  -1  -1   8  101.21    2.05
   0  -1   8   16.50    0.58
   0  -1   8   16.64    0.63
   0  -1   8   15.17    0.55
  -1   1  -8    1.10    0.16
   1  -1   8    0.99    0.17
   1  -1   8    1.32    0.19
   1  -1   8    1.29    0.18
  -2   1  -8    6.52    0.35
  -2   1  -8    6.28    0.34
   2  -1   8    6.41    0.38
   2  -1   8    6.27    0.38
   2  -1   8    6.43    0.39
  -3   1  -8    0.05    0.07
  -3   1  -8   -0.05    0.06
   3  -1   8    0.18    0.11
   3  -1   8   -0.01    0.04
   3  -1   8    0.10    0.08
   3  -1   8    0.03    0.04
  -4   1  -8    2.19    0.24
  -4   1  -8    1.76    0.21
   4  -1   8    2.04    0.27
   4  -1   8    1.71    0.20
   4  -1   8    1.50    0.24
   4  -1   8    1.98    0.16
  -5   1  -8    8.83    0.46
  -5   1  -8    9.76    0.50
   5  -1   8    9.03    0.54
   5  -1   8   10.04    0.44
   5  -1   8    8.74    0.54
   5  -1   8    9.59    0.41
  -6   1  -8    0.15    0.12
  -6   1  -8    0.15    0.12
   6  -1   8    0.35    0.16
   6  -1   8    0.10    0.09
  -7   1  -8    0.85    0.22
  -7   1  -8    0.68    0.20
   7  -1   8    0.85    0.18
   7  -1   8    0.68    0.21
  -8   1  -8    0.79    0.21
  -8   1  -8    0.66    0.23
   8  -1   8    0.87    0.21
  -9   1  -8    2.21    0.36
  -9   1  -8    1.72    0.30
   9  -1   8    1.49    0.27
   9  -1   8    1.75    0.35
  -7   0   8    8.01    0.54
  -7   0   8    6.38    0.55
   6   0  -8    1.50    0.35
  -6   0   8    1.97    0.32
  -6   0   8    2.02    0.28
   5   0  -8    0.08    0.16
  -5   0   8   -0.09    0.10
  -5   0   8   -0.02    0.10
   4   0  -8    3.98    0.43
  -4   0   8    4.19    0.31
  -4   0   8    4.81    0.39
   3   0  -8    7.61    0.54
  -3   0   8    7.67    0.37
  -3   0   8    8.10    0.47
   2   0  -8   54.73    1.59
  -2   0   8   58.30    1.45
  -2   0   8   56.32    1.19
   1   0  -8   24.77    0.91
   1   0  -8   24.64    0.64
  -1   0   8   24.77    0.68
  -1   0   8   25.56    0.80
  -1   0   8   25.25    0.58
  -1   0   8   24.03    0.58
   0   0  -8   53.81    1.13
   0   0   8   51.69    1.22
   0   0   8   50.54    1.17
   0   0   8   50.87    0.93
   0   0   8   51.15    0.93
   0   0   8   51.04    1.26
  -1   0  -8   45.20    1.05
   1   0   8   45.56    1.14
   1   0   8   46.65    1.13
   1   0   8   45.05    1.14
  -2   0  -8    0.12    0.08
  -2   0  -8    0.04    0.07
   2   0   8   -0.03    0.07
   2   0   8    0.06    0.09
   2   0   8    0.11    0.09
  -3   0  -8   31.71    0.86
  -3   0  -8   31.79    0.88
   3   0   8   30.71    0.96
   3   0   8   31.18    0.91
   3   0   8   32.73    0.68
   3   0   8   31.05    0.96
   3   0   8   32.35    0.67
  -4   0  -8    2.42    0.24
  -4   0  -8    3.03    0.24
   4   0   8    3.45    0.26
   4   0   8    2.81    0.30
   4   0   8    3.18    0.20
   4   0   8    2.15    0.27
  -5   0  -8   11.28    0.49
  -5   0  -8   10.81    0.51
   5   0   8   10.86    0.48
   5   0   8   10.84    0.44
   5   0   8   11.42    0.59
  -6   0  -8    0.10    0.11
  -6   0  -8    0.09    0.12
   6   0   8    0.05    0.10
   6   0   8    0.00    0.07
   6   0   8   -0.05    0.10
  -7   0  -8    7.29    0.48
  -7   0  -8    9.07    0.52
   7   0   8    8.23    0.56
   7   0   8    8.71    0.46
   7   0   8    8.40    0.46
  -8   0  -8    6.17    0.48
  -8   0  -8    5.43    0.45
   8   0   8    5.50    0.41
   8   0   8    5.22    0.49
  -9   0  -8    1.87    0.31
   9   0   8    1.53    0.31
   9   0   8    1.49    0.27
  -7   1   8    0.33    0.19
   6  -1  -8    2.55    0.42
  -6   1   8    3.13    0.33
  -6   1   8    2.04    0.32
   5  -1  -8    0.22    0.19
  -5   1   8    0.16    0.12
  -5   1   8    0.12    0.11
   4  -1  -8    0.06    0.13
  -4   1   8    0.16    0.10
  -4   1   8    0.27    0.14
   3  -1  -8   -0.04    0.11
  -3   1   8    0.00    0.07
  -3   1   8    0.05    0.09
   2  -1  -8    0.79    0.21
   2  -1  -8    0.81    0.15
  -2   1   8    0.73    0.12
  -2   1   8    0.99    0.17
  -1   1   8    0.29    0.11
  -1   1   8    0.19    0.07
   0  -1  -8   17.50    0.51
   0   1   8   18.60    0.61
   0   1   8   18.16    0.44
   0   1   8   18.26    0.44
   0   1   8   19.24    0.58
  -1  -1  -8   42.23    0.98
   1   1   8   44.40    1.06
   1   1   8   42.23    1.10
   1   1   8   44.25    1.07
   1   1   8   44.71    0.81
   1   1   8   43.09    0.80
  -2  -1  -8   67.22    1.40
  -2  -1  -8   64.56    1.39
   2   1   8   65.31    1.52
   2   1   8   64.13    1.42
   2   1   8   64.70    1.47
   2   1   8   63.66    1.15
   2   1   8   64.88    1.15
  -3  -1  -8   20.89    0.66
  -3  -1  -8   19.96    0.60
   3   1   8   20.37    0.69
   3   1   8   21.04    0.50
   3   1   8   21.10    0.73
   3   1   8   20.01    0.48
  -4  -1  -8    0.21    0.09
  -4  -1  -8    0.22    0.10
   4   1   8    0.22    0.07
   4   1   8    0.07    0.08
   4   1   8    0.16    0.11
  -5  -1  -8    5.01    0.30
  -5  -1  -8    4.41    0.32
   5   1   8    4.53    0.31
   5   1   8    4.27    0.26
   5   1   8    4.45    0.36
  -6  -1  -8    3.48    0.29
  -6  -1  -8    3.60    0.32
   6   1   8    3.46    0.34
   6   1   8    3.15    0.26
   6   1   8    2.96    0.28
  -7  -1  -8    7.97    0.50
   7   1   8    8.37    0.46
   7   1   8    8.83    0.48
   7   1   8    8.37    0.54
  -8  -1  -8    1.91    0.29
   8   1   8    2.89    0.31
   8   1   8    2.36    0.29
   8   1   8    2.27    0.33
  -9  -1  -8    2.89    0.36
   9   1   8    2.05    0.33
   9   1   8    2.85    0.33
   9   1   8    3.10    0.35
   6  -2  -8    0.13    0.18
  -6   2   8    0.03    0.13
  -6   2   8    0.14    0.14
   5  -2  -8    0.29    0.20
  -5   2   8    0.36    0.15
  -5   2   8    0.34    0.15
   4  -2  -8   11.33    0.71
  -4   2   8   13.05    0.62
  -4   2   8   12.50    0.55
   3  -2  -8    0.55    0.20
  -3   2   8    0.57    0.14
  -3   2   8    0.43    0.14
   2  -2  -8    1.55    0.27
   2  -2  -8    2.22    0.23
  -2   2   8    2.07    0.22
  -2   2   8    1.88    0.18
  -1   2   8   16.46    0.58
  -1   2   8   15.69    0.48
   0  -2  -8   18.46    0.51
   0   2   8   19.35    0.60
   0   2   8   19.45    0.51
   0   2   8   19.87    0.50
  -1  -2  -8    7.07    0.31
   1   2   8    7.95    0.40
   1   2   8    6.89    0.31
   1   2   8    6.94    0.25
   1   2   8    6.99    0.25
  -2  -2  -8   18.53    0.53
  -2  -2  -8   19.65    0.59
   2   2   8   18.87    0.46
   2   2   8   18.40    0.46
   2   2   8   19.08    0.56
   2   2   8   18.79    0.67
  -3  -2  -8   55.25    1.18
  -3  -2  -8   57.50    1.28
   3   2   8   55.89    1.11
   3   2   8   56.99    1.41
   3   2   8   57.40    1.12
   3   2   8   56.27    1.37
  -4  -2  -8    4.55    0.31
   4   2   8    4.66    0.24
   4   2   8    4.45    0.33
   4   2   8    4.73    0.32
  -5  -2  -8    3.15    0.29
   5   2   8    3.05    0.23
   5   2   8    3.68    0.30
   5   2   8    3.51    0.32
  -6  -2  -8    1.17    0.21
   6   2   8    1.13    0.19
   6   2   8    1.00    0.21
   6   2   8    1.43    0.18
  -7  -2  -8   15.29    0.69
   7   2   8   15.45    0.65
   7   2   8   15.58    0.65
   7   2   8   14.50    0.70
  -8  -2  -8    1.57    0.28
   8   2   8    1.85    0.26
   8   2   8    2.27    0.28
   8   2   8    1.63    0.28
  -9  -2  -8    0.13    0.16
   9   2   8    0.11    0.13
   9   2   8   -0.03    0.11
   9   2   8    0.16    0.13
 -10  -2  -8    1.12    0.29
  10   2   8    1.45    0.31
  10   2   8    1.05    0.26
  10   2   8    1.07    0.26
   6  -3  -8    0.06    0.17
  -6   3   8    0.23    0.15
  -6   3   8    0.23    0.16
   5  -3  -8    9.55    0.69
  -5   3   8    9.30    0.52
  -5   3   8    8.15    0.53
   4  -3  -8    1.12    0.28
  -4   3   8    1.01    0.19
  -4   3   8    1.12    0.21
   3  -3  -8    8.92    0.47
   3  -3  -8    7.39    0.56
  -3   3   8    9.26    0.44
  -3   3   8    8.60    0.46
   2  -3  -8    7.86    0.53
   2  -3  -8    8.01    0.44
  -2   3   8    7.46    0.37
  -2   3   8    8.15    0.42
   1  -3  -8    0.94    0.18
  -1   3   8    0.73    0.13
  -1   3   8    0.70    0.12
   0   3   8   13.93    0.47
   0   3   8   13.64    0.44
  -1  -3  -8    0.66    0.11
   1   3   8    0.35    0.08
   1   3   8    0.42    0.09
   1   3   8    0.44    0.09
  -2  -3  -8   29.44    0.77
   2   3   8   29.84    0.70
   2   3   8   29.04    0.89
   2   3   8   29.81    0.70
  -3  -3  -8   14.54    0.53
   3   3   8   13.75    0.43
   3   3   8   13.96    0.43
   3   3   8   13.32    0.57
   3   3   8   13.74    0.57
  -4  -3  -8   17.84    0.64
   4   3   8   17.31    0.66
   4   3   8   17.97    0.69
   4   3   8   17.68    0.55
  -5  -3  -8   32.21    0.96
   5   3   8   31.44    0.96
   5   3   8   32.60    0.87
   5   3   8   31.68    1.01
  -6  -3  -8    0.79    0.18
   6   3   8    0.49    0.13
   6   3   8    0.56    0.16
   6   3   8    0.85    0.20
  -7  -3  -8    0.70    0.20
   7   3   8    0.87    0.19
   7   3   8    0.85    0.20
   7   3   8    0.59    0.16
  -8  -3  -8    2.74    0.34
   8   3   8    2.81    0.33
   8   3   8    3.11    0.33
   8   3   8    2.67    0.30
  -9  -3  -8    7.15    0.52
   9   3   8    6.15    0.47
   9   3   8    8.49    0.54
   9   3   8    6.82    0.49
 -10  -3  -8    0.91    0.26
  10   3   8    0.84    0.25
  10   3   8    0.30    0.18
  10   3   8    0.47    0.21
   6  -4  -8    2.51    0.41
  -6   4   8    1.76    0.31
  -6   4   8    2.37    0.32
   5  -4  -8    0.72    0.26
  -5   4   8    0.74    0.20
  -5   4   8    0.69    0.20
   4  -4  -8    0.44    0.21
  -4   4   8    0.26    0.15
  -4   4   8    0.42    0.14
   3  -4  -8    2.91    0.31
   3  -4  -8    2.63    0.37
  -3   4   8    2.22    0.25
  -3   4   8    2.21    0.25
   2  -4  -8    9.88    0.52
  -2   4   8   10.13    0.46
  -2   4   8   10.12    0.47
   1  -4  -8    8.56    0.47
  -1   4   8    8.10    0.38
  -1   4   8    8.35    0.39
   0  -4  -8    0.96    0.20
   0   4   8    1.36    0.16
  -1  -4  -8    5.56    0.28
   1   4   8    5.79    0.28
  -2  -4  -8    1.38    0.17
   2   4   8    1.28    0.14
  -3  -4  -8   -0.01    0.08
   3   4   8    0.07    0.07
   3   4   8    0.04    0.08
   3   4   8   -0.01    0.07
  -4  -4  -8   10.42    0.48
   4   4   8   10.23    0.41
   4   4   8    9.70    0.50
   4   4   8   10.30    0.50
  -5  -4  -8   49.76    1.29
   5   4   8   48.07    1.29
   5   4   8   50.03    1.19
   5   4   8   48.37    1.34
  -6  -4  -8    3.82    0.34
   6   4   8    4.07    0.31
   6   4   8    3.66    0.34
   6   4   8    4.24    0.35
  -7  -4  -8    2.13    0.29
   7   4   8    3.03    0.31
   7   4   8    2.06    0.28
   7   4   8    3.26    0.30
  -8  -4  -8    3.70    0.39
   8   4   8    3.16    0.33
   8   4   8    3.66    0.36
   8   4   8    3.68    0.37
  -9  -4  -8    1.22    0.28
   9   4   8    1.83    0.29
   9   4   8    2.06    0.30
   9   4   8    1.78    0.30
 -10  -4  -8    0.09    0.18
  10   4   8    0.01    0.13
  10   4   8   -0.03    0.14
  10   4   8   -0.12    0.13
   5  -5  -8    0.10    0.17
  -5   5   8   -0.10    0.11
  -5   5   8    0.16    0.14
   4  -5  -8    8.69    0.55
   4  -5  -8    9.82    0.67
  -4   5   8    9.18    0.52
  -4   5   8    9.18    0.52
   3  -5  -8   18.21    0.78
   3  -5  -8   19.17    0.92
  -3   5   8   18.13    0.71
  -3   5   8   17.04    0.69
   2  -5  -8    0.09    0.12
  -2   5   8    0.01    0.08
  -2   5   8    0.04    0.09
   1  -5  -8    1.50    0.24
  -1   5   8    1.10    0.17
   0  -5  -8    9.36    0.51
   0   5   8    9.84    0.42
   1   5   8    3.91    0.26
  -2  -5  -8    0.12    0.11
   2   5   8    0.22    0.09
  -3  -5  -8   34.21    0.95
   3   5   8   35.68    1.05
   3   5   8   36.18    0.91
  -4  -5  -8   10.15    0.48
   4   5   8    9.77    0.50
   4   5   8    9.77    0.43
  -5  -5  -8   -0.06    0.09
   5   5   8    0.17    0.12
   5   5   8    0.11    0.10
   5   5   8    0.03    0.07
  -6  -5  -8    0.65    0.19
   6   5   8    0.64    0.15
   6   5   8    0.48    0.16
   6   5   8    0.42    0.15
  -7  -5  -8   22.44    0.89
   7   5   8   23.14    0.88
   7   5   8   23.93    0.86
   7   5   8   23.03    0.88
  -8  -5  -8    0.48    0.21
   8   5   8    0.43    0.17
   8   5   8    0.54    0.19
   8   5   8    0.48    0.19
  -9  -5  -8    3.17    0.40
   9   5   8    2.85    0.35
   9   5   8    3.35    0.39
   9   5   8    3.92    0.40
 -10  -5  -8    0.02    0.18
  10   5   8   -0.02    0.13
  10   5   8    0.13    0.16
   5  -6  -8    0.22    0.19
  -5   6   8   -0.11    0.13
  -5   6   8    0.09    0.14
   4  -6  -8   14.06    0.75
   4  -6  -8   15.24    0.86
  -4   6   8   15.39    0.71
   3  -6  -8    0.33    0.18
   3  -6  -8    0.33    0.19
  -3   6   8    0.06    0.12
   2  -6  -8    1.61    0.27
  -2   6   8    1.46    0.22
   1  -6  -8    7.64    0.49
  -1   6   8    7.43    0.42
   0  -6  -8   -0.01    0.10
   0   6   8    0.09    0.09
  -1  -6  -8    9.54    0.54
   1   6   8    8.36    0.42
  -2  -6  -8    8.73    0.41
   2   6   8    8.31    0.41
  -3  -6  -8   13.30    0.54
   3   6   8   12.60    0.58
   3   6   8   12.52    0.51
  -4  -6  -8    1.43    0.22
   4   6   8    1.17    0.21
   4   6   8    1.24    0.18
   4   6   8    1.67    0.20
  -5  -6  -8    2.44    0.28
   5   6   8    2.79    0.29
   5   6   8    2.76    0.26
  -6  -6  -8   18.13    0.77
   6   6   8   18.22    0.76
   6   6   8   19.29    0.73
  -7  -6  -8   14.32    0.71
   7   6   8   13.78    0.65
   7   6   8   13.70    0.67
   7   6   8   13.28    0.66
  -8  -6  -8   12.30    0.71
   8   6   8   15.52    0.74
   8   6   8   15.16    0.73
   8   6   8   14.18    0.70
  -9  -6  -8    3.85    0.45
   9   6   8    3.74    0.39
   9   6   8    4.12    0.43
   9   6   8    4.94    0.44
 -10  -6  -8    0.44    0.24
  10   6   8    0.42    0.21
  10   6   8    0.58    0.23
   4  -7  -8    3.55    0.46
   4  -7  -8    2.83    0.40
  -4   7   8    2.91    0.35
   3  -7  -8    1.00    0.28
   3  -7  -8    0.93    0.26
  -3   7   8    0.53    0.19
   2  -7  -8    1.27    0.27
  -2   7   8    1.73    0.25
   1  -7  -8    0.33    0.17
  -1   7   8    0.03    0.09
   0  -7  -8    0.49    0.18
   0   7   8    0.43    0.14
  -1  -7  -8   -0.06    0.10
   1   7   8   -0.02    0.08
  -2  -7  -8    0.21    0.14
   2   7   8    0.16    0.10
  -3  -7  -8    0.74    0.17
   3   7   8    0.54    0.15
   3   7   8    0.62    0.17
  -4  -7  -8   -0.05    0.10
   4   7   8   -0.01    0.09
   4   7   8   -0.05    0.07
   4   7   8   -0.02    0.08
  -5  -7  -8    4.21    0.37
   5   7   8    3.64    0.34
   5   7   8    3.69    0.32
  -6  -7  -8    2.52    0.32
   6   7   8    2.40    0.28
   6   7   8    2.81    0.31
  -7  -7  -8   -0.10    0.13
   7   7   8    0.05    0.11
   7   7   8    0.01    0.12
  -8  -7  -8    0.32    0.19
   8   7   8    0.52    0.20
   8   7   8    0.30    0.17
   9   7   8   17.72    0.86
   9   7   8   19.40    0.89
   4  -8  -8    2.23    0.39
   4  -8  -8    2.54    0.41
  -4   8   8    2.25    0.33
   3  -8  -8    0.49    0.24
   3  -8  -8    0.64    0.25
  -3   8   8    0.61    0.20
   2  -8  -8    3.97    0.44
   2  -8  -8    3.54    0.42
  -2   8   8    3.76    0.36
   1  -8  -8    0.10    0.15
  -1   8   8    0.01    0.11
   0  -8  -8   11.91    0.68
   0   8   8   11.67    0.58
  -1  -8  -8    1.78    0.30
   1   8   8    1.60    0.23
  -2  -8  -8    0.47    0.19
   2   8   8    0.29    0.13
  -3  -8  -8    3.16    0.30
  -3  -8  -8    3.53    0.38
   3   8   8    3.00    0.29
   3   8   8    3.06    0.32
  -4  -8  -8    0.23    0.13
  -4  -8  -8    0.30    0.16
   4   8   8    0.13    0.11
   4   8   8    0.28    0.13
   4   8   8    0.22    0.13
  -5  -8  -8   19.17    0.79
   5   8   8   19.77    0.80
   5   8   8   20.07    0.78
  -6  -8  -8    0.33    0.19
   6   8   8    0.51    0.18
   6   8   8    0.12    0.12
  -7  -8  -8    2.04    0.33
   7   8   8    2.11    0.29
   7   8   8    1.57    0.27
  -8  -8  -8    8.21    0.59
   8   8   8    8.28    0.57
   8   8   8    8.97    0.59
  -9  -8  -8    0.41    0.25
   3  -9  -8    1.31    0.32
   3  -9  -8    1.28    0.33
   2  -9  -8    0.60    0.24
   2  -9  -8    0.63    0.25
  -2   9   8    0.57    0.20
   1  -9  -8    1.34    0.31
  -1   9   8    1.54    0.27
   0  -9  -8    0.23    0.18
   0   9   8    0.23    0.14
  -1  -9  -8    1.14    0.28
   1   9   8    0.66    0.19
  -2  -9  -8    1.83    0.31
   2   9   8    1.45    0.24
  -3  -9  -8    0.06    0.13
   3   9   8    0.17    0.13
  -4  -9  -8    1.14    0.23
  -4  -9  -8    0.99    0.25
   4   9   8    0.94    0.21
   4   9   8    0.73    0.19
   4   9   8    0.86    0.21
  -5  -9  -8    1.55    0.27
  -5  -9  -8    1.83    0.31
   5   9   8    1.62    0.25
   5   9   8    1.71    0.27
  -6  -9  -8    0.21    0.18
  -6  -9  -8    0.23    0.17
   6   9   8    0.08    0.14
   6   9   8    0.13    0.13
  -7  -9  -8    1.57    0.31
   7   9   8    1.81    0.29
   7   9   8    1.75    0.30
  -8  -9  -8    0.22    0.18
   8   9   8    0.04    0.15
   2 -10  -8    4.44    0.52
   1 -10  -8    0.05    0.18
   0 -10  -8    1.16    0.31
   0  10   8    1.25    0.26
  -1 -10  -8   -0.17    0.11
   1  10   8    0.04    0.13
  -2 -10  -8    4.72    0.49
   2  10   8    5.65    0.44
  -3 -10  -8    2.00    0.34
   3  10   8    2.11    0.29
   3  10   8    1.74    0.28
  -4 -10  -8    0.72    0.21
  -4 -10  -8    0.97    0.26
   4  10   8    0.96    0.23
   4  10   8    0.94    0.23
   4  10   8    0.82    0.21
  -5 -10  -8    0.32    0.18
  -5 -10  -8    0.14    0.15
   5  10   8    0.03    0.13
   5  10   8    0.04    0.13
  -6 -10  -8   -0.05    0.14
  -6 -10  -8    0.00    0.15
   6  10   8   -0.15    0.12
   6  10   8    0.03    0.15
  -7 -10  -8    2.78    0.40
  -7 -10  -8    2.83    0.39
   7  10   8    2.59    0.35
   0 -11  -8    0.44    0.25
  -1 -11  -8   -0.03    0.14
  -2 -11  -8    3.15    0.44
  -3 -11  -8    0.11    0.16
  -4 -11  -8    5.01    0.51
   4  11   8    5.44    0.45
  -5 -11  -8   -0.02    0.15
  -5 -11  -8   -0.08    0.15
   5  11   8   -0.04    0.15
  -6 -11  -8    0.80    0.26
  -6 -11  -8    0.80    0.25
   6  11   8    0.86    0.24
   2   7  -9   -0.08    0.11
  -2  -7   9    0.10    0.16
  -2  -7   9    0.00    0.14
   1   7  -9    4.21    0.44
  -1  -7   9    4.43    0.49
  -1  -7   9    4.51    0.44
  -1  -7   9    4.57    0.33
   0   7  -9    1.60    0.30
   0  -7   9    1.96    0.24
   0  -7   9    1.55    0.30
   0  -7   9    1.66    0.34
  -1   7  -9    2.32    0.34
   1  -7   9    2.82    0.42
   1  -7   9    2.16    0.34
   1  -7   9    2.63    0.27
  -2   7  -9    1.21    0.27
   2  -7   9    1.16    0.21
   2  -7   9    1.30    0.30
  -3  -6   9    3.60    0.44
  -3  -6   9    3.57    0.30
  -3  -6   9    3.48    0.37
  -2  -6   9    0.29    0.12
  -2  -6   9    0.25    0.15
  -2  -6   9    0.51    0.21
   1   6  -9   20.34    0.92
  -1  -6   9   19.94    0.67
  -1  -6   9   19.34    0.93
  -1  -6   9   18.69    0.82
   0   6  -9    3.14    0.38
   0  -6   9    3.59    0.39
   0  -6   9    4.12    0.45
   0  -6   9    4.21    0.29
  -1   6  -9    0.94    0.24
   1  -6   9    0.99    0.16
   1  -6   9    0.59    0.23
   1  -6   9    0.97    0.24
  -2   6  -9    8.82    0.57
   2  -6   9    7.81    0.42
   2  -6   9    7.25    0.52
   2  -6   9    7.07    0.54
  -3   6  -9    0.27    0.15
   3  -6   9    0.23    0.17
   3  -6   9    0.15    0.16
   3  -6   9    0.22    0.12
  -4   6  -9    1.00    0.24
  -4   6  -9    0.69    0.21
   4  -6   9    1.18    0.21
   4  -6   9    1.17    0.30
   4  -6   9    0.90    0.26
  -4  -5   9    2.93    0.29
  -4  -5   9    3.04    0.40
  -3  -5   9    0.27    0.16
  -3  -5   9    0.45    0.14
  -2  -5   9    3.55    0.40
  -2  -5   9    3.52    0.35
  -2  -5   9    3.55    0.26
   1   5  -9    1.90    0.30
  -1  -5   9    1.63    0.26
  -1  -5   9    1.61    0.29
  -1  -5   9    1.30    0.16
   0   5  -9   -0.07    0.10
   0  -5   9   -0.07    0.11
   0  -5   9    0.03    0.11
   0  -5   9   -0.03    0.07
  -1   5  -9   13.61    0.69
   1  -5   9   13.24    0.73
   1  -5   9   14.41    0.50
   1  -5   9   14.51    0.71
  -2   5  -9    0.96    0.22
   2  -5   9    0.85    0.25
   2  -5   9    0.88    0.22
   2  -5   9    0.82    0.14
   2  -5   9    0.75    0.21
  -3   5  -9    0.62    0.19
   3  -5   9    0.91    0.16
   3  -5   9    0.58    0.21
   3  -5   9    0.73    0.22
  -4   5  -9    0.96    0.23
  -4   5  -9    1.23    0.24
   4  -5   9    1.05    0.26
   4  -5   9    0.81    0.17
   4  -5   9    0.72    0.24
  -5   5  -9    0.02    0.13
  -5   5  -9    0.04    0.14
   5  -5   9    0.03    0.15
   5  -5   9    0.00    0.14
   5  -5   9    0.16    0.12
   5   4  -9    2.03    0.38
  -5  -4   9    1.81    0.25
  -5  -4   9    1.69    0.33
   4   4  -9    4.94    0.50
  -4  -4   9    3.71    0.41
  -4  -4   9    4.77    0.35
  -3  -4   9    0.03    0.09
  -3  -4   9    0.09    0.13
  -2  -4   9    0.06    0.11
  -2  -4   9    0.06    0.08
  -2  -4   9    0.10    0.11
  -1  -4   9    1.76    0.17
  -1  -4   9    1.60    0.27
  -1  -4   9    1.62    0.25
   0   4  -9    2.41    0.30
   0  -4   9    2.60    0.18
   0  -4   9    2.34    0.29
   0  -4   9    2.23    0.30
  -1   4  -9    7.71    0.49
   1  -4   9    8.21    0.54
   1  -4   9    7.55    0.46
   1  -4   9    7.41    0.48
   1  -4   9    7.73    0.32
  -2   4  -9    2.99    0.32
   2  -4   9    3.63    0.36
   2  -4   9    3.37    0.23
   2  -4   9    2.91    0.34
   2  -4   9    3.72    0.39
  -3   4  -9    3.59    0.35
  -3   4  -9    2.91    0.31
   3  -4   9    2.53    0.32
   3  -4   9    3.16    0.36
   3  -4   9    3.19    0.23
  -4   4  -9    0.24    0.14
  -4   4  -9    0.38    0.15
   4  -4   9    0.28    0.16
   4  -4   9    0.20    0.15
   4  -4   9    0.23    0.11
  -5   4  -9    2.56    0.33
  -5   4  -9    2.32    0.30
   5  -4   9    2.69    0.37
   5  -4   9    2.05    0.23
   5  -4   9    2.22    0.35
  -6   4  -9   -0.02    0.11
  -6   4  -9    0.02    0.15
   6  -4   9   -0.06    0.12
   6  -4   9    0.01    0.16
   6  -4   9   -0.06    0.09
   5   3  -9   12.38    0.80
  -5  -3   9   11.16    0.56
  -5  -3   9   11.53    0.70
   4   3  -9   24.30    1.08
  -4  -3   9   24.50    0.80
  -4  -3   9   25.49    1.04
   3   3  -9    4.31    0.45
  -3  -3   9    4.63    0.43
  -3  -3   9    6.02    0.33
   2   3  -9    0.40    0.17
  -2  -3   9    0.32    0.10
  -2  -3   9    0.13    0.12
   1   3  -9    2.55    0.30
  -1  -3   9    2.30    0.29
  -1  -3   9    2.32    0.17
  -1  -3   9    2.21    0.26
   0  -3   9    0.34    0.14
   0  -3   9    0.33    0.14
   0  -3   9    0.29    0.07
  -1   3  -9   15.33    0.68
   1  -3   9   17.35    0.68
   1  -3   9   17.42    0.76
   1  -3   9   17.15    0.72
   1  -3   9   17.04    0.45
  -2   3  -9    3.19    0.31
   2  -3   9    3.32    0.34
   2  -3   9    2.87    0.32
   2  -3   9    2.36    0.28
   2  -3   9    3.21    0.19
  -3   3  -9   18.40    0.73
  -3   3  -9   17.45    0.70
   3  -3   9   17.09    0.77
   3  -3   9   16.29    0.76
   3  -3   9   18.47    0.54
  -4   3  -9    2.02    0.26
  -4   3  -9    1.87    0.26
   4  -3   9    1.87    0.18
   4  -3   9    1.96    0.29
   4  -3   9    1.92    0.30
  -5   3  -9    1.83    0.27
  -5   3  -9    1.91    0.27
   5  -3   9    1.57    0.29
   5  -3   9    2.11    0.22
   5  -3   9    1.87    0.31
  -6   3  -9    3.59    0.38
  -6   3  -9    3.21    0.35
   6  -3   9    3.42    0.30
   6  -3   9    3.70    0.43
   6  -3   9    3.08    0.41
  -7   3  -9    0.19    0.15
  -7   3  -9    0.32    0.18
   7  -3   9    0.09    0.11
   7  -3   9    0.22    0.19
   7  -3   9    0.33    0.22
   5   2  -9    5.07    0.54
  -5  -2   9    4.37    0.36
  -5  -2   9    4.97    0.46
   4   2  -9   -0.03    0.15
  -4  -2   9    0.01    0.09
  -4  -2   9   -0.01    0.12
   3   2  -9   10.77    0.66
  -3  -2   9    9.64    0.58
  -3  -2   9   10.45    0.44
   2   2  -9    9.71    0.60
  -2  -2   9   10.81    0.58
  -2  -2   9    9.27    0.37
   1   2  -9    9.41    0.55
  -1  -2   9    8.23    0.30
  -1  -2   9    8.55    0.44
  -1  -2   9    8.48    0.50
   0   2  -9   10.22    0.56
   0  -2   9   10.20    0.28
   0  -2   9   10.09    0.50
   0  -2   9   10.14    0.54
   0  -2   9   11.50    0.49
   0  -2   9   10.06    0.28
  -1   2  -9    2.37    0.26
   1  -2   9    2.78    0.26
   1  -2   9    2.78    0.29
   1  -2   9    2.58    0.28
  -2   2  -9    0.19    0.11
  -2   2  -9    0.38    0.14
   2  -2   9    0.33    0.14
   2  -2   9    0.18    0.13
   2  -2   9    0.28    0.06
   2  -2   9    0.32    0.13
   2  -2   9    0.19    0.05
  -3   2  -9    3.84    0.32
  -3   2  -9    3.74    0.32
   3  -2   9    4.01    0.21
   3  -2   9    3.64    0.35
   3  -2   9    3.95    0.36
  -4   2  -9    0.16    0.11
  -4   2  -9    0.06    0.09
   4  -2   9    0.05    0.12
   4  -2   9   -0.04    0.06
   4  -2   9   -0.06    0.08
  -5   2  -9    6.20    0.42
  -5   2  -9    5.33    0.40
   5  -2   9    5.62    0.33
   5  -2   9    6.19    0.50
   5  -2   9    4.65    0.44
  -6   2  -9    0.44    0.16
  -6   2  -9    0.27    0.15
   6  -2   9    0.44    0.20
   6  -2   9    0.18    0.10
   6  -2   9    0.12    0.13
  -7   2  -9    0.50    0.21
  -7   2  -9    0.75    0.21
   7  -2   9    0.74    0.18
   7  -2   9    0.45    0.20
  -8   2  -9    5.33    0.47
  -8   2  -9    5.91    0.53
   8  -2   9    5.32    0.54
   8  -2   9    6.19    0.46
  -6  -1   9    0.55    0.19
  -6  -1   9    0.42    0.19
   5   1  -9    0.36    0.22
  -5  -1   9    0.75    0.22
  -5  -1   9    0.36    0.15
   4   1  -9   10.68    0.71
  -4  -1   9   11.30    0.51
  -4  -1   9   10.52    0.62
   3   1  -9    8.49    0.61
  -3  -1   9    9.68    0.42
  -3  -1   9    9.48    0.54
   2   1  -9   10.81    0.64
  -2  -1   9   11.12    0.41
  -2  -1   9   10.99    0.57
   1   1  -9    1.50    0.26
  -1  -1   9    1.24    0.12
  -1  -1   9    1.27    0.18
  -1  -1   9    1.43    0.22
   0   1  -9    1.11    0.16
   0  -1   9    1.10    0.19
   0  -1   9    1.25    0.19
   0  -1   9    1.32    0.18
  -1   1  -9   -0.04    0.07
  -1   1  -9   -0.01    0.07
   1  -1   9    0.09    0.09
   1  -1   9    0.09    0.10
   1  -1   9    0.02    0.08
  -2   1  -9    6.29    0.37
  -2   1  -9    5.80    0.35
   2  -1   9    5.64    0.38
   2  -1   9    5.16    0.37
   2  -1   9    5.98    0.38
  -3   1  -9   26.39    0.84
  -3   1  -9   26.79    0.84
   3  -1   9   26.64    0.61
   3  -1   9   25.69    0.91
   3  -1   9   25.97    0.89
   3  -1   9   28.37    0.95
  -4   1  -9    9.36    0.46
  -4   1  -9    8.99    0.47
   4  -1   9    9.05    0.53
   4  -1   9    8.30    0.34
   4  -1   9    7.52    0.49
  -5   1  -9   36.36    1.06
  -5   1  -9   35.49    1.09
   5  -1   9   34.70    1.20
   5  -1   9   35.05    1.20
   5  -1   9   35.42    0.92
  -6   1  -9    5.30    0.41
  -6   1  -9    5.52    0.41
   6  -1   9    6.07    0.36
   6  -1   9    5.23    0.47
  -7   1  -9    0.03    0.12
  -7   1  -9    0.21    0.16
   7  -1   9    0.18    0.11
   7  -1   9   -0.01    0.11
  -8   1  -9    0.90    0.24
  -8   1  -9    1.00    0.25
   8  -1   9    0.95    0.27
   8  -1   9    1.35    0.24
  -6   0   9    4.12    0.44
  -6   0   9    3.63    0.37
   5   0  -9    4.86    0.53
  -5   0   9    4.16    0.42
  -5   0   9    4.69    0.36
   4   0  -9    1.46    0.32
  -4   0   9    0.73    0.20
  -4   0   9    1.03    0.18
   3   0  -9    6.28    0.53
  -3   0   9    5.87    0.42
  -3   0   9    6.56    0.35
   2   0  -9    0.99    0.24
  -2   0   9    1.21    0.20
  -2   0   9    1.05    0.14
   1   0  -9    6.79    0.48
  -1   0   9    5.77    0.25
  -1   0   9    6.35    0.40
   0   0  -9   17.19    0.55
   0   0   9   17.74    0.66
   0   0   9   17.89    0.61
   0   0   9   16.86    0.40
   0   0   9   16.99    0.40
   0   0   9   17.30    0.62
  -1   0  -9   13.58    0.50
   1   0   9   12.93    0.54
   1   0   9   13.62    0.56
   1   0   9   13.07    0.55
  -2   0  -9    6.40    0.35
  -2   0  -9    5.92    0.34
   2   0   9    6.66    0.38
   2   0   9    6.75    0.40
   2   0   9    6.42    0.39
  -3   0  -9    5.72    0.33
  -3   0  -9    5.57    0.34
   3   0   9    5.67    0.39
   3   0   9    5.09    0.21
   3   0   9    5.12    0.20
   3   0   9    4.94    0.36
   3   0   9    4.26    0.32
  -4   0  -9    0.99    0.19
  -4   0  -9    0.87    0.16
   4   0   9    0.80    0.19
   4   0   9    1.40    0.25
   4   0   9    0.90    0.17
   4   0   9    0.97    0.12
  -5   0  -9   20.62    0.76
  -5   0  -9   18.13    0.68
   5   0   9   20.13    0.63
   5   0   9   19.33    0.82
   5   0   9   20.86    0.72
  -6   0  -9    2.60    0.28
  -6   0  -9    3.00    0.32
   6   0   9    3.04    0.26
   6   0   9    3.28    0.29
   6   0   9    2.70    0.34
  -7   0  -9    8.38    0.51
   7   0   9    7.08    0.43
   7   0   9    8.25    0.57
  -8   0  -9    0.74    0.23
   8   0   9    0.55    0.22
   8   0   9    0.67    0.18
  -9   0  -9    2.00    0.32
   9   0   9    1.79    0.34
   9   0   9    1.70    0.28
  -6   1   9   -0.12    0.12
  -6   1   9   -0.02    0.12
   5  -1  -9    0.77    0.27
  -5   1   9    0.61    0.21
  -5   1   9    0.77    0.19
   4  -1  -9    6.60    0.58
  -4   1   9    5.67    0.37
  -4   1   9    4.99    0.42
   3  -1  -9    3.35    0.41
  -3   1   9    3.27    0.32
  -3   1   9    3.12    0.25
   2  -1  -9    0.67    0.21
  -2   1   9    0.55    0.16
  -2   1   9    0.54    0.12
  -1   1   9    2.93    0.26
  -1   1   9    2.90    0.19
   0   1   9    3.47    0.17
   0   1   9    3.27    0.26
   0   1   9    3.75    0.18
   0   1   9    3.70    0.27
  -1  -1  -9    2.46    0.21
   1   1   9    2.17    0.23
   1   1   9    2.52    0.23
   1   1   9    2.12    0.11
   1   1   9    2.59    0.25
   1   1   9    2.14    0.11
  -2  -1  -9    0.07    0.07
  -2  -1  -9   -0.02    0.06
   2   1   9   -0.01    0.03
   2   1   9   -0.06    0.08
   2   1   9   -0.01    0.07
   2   1   9    0.11    0.09
   2   1   9    0.04    0.04
  -3  -1  -9    6.82    0.34
  -3  -1  -9    7.15    0.38
   3   1   9    7.10    0.25
   3   1   9    7.44    0.39
   3   1   9    7.65    0.44
   3   1   9    7.49    0.26
  -4  -1  -9   14.68    0.59
   4   1   9   15.20    0.61
   4   1   9   13.29    0.63
   4   1   9   14.72    0.46
  -5  -1  -9   23.82    0.82
   5   1   9   24.24    0.70
   5   1   9   25.11    0.82
   5   1   9   22.37    0.88
  -6  -1  -9    6.94    0.44
   6   1   9    7.12    0.43
   6   1   9    7.66    0.40
   6   1   9    6.98    0.48
  -7  -1  -9    2.04    0.29
   7   1   9    2.90    0.29
   7   1   9    2.57    0.27
   7   1   9    2.29    0.33
  -8  -1  -9    1.08    0.25
   8   1   9    1.90    0.32
   8   1   9    2.08    0.27
   8   1   9    1.61    0.25
  -9  -1  -9    1.20    0.28
   9   1   9    1.48    0.32
   9   1   9    1.51    0.27
  -6   2   9    0.96    0.23
   5  -2  -9   -0.13    0.14
  -5   2   9    0.10    0.12
  -5   2   9    0.05    0.13
   4  -2  -9    6.04    0.56
  -4   2   9    6.29    0.45
  -4   2   9    6.13    0.40
   3  -2  -9    6.58    0.55
  -3   2   9    6.69    0.38
  -3   2   9    7.30    0.45
   2  -2  -9   -0.02    0.12
  -2   2   9   -0.05    0.06
  -2   2   9    0.07    0.10
  -1   2   9    3.70    0.22
  -1   2   9    3.77    0.29
   0   2   9    6.51    0.27
   0   2   9    6.76    0.35
  -1  -2  -9    0.63    0.12
   1   2   9    0.69    0.09
   1   2   9    0.52    0.08
   1   2   9    0.67    0.12
  -2  -2  -9    0.86    0.14
   2   2   9    0.74    0.09
   2   2   9    0.69    0.09
   2   2   9    0.65    0.12
   2   2   9    0.81    0.17
  -3  -2  -9    2.59    0.24
   3   2   9    2.77    0.17
   3   2   9    2.97    0.29
  -4  -2  -9    3.25    0.28
   4   2   9    3.57    0.22
   4   2   9    3.59    0.31
   4   2   9    3.32    0.32
  -5  -2  -9    2.12    0.26
   5   2   9    2.15    0.27
   5   2   9    1.90    0.24
   5   2   9    2.22    0.20
  -6  -2  -9   -0.04    0.10
   6   2   9    0.06    0.09
   6   2   9   -0.04    0.08
   6   2   9    0.03    0.08
  -7  -2  -9    3.73    0.36
   7   2   9    3.88    0.35
   7   2   9    3.78    0.39
   7   2   9    3.80    0.32
  -8  -2  -9    0.67    0.21
   8   2   9    0.59    0.20
   8   2   9    0.74    0.21
   8   2   9    0.67    0.19
  -9  -2  -9    9.47    0.62
   9   2   9   10.68    0.62
   9   2   9   10.71    0.61
   9   2   9   10.73    0.66
   5  -3  -9    0.98    0.29
  -5   3   9    0.27    0.17
  -5   3   9    0.47    0.17
   4  -3  -9    0.26    0.19
  -4   3   9    0.13    0.13
  -4   3   9    0.17    0.13
   3  -3  -9    0.17    0.16
  -3   3   9    0.52    0.15
  -3   3   9    0.83    0.19
   2  -3  -9    3.78    0.42
   2  -3  -9    4.42    0.35
  -2   3   9    4.68    0.33
  -2   3   9    4.56    0.30
   1  -3  -9    8.50    0.47
  -1   3   9    8.67    0.38
  -1   3   9    8.70    0.42
   0   3   9    0.29    0.09
   0   3   9    0.27    0.09
   1   3   9    0.01    0.05
  -2  -3  -9    2.21    0.21
   2   3   9    2.40    0.16
  -3  -3  -9    1.48    0.18
   3   3   9    1.27    0.21
   3   3   9    1.37    0.13
  -4  -3  -9    5.64    0.36
   4   3   9    5.47    0.37
   4   3   9    5.64    0.39
   4   3   9    6.03    0.30
  -5  -3  -9   10.07    0.51
   5   3   9   10.22    0.52
   5   3   9   10.40    0.44
   5   3   9    9.68    0.54
  -6  -3  -9   18.85    0.76
   6   3   9   17.75    0.77
   6   3   9   18.02    0.73
   6   3   9   18.41    0.66
  -7  -3  -9    0.39    0.18
   7   3   9    0.26    0.15
   7   3   9    0.28    0.16
   7   3   9    0.24    0.12
  -8  -3  -9    6.23    0.50
   8   3   9    5.70    0.48
   8   3   9    5.68    0.44
   8   3   9    7.20    0.47
  -9  -3  -9    0.13    0.17
   9   3   9    0.04    0.13
   9   3   9    0.05    0.13
   9   3   9    0.11    0.14
   5  -4  -9    0.55    0.25
  -5   4   9    0.57    0.19
  -5   4   9    0.40    0.18
   4  -4  -9    2.83    0.42
  -4   4   9    2.68    0.30
  -4   4   9    2.72    0.31
   3  -4  -9    0.74    0.24
  -3   4   9    1.39    0.22
  -3   4   9    1.09    0.20
   2  -4  -9    0.01    0.11
   2  -4  -9    0.00    0.11
  -2   4   9   -0.11    0.06
  -2   4   9   -0.06    0.08
   1  -4  -9   21.40    0.81
  -1   4   9   21.35    0.68
   0  -4  -9    1.20    0.23
   0   4   9    1.16    0.15
   1   4   9    0.32    0.09
  -2  -4  -9    1.31    0.17
   2   4   9    1.25    0.14
  -3  -4  -9    2.17    0.23
   3   4   9    1.70    0.24
   3   4   9    1.84    0.17
  -4  -4  -9    0.11    0.11
   4   4   9    0.20    0.09
   4   4   9    0.14    0.11
  -5  -4  -9   -0.07    0.10
   5   4   9   -0.07    0.06
   5   4   9    0.04    0.10
   5   4   9    0.02    0.09
  -6  -4  -9    2.22    0.29
   6   4   9    2.32    0.24
   6   4   9    3.06    0.33
   6   4   9    2.24    0.27
  -7  -4  -9    4.68    0.42
   7   4   9    4.36    0.35
   7   4   9    4.20    0.40
   7   4   9    4.71    0.39
  -8  -4  -9    0.22    0.18
   8   4   9    0.72    0.21
   8   4   9    0.48    0.16
   8   4   9    0.26    0.17
  -9  -4  -9   -0.05    0.15
   9   4   9    0.03    0.15
   9   4   9    0.06    0.15
   9   4   9    0.29    0.16
  -5   5   9    0.17    0.16
  -5   5   9   -0.04    0.13
   4  -5  -9    0.45    0.22
  -4   5   9    0.85    0.21
   3  -5  -9    5.70    0.55
   3  -5  -9    6.44    0.48
  -3   5   9    7.04    0.44
   2  -5  -9    4.51    0.47
   2  -5  -9    5.40    0.42
  -2   5   9    5.42    0.36
   1  -5  -9    0.71    0.20
  -1   5   9    0.62    0.15
   0  -5  -9    2.48    0.30
   0   5   9    2.69    0.24
   1   5   9   15.03    0.54
  -2  -5  -9    1.03    0.17
   2   5   9    1.23    0.16
  -3  -5  -9   15.42    0.59
   3   5   9   14.35    0.65
   3   5   9   14.54    0.53
  -4  -5  -9    6.94    0.41
   4   5   9    7.29    0.45
   4   5   9    6.47    0.35
  -5  -5  -9    0.20    0.13
   5   5   9    0.29    0.11
   5   5   9    0.28    0.13
   5   5   9    0.27    0.14
  -6  -5  -9    9.14    0.53
   6   5   9    8.88    0.53
   6   5   9    8.52    0.46
   6   5   9    8.10    0.49
  -7  -5  -9    0.78    0.22
   7   5   9    1.14    0.24
   7   5   9    0.99    0.23
   7   5   9    0.72    0.18
  -8  -5  -9    5.75    0.49
   8   5   9    5.80    0.45
   8   5   9    5.54    0.47
   8   5   9    5.62    0.43
  -9  -5  -9    1.10    0.28
   9   5   9    1.18    0.26
   9   5   9    1.35    0.27
   9   5   9    1.25    0.28
   4  -6  -9   12.86    0.83
  -4   6   9   14.55    0.71
   3  -6  -9    4.81    0.45
   3  -6  -9    3.89    0.47
  -3   6   9    4.07    0.36
   2  -6  -9    0.01    0.14
   2  -6  -9    0.05    0.13
  -2   6   9   -0.06    0.09
   1  -6  -9    0.35    0.17
  -1   6   9    0.40    0.14
   0  -6  -9    3.80    0.37
   0   6   9    4.00    0.30
  -1  -6  -9    7.35    0.49
   1   6   9    6.42    0.38
   2   6   9   37.79    1.01
  -3  -6  -9    0.67    0.17
   3   6   9    0.79    0.15
   3   6   9    0.82    0.20
  -4  -6  -9    4.48    0.36
   4   6   9    3.66    0.34
   4   6   9    3.88    0.30
   4   6   9    4.00    0.29
  -5  -6  -9    0.21    0.14
   5   6   9    0.55    0.15
   5   6   9    0.29    0.14
  -6  -6  -9    0.96    0.23
   6   6   9    0.62    0.18
   6   6   9    0.80    0.18
  -7  -6  -9    1.22    0.26
   7   6   9    1.23    0.24
   7   6   9    1.27    0.26
   7   6   9    1.21    0.22
  -8  -6  -9   -0.02    0.15
   8   6   9    0.13    0.15
   8   6   9    0.39    0.17
   8   6   9    0.18    0.13
  -9  -6  -9    1.78    0.34
   9   6   9    1.78    0.31
   9   6   9    2.03    0.31
   9   6   9    1.80    0.31
   4  -7  -9    0.64    0.26
  -4   7   9    0.35    0.18
   3  -7  -9    0.87    0.28
   3  -7  -9    0.83    0.29
  -3   7   9    1.33    0.25
   2  -7  -9   10.38    0.71
   2  -7  -9   11.82    0.70
  -2   7   9   13.36    0.63
   1  -7  -9    1.63    0.30
  -1   7   9    1.91    0.25
   0  -7  -9    7.92    0.54
   0   7   9    7.65    0.45
  -1  -7  -9    2.39    0.33
   1   7   9    1.98    0.24
  -2  -7  -9    4.25    0.41
   2   7   9    3.46    0.30
  -3  -7  -9   27.14    0.85
   3   7   9   24.68    0.83
  -4  -7  -9    2.12    0.27
   4   7   9    2.06    0.24
   4   7   9    2.12    0.28
   4   7   9    2.43    0.26
  -5  -7  -9    1.97    0.28
   5   7   9    1.87    0.27
   5   7   9    1.97    0.24
  -6  -7  -9    3.05    0.35
   6   7   9    3.38    0.35
   6   7   9    3.22    0.31
  -7  -7  -9    0.18    0.16
   7   7   9    0.28    0.15
   7   7   9    0.38    0.17
  -8  -7  -9    1.68    0.33
   8   7   9    1.26    0.27
   8   7   9    0.85    0.23
   9   7   9    5.52    0.49
   3  -8  -9    6.31    0.60
   3  -8  -9    4.64    0.50
  -3   8   9    6.10    0.47
   2  -8  -9    0.66    0.25
   2  -8  -9    0.49    0.22
  -2   8   9    0.75    0.21
   1  -8  -9    2.79    0.39
  -1   8   9    3.33    0.34
   0  -8  -9    1.42    0.30
   0   8   9    1.27    0.23
  -1  -8  -9    0.10    0.14
   1   8   9   -0.03    0.10
  -2  -8  -9   12.41    0.70
   2   8   9   13.93    0.62
  -3  -8  -9    1.03    0.26
   3   8   9    1.45    0.23
  -4  -8  -9   21.97    0.82
  -4  -8  -9   21.92    0.95
   4   8   9   23.21    0.83
   4   8   9   20.28    0.84
   4   8   9   20.06    0.78
  -5  -8  -9    0.07    0.14
   5   8   9   -0.13    0.11
   5   8   9    0.16    0.12
  -6  -8  -9    3.46    0.38
   6   8   9    3.52    0.36
   6   8   9    3.70    0.35
  -7  -8  -9    2.40    0.35
   7   8   9    2.21    0.32
   7   8   9    2.65    0.32
  -8  -8  -9    0.79    0.26
   8   8   9    0.46    0.19
   8   8   9    0.27    0.18
   2  -9  -9   -0.02    0.16
   2  -9  -9    0.24    0.22
  -2   9   9    0.02    0.14
   1  -9  -9    0.84    0.27
  -1   9   9    0.88    0.23
   0  -9  -9    7.52    0.58
   0   9   9    7.95    0.52
  -1  -9  -9    1.71    0.33
   1   9   9    1.77    0.27
  -2  -9  -9    0.44    0.20
   2   9   9   -0.08    0.10
  -3  -9  -9    2.95    0.39
   3   9   9    3.59    0.35
  -4  -9  -9    0.10    0.14
  -4  -9  -9   -0.09    0.13
   4   9   9    0.21    0.13
   4   9   9    0.23    0.15
   4   9   9    0.29    0.14
  -5  -9  -9    0.16    0.16
  -5  -9  -9    0.16    0.16
   5   9   9    0.38    0.17
   5   9   9    0.22    0.14
  -6  -9  -9   11.71    0.67
   6   9   9   13.61    0.68
   6   9   9   13.71    0.71
  -7  -9  -9    0.42    0.21
   7   9   9    0.10    0.14
   7   9   9    0.20    0.17
  -8  -9  -9    3.71    0.46
   8   9   9    4.19    0.44
   1 -10  -9    1.96    0.38
  -1  10   9    1.72    0.30
   0 -10  -9    0.07    0.18
   0  10   9    0.14    0.15
  -1 -10  -9    0.09    0.19
   1  10   9    0.25    0.17
  -2 -10  -9    9.17    0.66
   2  10   9   10.38    0.61
  -3 -10  -9    2.27    0.38
   3  10   9    3.36    0.37
  -4 -10  -9    1.19    0.30
   4  10   9    1.03    0.24
   4  10   9    0.91    0.23
   4  10   9    1.31    0.27
  -5 -10  -9    2.26    0.33
  -5 -10  -9    2.66    0.40
   5  10   9    2.52    0.34
   5  10   9    2.33    0.31
  -6 -10  -9    4.97    0.50
  -6 -10  -9    6.18    0.51
   6  10   9    5.42    0.46
   6  10   9    5.62    0.47
  -7 -10  -9    0.34    0.22
  -7 -10  -9    0.07    0.17
   7  10   9    0.26    0.18
  -2 -11  -9    0.13    0.18
   2  11   9    0.47    0.21
  -3 -11  -9   -0.01    0.15
   3  11   9    0.01    0.15
   3  11   9    0.27    0.19
  -4 -11  -9    3.67    0.47
   4  11   9    3.96    0.41
   4  11   9    4.71    0.45
  -5 -11  -9    0.65    0.24
   5  11   9    0.37    0.20
   1   6 -10    0.90    0.25
  -1  -6  10    1.43    0.19
  -1  -6  10    1.88    0.34
  -1  -6  10    1.58    0.29
   0   6 -10    0.13    0.16
   0  -6  10    0.50    0.21
   0  -6  10    0.43    0.13
   0  -6  10   -0.01    0.17
  -1   6 -10    8.04    0.57
   1  -6  10    8.35    0.42
   1  -6  10    6.49    0.59
   1  -6  10    8.93    0.61
  -2   6 -10    0.15    0.15
   2  -6  10    0.03    0.12
   2  -6  10    0.24    0.18
  -2  -5  10    2.10    0.22
  -2  -5  10    2.31    0.36
   1   5 -10    1.82    0.31
  -1  -5  10    1.08    0.16
  -1  -5  10    0.86    0.25
  -1  -5  10    1.09    0.25
   0   5 -10    4.53    0.43
   0  -5  10    4.59    0.28
   0  -5  10    3.74    0.42
   0  -5  10    4.81    0.44
  -1   5 -10    0.19    0.15
   1  -5  10    0.03    0.14
   1  -5  10    0.31    0.11
   1  -5  10    0.16    0.14
  -2   5 -10    4.37    0.42
   2  -5  10    4.22    0.28
   2  -5  10    5.86    0.53
   2  -5  10    5.75    0.50
  -3   5 -10    8.13    0.53
  -3   5 -10    7.49    0.53
   3  -5  10    7.70    0.56
   3  -5  10    7.82    0.40
   3  -5  10    7.99    0.59
  -4   5 -10    0.54    0.20
  -4   5 -10    0.60    0.21
   4  -5  10    0.76    0.25
   4  -5  10    0.59    0.16
   4  -5  10    0.50    0.22
  -3  -4  10    2.70    0.37
  -3  -4  10    3.09    0.27
  -2  -4  10    0.04    0.09
  -2  -4  10    0.05    0.12
  -1  -4  10    0.92    0.24
  -1  -4  10    1.06    0.23
  -1  -4  10    1.08    0.14
   0   4 -10    0.68    0.19
   0  -4  10    1.02    0.25
   0  -4  10    0.90    0.22
   0  -4  10    0.80    0.12
  -1   4 -10    3.18    0.35
   1  -4  10    3.18    0.38
   1  -4  10    3.80    0.38
   1  -4  10    3.45    0.21
  -2   4 -10    3.28    0.35
   2  -4  10    3.16    0.37
   2  -4  10    2.95    0.38
   2  -4  10    2.73    0.32
   2  -4  10    3.02    0.21
  -3   4 -10    2.45    0.31
  -3   4 -10    2.93    0.32
   3  -4  10    2.53    0.35
   3  -4  10    2.96    0.23
   3  -4  10    2.01    0.31
  -4   4 -10    0.13    0.14
  -4   4 -10    0.37    0.16
   4  -4  10   -0.07    0.13
   4  -4  10    0.11    0.14
   4  -4  10    0.13    0.10
  -5   4 -10    0.52    0.19
  -5   4 -10    0.08    0.14
   5  -4  10    0.19    0.18
   5  -4  10    0.13    0.11
   5  -4  10   -0.03    0.12
   4   3 -10    0.32    0.23
  -4  -3  10   -0.03    0.13
  -4  -3  10   -0.25    0.08
   3   3 -10   12.28    0.74
  -3  -3  10   11.30    0.68
  -3  -3  10   12.36    0.51
  -2  -3  10    3.67    0.39
  -2  -3  10    3.27    0.23
  -1  -3  10    0.02    0.11
  -1  -3  10    0.01    0.11
  -1  -3  10    0.00    0.07
   0   3 -10    4.24    0.39
   0  -3  10    4.89    0.42
   0  -3  10    4.71    0.39
   0  -3  10    4.52    0.21
  -1   3 -10   -0.07    0.10
   1  -3  10    0.05    0.12
   1  -3  10   -0.13    0.10
   1  -3  10    0.07    0.06
  -2   3 -10    9.50    0.52
  -2   3 -10    9.85    0.55
   2  -3  10    9.11    0.33
   2  -3  10   10.87    0.61
   2  -3  10    9.35    0.58
   2  -3  10   10.22    0.56
  -3   3 -10    3.31    0.32
  -3   3 -10    3.64    0.34
   3  -3  10    3.47    0.37
   3  -3  10    3.51    0.22
   3  -3  10    3.04    0.36
  -4   3 -10    3.19    0.34
  -4   3 -10    2.81    0.32
   4  -3  10    2.89    0.23
   4  -3  10    2.78    0.36
   4  -3  10    3.32    0.39
  -5   3 -10    4.36    0.40
  -5   3 -10    4.49    0.41
   5  -3  10    4.54    0.46
   5  -3  10    4.11    0.45
   5  -3  10    4.24    0.30
  -6   3 -10    1.63    0.29
  -6   3 -10    1.84    0.29
   6  -3  10    1.74    0.23
   6  -3  10    2.45    0.38
   6  -3  10    2.00    0.36
   4   2 -10    0.56    0.25
  -4  -2  10    0.51    0.20
  -4  -2  10    0.73    0.17
   3   2 -10    0.57    0.24
  -3  -2  10    0.30    0.17
  -3  -2  10    0.72    0.15
   2   2 -10    0.05    0.15
  -2  -2  10    0.29    0.10
  -2  -2  10    0.06    0.12
   1   2 -10    6.92    0.51
  -1  -2  10    6.95    0.28
  -1  -2  10    7.51    0.49
   0   2 -10    0.60    0.20
   0  -2  10    0.60    0.08
   0  -2  10    0.45    0.16
   0  -2  10    0.32    0.15
  -1   2 -10    0.49    0.16
  -1   2 -10    0.60    0.16
   1  -2  10    0.31    0.15
   1  -2  10    0.59    0.18
   1  -2  10    0.43    0.15
  -2   2 -10   16.30    0.66
  -2   2 -10   17.27    0.70
   2  -2  10   18.55    0.77
   2  -2  10   16.81    0.71
   2  -2  10   15.22    0.72
  -3   2 -10    4.52    0.35
  -3   2 -10    4.22    0.35
   3  -2  10    4.41    0.22
   3  -2  10    4.00    0.39
   3  -2  10    4.08    0.38
  -4   2 -10   10.28    0.53
  -4   2 -10    9.16    0.52
   4  -2  10    9.23    0.38
   4  -2  10    9.47    0.60
   4  -2  10    9.97    0.60
  -5   2 -10    0.16    0.14
  -5   2 -10    0.10    0.13
   5  -2  10    0.27    0.15
   5  -2  10    0.16    0.09
   5  -2  10    0.03    0.16
  -6   2 -10    4.62    0.42
  -6   2 -10    5.97    0.45
   6  -2  10    5.05    0.35
   6  -2  10    5.45    0.51
   6  -2  10    4.87    0.50
  -7   2 -10    8.74    0.58
  -7   2 -10    8.77    0.57
   7  -2  10    7.48    0.47
   7  -2  10    7.29    0.61
  -5  -1  10    0.14    0.15
   4   1 -10    0.32    0.23
  -4  -1  10    0.13    0.15
  -4  -1  10    0.05    0.11
   3   1 -10    2.45    0.38
  -3  -1  10    3.64    0.38
  -3  -1  10    3.26    0.26
   2   1 -10   -0.03    0.14
  -2  -1  10   -0.06    0.10
  -2  -1  10    0.01    0.07
   1   1 -10   39.61    1.34
  -1  -1  10   38.73    0.85
  -1  -1  10   39.35    1.21
   0   1 -10   10.55    0.47
   0   1 -10   11.67    0.65
   0  -1  10   12.18    0.55
   0  -1  10   11.41    0.57
  -1   1 -10    3.77    0.32
  -1   1 -10    3.23    0.28
   1  -1  10    3.15    0.29
   1  -1  10    3.15    0.31
   1  -1  10    3.44    0.32
  -2   1 -10    2.68    0.26
  -2   1 -10    2.75    0.27
   2  -1  10    2.59    0.30
   2  -1  10    3.18    0.31
   2  -1  10    2.26    0.27
  -3   1 -10    0.40    0.14
  -3   1 -10    1.05    0.18
   3  -1  10    0.64    0.20
   3  -1  10    0.57    0.18
   3  -1  10    0.83    0.20
   3  -1  10    0.70    0.09
  -4   1 -10    1.67    0.24
  -4   1 -10    1.30    0.21
   4  -1  10    1.84    0.30
   4  -1  10    1.41    0.14
   4  -1  10    1.43    0.26
  -5   1 -10    0.14    0.12
  -5   1 -10    0.06    0.12
   5  -1  10    0.08    0.14
   5  -1  10    0.02    0.11
   5  -1  10   -0.01    0.07
  -6   1 -10    4.56    0.40
  -6   1 -10    5.07    0.40
   6  -1  10    4.30    0.31
   6  -1  10    4.30    0.44
  -7   1 -10    1.43    0.27
   7  -1  10    1.27    0.21
   7  -1  10    2.03    0.34
  -8   1 -10    0.28    0.16
   8  -1  10   -0.05    0.15
  -5   0  10    0.05    0.14
  -5   0  10   -0.17    0.10
   4   0 -10    3.15    0.44
  -4   0  10    4.35    0.42
  -4   0  10    4.17    0.33
   3   0 -10    3.34    0.43
  -3   0  10    3.75    0.37
  -3   0  10    3.33    0.27
   2   0 -10    4.19    0.44
  -2   0  10    3.21    0.33
  -2   0  10    4.18    0.26
   1   0 -10    5.59    0.48
  -1   0  10    5.92    0.40
  -1   0  10    5.64    0.26
   0   0  10    0.34    0.13
   0   0  10    0.56    0.08
   0   0  10    0.62    0.16
  -1   0 -10   26.32    0.86
  -1   0 -10   27.91    0.80
   1   0  10   26.37    0.85
   1   0  10   25.21    0.86
   1   0  10   25.27    0.86
  -2   0 -10    1.67    0.21
  -2   0 -10    1.83    0.22
   2   0  10    2.05    0.26
   2   0  10    2.13    0.27
   2   0  10    1.95    0.24
  -3   0 -10    2.27    0.23
  -3   0 -10    2.56    0.26
   3   0  10    1.97    0.28
   3   0  10    2.39    0.28
   3   0  10    1.88    0.25
   3   0  10    2.20    0.14
  -4   0 -10    8.46    0.47
  -4   0 -10    8.97    0.44
   4   0  10    8.66    0.33
   4   0  10    7.63    0.50
   4   0  10    8.15    0.53
  -5   0 -10    7.26    0.45
   5   0  10    7.51    0.51
   5   0  10    7.48    0.44
   5   0  10    6.80    0.34
  -6   0 -10   27.40    0.98
   6   0  10   26.75    0.83
   6   0  10   28.53    1.09
  -7   0 -10    0.47    0.19
   7   0  10    0.71    0.22
   7   0  10    0.63    0.16
  -8   0 -10    0.80    0.24
   8   0  10    0.73    0.23
[truncated: 34,453 more chars]
