# Supplementary material for: Crystal structure of 5-chloro-2,7-dimethyl-3-[(4-methyl­phenyl)­sulfon­yl]-1-benzo­furan
Source: Acta Crystallogr Sect E Struct Rep Online. 2014 Aug 16;70(Pt 9):o1018–9. doi: 10.1107/S1600536814018339 (PMC4186162; doi:10.1107/S1600536814018339)
Supplement: Supplementary file 2 [file e-70-o1018-Isup2.hkl]

# 
# h,k,l, Fc-squared, Fo-squared, sigma(Fo-squared) and status flag 
# 
data_I
_shelx_title ' 1263 IN P-1' 
_shelx_refln_list_code          4 
_shelx_F_calc_maximum      129.74 
_exptl_crystal_F_000       348.00 
_reflns_d_resolution_high  0.7474 
 
loop_ 
 _symmetry_equiv_pos_as_xyz 
 'x, y, z' 
 '-x, -y, -z' 
 
_cell_length_a     8.2757 
_cell_length_b     9.6740 
_cell_length_c    10.1564 
_cell_angle_alpha  76.655 
_cell_angle_beta   75.673 
_cell_angle_gamma  76.355 
 
_shelx_F_squared_multiplier     1.000 
 
loop_ 
 _refln_index_h 
 _refln_index_k 
 _refln_index_l 
 _refln_F_squared_calc 
 _refln_F_squared_meas 
 _refln_F_squared_sigma 
 _refln_observed_status 
   1   0   0      229.83      247.44      1.84 o 
   2   0   0      446.14      453.69      4.25 o 
   3   0   0      243.00      245.85      2.83 o 
   4   0   0        2.94        3.42      0.46 o 
   5   0   0     1087.81     1084.20      9.53 o 
   6   0   0      409.28      380.18      4.89 o 
   7   0   0      280.69      287.88      7.47 o 
   8   0   0        3.08        2.62      1.18 o 
   9   0   0        4.73        5.17      2.22 o 
  10   0   0       46.39       37.94      4.32 o 
 -10   1   0        0.51       -1.64      1.64 o 
  -9   1   0        0.68        1.45      1.79 o 
  -8   1   0       45.31       43.34      3.74 o 
  -7   1   0      266.97      267.48      8.03 o 
  -6   1   0        0.19       -0.46      0.46 o 
  -5   1   0       47.48       48.18      1.49 o 
  -4   1   0       77.11       94.28      1.84 o 
  -3   1   0        2.07       11.63      0.66 o 
  -2   1   0      639.48      661.32      4.99 o 
  -1   1   0     3315.88     3457.15     33.93 o 
   0   1   0     1385.00     1481.92      9.19 o 
   1   1   0       56.73       34.08      0.73 o 
   2   1   0    10112.00     9183.05     85.83 o 
   3   1   0      242.59      237.75      3.22 o 
   4   1   0      958.99      966.45      8.75 o 
   5   1   0       35.53       34.94      1.22 o 
   6   1   0       23.81       24.61      1.35 o 
   7   1   0      227.77      227.02      4.54 o 
   8   1   0        0.62        0.90      1.29 o 
   9   1   0      255.28      256.88      9.17 o 
  10   1   0        8.49        1.91      2.08 o 
 -10   2   0       27.15       20.85      3.70 o 
  -9   2   0       32.87       35.86      4.02 o 
  -8   2   0       85.91       92.55      4.28 o 
  -7   2   0       69.70       72.60      2.76 o 
  -6   2   0        4.08        3.53      0.69 o 
  -5   2   0      955.10      918.92      8.65 o 
  -4   2   0      350.55      454.38      4.92 o 
  -3   2   0      681.92      730.14      6.32 o 
  -2   2   0       21.41       22.82      0.73 o 
  -1   2   0      759.01      791.41      5.71 o 
   0   2   0     1691.05     1713.71      9.88 o 
   1   2   0     1575.74     1576.16      9.67 o 
   2   2   0    16833.00    14770.68    122.81 o 
   3   2   0      615.77      634.76      5.52 o 
   4   2   0        2.04        1.11      0.34 o 
   5   2   0        2.52        0.98      0.40 o 
   6   2   0      421.51      410.91      4.97 o 
   7   2   0      126.54      122.43      3.47 o 
   8   2   0      257.42      253.63      6.41 o 
   9   2   0      238.16      233.47      6.56 o 
  10   2   0       13.63       12.41      2.88 o 
  -9   3   0       24.67       24.44      5.24 o 
  -8   3   0       76.65       69.05      5.20 o 
  -7   3   0        0.41       -0.52      0.94 o 
  -6   3   0      664.53      629.14      7.81 o 
  -5   3   0       14.55       11.48      0.93 o 
  -4   3   0       15.40       11.83      0.73 o 
  -3   3   0      458.75      452.16      5.24 o 
  -2   3   0      305.12      365.35      4.08 o 
  -1   3   0      580.11      554.15      5.21 o 
   0   3   0       18.82       17.15      0.51 o 
   1   3   0      463.00      446.03      4.48 o 
   2   3   0        0.35        0.05      0.23 o 
   3   3   0      168.07      182.10      2.74 o 
   4   3   0     7265.21     7528.15     56.65 o 
   5   3   0        6.09        5.80      0.58 o 
   6   3   0       88.66      103.15      2.63 o 
   7   3   0        4.29        5.10      1.07 o 
   8   3   0       69.80       78.36      3.56 o 
   9   3   0      120.59      118.08      4.67 o 
  10   3   0       65.30       55.84      4.70 o 
  -9   4   0        0.33       -1.05      1.75 o 
  -8   4   0       51.32       49.68      4.24 o 
  -7   4   0       31.54       31.71      3.18 o 
  -6   4   0       25.36       25.50      2.08 o 
  -5   4   0       78.44       76.03      2.03 o 
  -4   4   0       81.82       68.07      1.62 o 
  -3   4   0      272.50      292.76      3.76 o 
  -2   4   0      416.68      486.44      5.75 o 
  -1   4   0      450.42      568.30      5.21 o 
   0   4   0       92.13       84.54      1.32 o 
   1   4   0      977.91      996.80      6.92 o 
   2   4   0      300.43      303.25      3.32 o 
   3   4   0     1334.80     1362.58     10.80 o 
   4   4   0      272.36      282.23      3.51 o 
   5   4   0        3.18        3.49      0.68 o 
   6   4   0      424.09      415.34      8.94 o 
   7   4   0       13.10       10.83      1.34 o 
   8   4   0      101.74      104.37      4.13 o 
   9   4   0       87.33       96.07      6.04 o 
  10   4   0       52.70       52.32      6.91 o 
  -8   5   0        0.23       -0.37      1.66 o 
  -7   5   0       85.44       85.03      5.36 o 
  -6   5   0      396.44      362.84     10.52 o 
  -5   5   0       38.30       44.72      1.69 o 
  -4   5   0      847.92      836.55      9.20 o 
  -3   5   0        6.96        6.13      0.74 o 
  -2   5   0      332.28      292.88      3.63 o 
  -1   5   0      429.92      436.63      4.74 o 
   0   5   0       17.48       27.37      1.12 o 
   1   5   0      166.88      125.36      1.78 o 
   2   5   0        6.02       10.01      0.77 o 
   3   5   0      123.17      113.26      2.12 o 
   4   5   0      192.48      184.52      2.82 o 
   5   5   0       56.75       56.51      1.73 o 
   6   5   0     1322.08     1304.05     21.65 o 
   7   5   0       46.20       36.63      2.63 o 
   8   5   0        7.27       10.38      1.79 o 
   9   5   0        2.26        3.81      1.56 o 
  10   5   0       12.49       12.87      2.76 o 
  -8   6   0        5.32        4.87      2.35 o 
  -7   6   0      153.22      138.14      6.97 o 
  -6   6   0        0.02       -0.30      1.42 o 
  -5   6   0       92.46      102.67      2.85 o 
  -4   6   0       33.10       34.02      1.95 o 
  -3   6   0      150.67      153.55      3.96 o 
  -2   6   0     1390.07     1445.90     13.20 o 
  -1   6   0        0.69        2.13      0.44 o 
   0   6   0        7.21        2.46      0.51 o 
   1   6   0      435.44      469.50      4.26 o 
   2   6   0      179.23      201.07      2.71 o 
   3   6   0      837.32      826.16      7.69 o 
   4   6   0      408.82      408.57      5.32 o 
   5   6   0      259.89      255.50      4.89 o 
   6   6   0        3.14       15.49      2.73 o 
   7   6   0       14.71       11.65      1.45 o 
   8   6   0      487.98      473.07      9.59 o 
   9   6   0       32.36       37.79      3.54 o 
  10   6   0       69.39       74.90      7.67 o 
  -7   7   0      171.46      181.21      8.37 o 
  -6   7   0        3.98        4.10      2.13 o 
  -5   7   0       20.36       26.27      3.42 o 
  -4   7   0       27.69       29.81      2.01 o 
  -3   7   0      321.55      332.06      7.60 o 
  -2   7   0      431.23      393.48      6.42 o 
  -1   7   0      201.43      175.41      3.88 o 
   0   7   0      104.74       86.99      2.59 o 
   1   7   0        0.02       -0.06      0.36 o 
   2   7   0       16.53       21.66      1.06 o 
   3   7   0      212.81      215.70      4.41 o 
   4   7   0      262.24      273.50      4.36 o 
   5   7   0        2.06        1.03      0.95 o 
   6   7   0       52.48       48.40      2.37 o 
   7   7   0       26.70       37.01      2.28 o 
   8   7   0      137.03      129.17      5.52 o 
   9   7   0        2.48        4.85      1.64 o 
  -6   8   0       35.16       38.77      4.40 o 
  -5   8   0      322.86      334.71     10.89 o 
  -4   8   0        1.35        1.91      1.11 o 
  -3   8   0      320.92      369.01      9.12 o 
  -2   8   0      198.88      201.91      4.61 o 
  -1   8   0      132.70      120.63      3.43 o 
   0   8   0      431.80      416.31      6.64 o 
   1   8   0       10.80        7.78      1.10 o 
   2   8   0      321.36      296.30      4.76 o 
   3   8   0        0.02        0.01      0.48 o 
   4   8   0        0.86        1.01      0.75 o 
   5   8   0      106.32       99.34      5.22 o 
   6   8   0       73.92       75.05      2.99 o 
   7   8   0      158.59      153.27      5.06 o 
   8   8   0        0.24        0.38      1.31 o 
   9   8   0        2.89        0.96      1.49 o 
  -5   9   0       33.57       24.88      3.70 o 
  -4   9   0       16.32       19.01      4.18 o 
  -3   9   0      168.94      163.98      5.30 o 
  -2   9   0        3.25        2.66      1.03 o 
  -1   9   0      101.97      114.94      4.43 o 
   0   9   0       70.49       60.55      3.53 o 
   1   9   0      435.75      421.08      7.00 o 
   2   9   0       15.86       19.63      1.43 o 
   3   9   0        1.13        1.29      0.80 o 
   4   9   0        1.72        1.40      0.79 o 
   5   9   0        5.96        7.85      1.52 o 
   6   9   0      299.15      310.78      7.34 o 
   7   9   0        4.02        4.35      1.51 o 
   8   9   0        4.47        1.58      1.96 o 
  -4  10   0        4.96        3.88      2.20 o 
  -3  10   0      174.63      174.41      8.26 o 
  -2  10   0        0.41        0.59      1.11 o 
  -1  10   0       20.44       22.67      1.95 o 
   0  10   0        0.05        0.35      0.80 o 
   1  10   0        2.34        5.03      1.11 o 
   2  10   0      105.46      113.86      4.95 o 
   3  10   0       48.61       46.16      2.14 o 
   4  10   0       51.41       55.33      2.60 o 
   5  10   0        8.40       10.71      1.68 o 
   6  10   0       25.64       24.75      4.55 o 
   7  10   0       27.56       27.79      5.01 o 
   8  10   0       33.65       21.56      5.01 o 
  -3  11   0       10.79       14.06      6.00 o 
  -2  11   0        1.22        2.39      1.43 o 
  -1  11   0      216.72      218.01      6.45 o 
   0  11   0        0.57        2.29      1.24 o 
   1  11   0      142.76      142.26      6.12 o 
   2  11   0        1.10        2.33      1.16 o 
   3  11   0      107.85      108.65      5.35 o 
   4  11   0      125.60      157.45      9.57 o 
   5  11   0        0.23       -1.82      1.82 o 
   6  11   0       67.22       61.80      6.83 o 
  -1  12   0       12.35       12.18      2.11 o 
   0  12   0       28.95       33.47      2.94 o 
   1  12   0       30.86       29.15      3.52 o 
   2  12   0        2.06       -0.23      1.61 o 
   3  12   0       26.35       28.24      5.01 o 
   4  12   0       30.76       32.49      5.47 o 
   5  12   0       50.98       56.18      6.68 o 
  -4 -12   1        5.45        4.71      3.04 o 
  -3 -12   1        0.71        1.57      1.60 o 
  -2 -12   1        0.39       -0.91      1.90 o 
  -1 -12   1      100.29      114.76      5.94 o 
   0 -12   1       21.77       23.47      2.61 o 
  -6 -11   1        0.00        0.46      2.43 o 
  -5 -11   1        7.13        5.90      1.58 o 
  -4 -11   1       34.05       35.76      2.42 o 
  -3 -11   1        2.24        3.33      1.14 o 
  -2 -11   1      113.40      132.33      4.76 o 
  -1 -11   1        2.64        3.11      1.10 o 
   0 -11   1       92.99      101.02      3.79 o 
   1 -11   1      128.27      130.55      5.09 o 
   2 -11   1       47.36       45.80      3.33 o 
   3 -11   1      103.23      104.81      8.90 o 
  -7 -10   1       16.41       15.11      3.19 o 
  -6 -10   1       19.73       20.71      2.95 o 
  -5 -10   1       25.12       30.95      2.58 o 
  -4 -10   1        7.08        6.68      1.53 o 
  -3 -10   1       17.93       19.02      1.75 o 
  -2 -10   1       52.23       50.10      2.28 o 
  -1 -10   1       34.42       31.55      2.11 o 
   0 -10   1      151.42      139.70      5.02 o 
   1 -10   1        0.01       -0.20      0.82 o 
   2 -10   1       66.90       69.35      3.48 o 
   3 -10   1       22.29       23.27      2.56 o 
   4 -10   1       15.06       13.81      3.01 o 
  -8  -9   1        0.36       -1.26      1.26 o 
  -7  -9   1      211.69      227.75      6.59 o 
  -6  -9   1        1.47        0.88      1.10 o 
  -5  -9   1      237.15      237.08     11.68 o 
  -4  -9   1        1.16        1.10      0.91 o 
  -3  -9   1       74.98       68.79      2.72 o 
  -2  -9   1      213.61      208.60      4.25 o 
  -1  -9   1      127.12      125.45      3.64 o 
   0  -9   1      177.36      172.66      4.32 o 
   1  -9   1        0.86        0.84      0.83 o 
   2  -9   1       34.13       31.80      2.28 o 
   3  -9   1       55.42       61.21      3.53 o 
   4  -9   1        1.61        4.92      1.53 o 
   5  -9   1       27.83       36.63      4.35 o 
  -9  -8   1       51.47       52.69      3.72 o 
  -8  -8   1      114.71      119.66      8.94 o 
  -7  -8   1       15.62       14.68      2.39 o 
  -6  -8   1       45.17       45.06      2.49 o 
  -5  -8   1       79.85       82.90      3.53 o 
  -4  -8   1      381.93      377.64      6.39 o 
  -3  -8   1      672.36      685.63      8.24 o 
  -2  -8   1        0.04       -0.22      0.51 o 
  -1  -8   1      214.19      211.19      4.04 o 
   0  -8   1      364.54      323.83      5.81 o 
   1  -8   1        9.83        9.60      1.35 o 
   2  -8   1      268.39      259.64      5.42 o 
   3  -8   1        0.10        1.06      0.83 o 
   4  -8   1      135.57      142.09      4.27 o 
   5  -8   1       79.41       71.81      5.26 o 
   6  -8   1        2.44        5.43      2.41 o 
  -9  -7   1      123.45      110.63      4.91 o 
  -8  -7   1        0.02       -0.03      1.17 o 
  -7  -7   1       19.31       19.10      2.24 o 
  -6  -7   1       53.75       58.28      3.23 o 
  -5  -7   1      222.97      223.39      5.54 o 
  -4  -7   1       93.96       93.52      2.91 o 
  -3  -7   1      966.06      950.48      9.82 o 
  -2  -7   1      335.32      338.50      4.32 o 
  -1  -7   1      111.08      117.94      2.73 o 
   0  -7   1      169.93      174.85      3.83 o 
   1  -7   1      551.81      535.87      8.33 o 
   2  -7   1       34.90       40.19      2.08 o 
   3  -7   1      448.37      444.48      8.84 o 
   4  -7   1       95.00       99.14      5.02 o 
   5  -7   1        9.81       11.54      1.28 o 
   6  -7   1       86.23       80.24      5.48 o 
   7  -7   1        1.97       -1.41      1.90 o 
  -9  -6   1       32.28       26.48      2.75 o 
  -8  -6   1      707.46      673.97     12.16 o 
  -7  -6   1       69.97       70.95      2.97 o 
  -6  -6   1       95.78      100.08      3.24 o 
  -5  -6   1        0.15       -0.36      1.07 o 
  -4  -6   1      873.33      837.77     11.59 o 
  -3  -6   1      364.91      348.01      4.72 o 
  -2  -6   1       65.73       68.87      1.65 o 
  -1  -6   1     1191.50     1255.56      9.67 o 
   0  -6   1       17.32       24.17      1.12 o 
   1  -6   1      346.68      339.11      5.41 o 
   2  -6   1       11.64       12.72      1.22 o 
   3  -6   1      513.49      499.55      7.47 o 
   4  -6   1      321.64      322.61      6.14 o 
   5  -6   1       11.15        8.36      1.10 o 
   6  -6   1       74.95       75.07      4.64 o 
   7  -6   1       26.92       36.38      4.08 o 
   8  -6   1        6.34        4.03      3.04 o 
 -10  -5   1        0.68        0.00      2.13 o 
  -9  -5   1       72.25       78.88      4.11 o 
  -8  -5   1      193.85      191.83      7.21 o 
  -7  -5   1       28.53       35.90      2.18 o 
  -6  -5   1      336.94      370.32      6.42 o 
  -5  -5   1       24.60       32.82      2.75 o 
  -4  -5   1      448.08      454.80      5.56 o 
  -3  -5   1       53.38       52.16      1.40 o 
  -2  -5   1      784.02      800.72      7.16 o 
  -1  -5   1       37.32       37.95      1.09 o 
   0  -5   1     2120.47     2265.38     18.03 o 
   1  -5   1      951.19      988.30      9.48 o 
   2  -5   1       27.60       26.51      1.65 o 
   3  -5   1     1357.69     1351.19     12.58 o 
   4  -5   1        5.08        3.88      0.74 o 
   5  -5   1      186.98      182.08      3.77 o 
   6  -5   1       52.40       58.32      2.31 o 
   7  -5   1        0.94        1.82      1.61 o 
   8  -5   1      183.08      189.24     10.48 o 
 -10  -4   1        6.04        3.27      2.05 o 
  -9  -4   1       91.49      108.56      5.37 o 
  -8  -4   1        0.10        0.32      0.90 o 
  -7  -4   1        3.42        6.30      1.15 o 
  -6  -4   1     1603.03     1561.91     16.83 o 
  -5  -4   1      139.41      151.73      3.51 o 
  -4  -4   1       66.84       77.99      1.60 o 
  -3  -4   1      234.49      238.57      3.03 o 
  -2  -4   1       24.44       20.51      0.70 o 
  -1  -4   1       18.34       10.43      0.53 o 
   0  -4   1       29.78       33.83      0.89 o 
   1  -4   1      995.24     1093.49      8.95 o 
   2  -4   1      601.63      654.30      5.99 o 
   3  -4   1        0.01        0.11      0.37 o 
   4  -4   1        2.59        0.46      0.43 o 
   5  -4   1      180.43      182.89      3.24 o 
   6  -4   1       63.45       68.56      2.17 o 
   7  -4   1      138.23      133.16      5.30 o 
   8  -4   1        3.73        4.70      2.43 o 
   9  -4   1       26.67       32.62      3.97 o 
 -10  -3   1       82.58       77.87      7.06 o 
  -9  -3   1      116.54      126.15     10.48 o 
  -8  -3   1       24.74       26.50      2.24 o 
  -7  -3   1      216.11      217.01      5.85 o 
  -6  -3   1        2.95        5.60      1.00 o 
  -5  -3   1        1.18        1.83      0.57 o 
  -4  -3   1     4173.85     4467.43     34.69 o 
  -3  -3   1      912.33     1083.38      8.71 o 
  -2  -3   1      792.10      779.47      5.97 o 
  -1  -3   1       43.99       45.63      1.10 o 
   0  -3   1     2382.64     2457.82     15.18 o 
   1  -3   1     1238.82     1329.76     10.14 o 
   2  -3   1       30.09       36.26      0.98 o 
   3  -3   1     2011.04     2090.88     15.87 o 
   4  -3   1       10.79       22.49      0.96 o 
   5  -3   1      592.84      593.54      6.47 o 
   6  -3   1       49.84       34.66      2.06 o 
   7  -3   1       34.07       28.76      1.77 o 
   8  -3   1       85.78       99.43      4.50 o 
   9  -3   1        3.38        3.34      3.57 o 
 -10  -2   1        8.78       13.74      3.10 o 
  -9  -2   1       16.23       17.27      2.95 o 
  -8  -2   1      330.49      323.46     12.73 o 
  -7  -2   1        1.35        1.03      0.79 o 
  -6  -2   1       70.02       61.82      3.91 o 
  -5  -2   1      579.41      575.61      5.79 o 
  -4  -2   1     1100.36     1213.65      9.81 o 
  -3  -2   1     1581.84     1679.84     12.72 o 
  -2  -2   1     2791.97     3082.29     19.95 o 
  -1  -2   1      530.31      486.98      8.28 o 
   0  -2   1      534.41      532.44      3.30 o 
   1  -2   1        0.31        0.29      0.09 o 
   2  -2   1      533.29      530.80      4.39 o 
   3  -2   1      234.43      288.64      3.07 o 
   4  -2   1       28.26       20.95      1.35 o 
   5  -2   1      171.98      189.63      3.11 o 
   6  -2   1       32.43       30.89      1.58 o 
   7  -2   1      269.10      272.62      4.92 o 
   8  -2   1        2.80        0.36      0.90 o 
   9  -2   1       21.03       21.49      2.62 o 
  10  -2   1       61.43       69.25      7.67 o 
 -10  -1   1       70.07       69.21      5.44 o 
  -9  -1   1       13.95       19.74      3.21 o 
  -8  -1   1       60.44       55.83      6.00 o 
  -7  -1   1       60.84       58.47      2.49 o 
  -6  -1   1       21.76       22.27      1.27 o 
  -5  -1   1      634.96      636.22      6.34 o 
  -4  -1   1       62.04       77.31      2.26 o 
  -3  -1   1     1095.75     1235.08      9.55 o 
  -2  -1   1    15003.97    13926.04    113.29 o 
  -1  -1   1     1637.28     1739.26     12.16 o 
   0  -1   1       74.40       74.54      0.71 o 
   1  -1   1     4461.55     4338.84     88.30 o 
   2  -1   1      543.80      519.54      3.87 o 
   3  -1   1     3158.33     3348.15     21.83 o 
   4  -1   1      580.81      599.95      5.83 o 
   5  -1   1     1056.05     1143.56     10.03 o 
   6  -1   1      360.97      378.44      5.34 o 
   7  -1   1      198.08      200.41      5.91 o 
   8  -1   1       21.82       23.71      1.91 o 
   9  -1   1      161.56      156.46     10.32 o 
  10  -1   1       34.05       37.25      4.29 o 
 -10   0   1       16.55       16.98      3.35 o 
  -9   0   1        3.68        1.43      1.79 o 
  -8   0   1       49.98       55.33      5.47 o 
  -7   0   1      161.05      152.92      3.89 o 
  -6   0   1     2725.01     2713.77     23.03 o 
  -5   0   1       52.27       46.95      1.42 o 
  -4   0   1       75.20       63.97      1.48 o 
  -3   0   1      694.40      706.87      6.06 o 
  -2   0   1       48.73       61.55      0.96 o 
  -1   0   1      143.66      142.23      1.91 o 
   0   0   1      283.99      275.08      3.75 o 
   1   0   1      191.35      199.21      1.76 o 
   2   0   1      805.26      809.30      6.90 o 
   3   0   1       68.60       71.65      1.36 o 
   4   0   1      821.23      780.29      7.00 o 
   5   0   1       29.32       25.53      1.11 o 
   6   0   1      132.87      121.29      3.12 o 
   7   0   1      600.22      620.04      7.85 o 
   8   0   1        4.96        4.60      1.13 o 
   9   0   1      288.87      301.98     10.02 o 
  10   0   1        4.64        8.22      2.55 o 
 -10   1   1       46.55       52.84      4.95 o 
  -9   1   1        6.74        4.39      2.12 o 
  -8   1   1       55.21       58.68      4.45 o 
  -7   1   1      133.34      135.44      5.57 o 
  -6   1   1       68.55       68.24      2.13 o 
  -5   1   1       44.59       47.25      1.49 o 
  -4   1   1      491.36      481.83      4.99 o 
  -3   1   1        0.54        0.20      0.23 o 
  -2   1   1      252.76      253.73      2.93 o 
  -1   1   1      160.65      154.71      1.35 o 
   0   1   1     2800.57     2843.09     24.80 o 
   1   1   1     2444.58     2519.97     19.03 o 
   2   1   1      157.04      198.66      2.30 o 
   3   1   1     1849.31     1954.94     14.32 o 
   4   1   1       66.25       57.84      1.37 o 
   5   1   1       65.27       72.09      1.73 o 
   6   1   1      638.32      634.49      6.76 o 
   7   1   1      631.14      631.50      7.85 o 
   8   1   1      203.24      202.13      8.92 o 
   9   1   1        4.00        4.12      1.53 o 
  10   1   1       62.47       66.79      9.49 o 
  -9   2   1       75.89       90.15      5.90 o 
  -8   2   1      156.25      163.14     11.99 o 
  -7   2   1        1.21        0.51      0.94 o 
  -6   2   1      287.71      274.92      5.12 o 
  -5   2   1        1.45        1.29      0.49 o 
  -4   2   1     1163.31     1186.70     10.04 o 
  -3   2   1        0.20        1.69      0.32 o 
  -2   2   1        6.67        7.24      0.50 o 
  -1   2   1       84.92       72.09      1.22 o 
   0   2   1     1166.16     1199.85      8.60 o 
   1   2   1      140.85      154.93      1.64 o 
   2   2   1     1593.29     1680.30     12.12 o 
   3   2   1      516.68      498.87      4.85 o 
   4   2   1        2.51        2.67      0.48 o 
   5   2   1      144.84      158.08      3.09 o 
   6   2   1      767.61      766.38      7.65 o 
   7   2   1      219.39      202.25      3.54 o 
   8   2   1       54.98       60.63      3.19 o 
   9   2   1       58.27       62.66      3.52 o 
  10   2   1       25.97       21.83      6.45 o 
  -9   3   1       10.83       14.59      3.11 o 
  -8   3   1       39.19       34.13      2.88 o 
  -7   3   1      190.12      207.05      6.20 o 
  -6   3   1        1.45        2.30      1.64 o 
  -5   3   1      139.67      131.81      2.59 o 
  -4   3   1        6.00        7.56      0.76 o 
  -3   3   1     1160.79     1347.26      9.95 o 
  -2   3   1     2478.06     2537.82     18.43 o 
  -1   3   1     1372.35     1395.84     11.55 o 
   0   3   1        9.86       23.24      0.65 o 
   1   3   1      141.81      153.45      1.67 o 
   2   3   1      625.34      607.24      5.71 o 
   3   3   1       18.18       10.17      0.70 o 
   4   3   1      123.16      137.78      2.19 o 
   5   3   1      134.57      113.54      2.42 o 
   6   3   1      322.32      319.30      4.25 o 
   7   3   1        4.16        4.54      1.30 o 
   8   3   1      128.98      132.10      4.54 o 
   9   3   1       47.46       45.73      3.08 o 
  10   3   1      177.16      177.42      6.01 o 
  -9   4   1       53.01       45.85      6.53 o 
  -8   4   1        5.01        3.91      2.30 o 
  -7   4   1        2.15        1.41      1.26 o 
  -6   4   1      212.39      215.01      5.96 o 
  -5   4   1      488.72      476.63      5.78 o 
  -4   4   1      399.56      384.58      4.26 o 
  -3   4   1      622.46      667.83      6.57 o 
  -2   4   1      347.03      375.75      4.13 o 
  -1   4   1       16.38       12.73      0.74 o 
   0   4   1      374.16      441.11      4.18 o 
   1   4   1      282.93      282.78      3.05 o 
   2   4   1       78.15       65.84      1.81 o 
   3   4   1      134.32      142.94      2.40 o 
   4   4   1       64.75       84.07      2.49 o 
   5   4   1        2.56        4.29      0.68 o 
   6   4   1       16.25       24.16      1.17 o 
   7   4   1       97.92       86.54      2.95 o 
   8   4   1        0.04       -0.53      0.88 o 
   9   4   1       32.94       41.10      2.95 o 
  10   4   1        0.52        0.55      1.38 o 
  -8   5   1       13.36        7.81      2.41 o 
  -7   5   1       65.49       79.62      5.15 o 
  -6   5   1      125.25      109.00      4.32 o 
  -5   5   1      382.46      401.97     11.87 o 
  -4   5   1       76.83       79.21      1.83 o 
  -3   5   1       86.33       84.38      2.00 o 
  -2   5   1      329.37      295.62      4.41 o 
  -1   5   1       49.23       53.52      1.75 o 
   0   5   1     2276.25     2462.66     19.90 o 
   1   5   1     1068.95     1163.08      8.70 o 
   2   5   1        0.07        1.26      0.34 o 
   3   5   1      123.91      128.36      2.16 o 
   4   5   1        0.26        4.48      0.59 o 
   5   5   1       25.59       22.92      1.27 o 
   6   5   1      208.24      218.41      4.50 o 
   7   5   1        5.97        2.75      0.93 o 
   8   5   1       74.71       70.18      5.90 o 
   9   5   1       11.40        9.79      1.86 o 
  10   5   1       72.77       80.85      4.26 o 
  -8   6   1      211.55      263.80     10.09 o 
  -7   6   1       11.00        7.01      3.19 o 
  -6   6   1       51.67       54.24      4.40 o 
  -5   6   1       32.32       37.34      3.59 o 
  -4   6   1      126.49      110.96      2.86 o 
  -3   6   1      950.03      915.91      8.83 o 
  -2   6   1      716.74      738.99      7.30 o 
  -1   6   1      766.49      790.52      8.27 o 
   0   6   1       18.48       14.69      0.94 o 
   1   6   1       48.47       31.99      1.01 o 
   2   6   1     1379.33     1425.09     10.67 o 
   3   6   1       91.89       96.42      2.14 o 
   4   6   1      542.90      505.98      5.56 o 
   5   6   1        0.21        0.62      0.45 o 
   6   6   1       87.56       86.93      2.85 o 
   7   6   1      153.20      153.75      6.67 o 
   8   6   1       49.85       46.89      3.01 o 
   9   6   1       79.19       83.55      4.07 o 
  10   6   1       29.49       29.50      2.99 o 
  -7   7   1       37.83       38.41      4.40 o 
  -6   7   1        5.27        8.58      2.58 o 
  -5   7   1       71.47       76.94      5.15 o 
  -4   7   1       59.81       52.94      4.03 o 
  -3   7   1      592.64      557.34      8.23 o 
  -2   7   1       22.11       18.13      1.46 o 
  -1   7   1       81.14       77.71      2.22 o 
   0   7   1      526.96      563.05      6.72 o 
   1   7   1       77.12       82.87      1.84 o 
   2   7   1      664.92      694.55      6.32 o 
   3   7   1       60.74       62.25      1.70 o 
   4   7   1       25.71       30.81      2.64 o 
   5   7   1      150.55      150.85      3.32 o 
   6   7   1      157.31      152.91      3.91 o 
   7   7   1        4.19        5.83      1.40 o 
   8   7   1        3.83        6.54      1.51 o 
   9   7   1       13.15       10.05      2.21 o 
  10   7   1       16.46       16.70      4.25 o 
  -6   8   1       60.16       66.96      5.31 o 
  -5   8   1       34.00       35.24      4.78 o 
  -4   8   1      101.99       97.57     20.35 o 
  -3   8   1       16.30       26.39      2.23 o 
  -2   8   1      316.26      300.89      7.30 o 
  -1   8   1      610.96      605.36      8.52 o 
   0   8   1        0.03        1.01      0.81 o 
   1   8   1      433.79      419.30      6.48 o 
   2   8   1       11.76       15.13      0.98 o 
   3   8   1       56.88       46.72      1.60 o 
   4   8   1     1664.71     1737.34     16.06 o 
   5   8   1        1.39        2.96      0.90 o 
   6   8   1      255.90      267.31     11.37 o 
   7   8   1        6.39        7.97      1.62 o 
   8   8   1       19.92       23.13      3.20 o 
   9   8   1       68.98       73.43      8.12 o 
  -5   9   1        3.98        9.38      2.68 o 
  -4   9   1       61.70       70.51      5.15 o 
  -3   9   1       60.55       60.58      5.92 o 
  -2   9   1       86.76       75.69      3.49 o 
  -1   9   1       16.22       14.16      2.41 o 
   0   9   1        1.19        1.96      0.79 o 
   1   9   1      199.79      212.14      4.62 o 
   2   9   1       57.21       61.72      2.47 o 
   3   9   1      419.38      417.63      6.04 o 
   4   9   1        5.51        7.97      0.94 o 
   5   9   1      170.16      160.72      4.65 o 
   6   9   1       54.37       54.33      3.91 o 
   7   9   1        2.75        4.34      2.66 o 
   8   9   1      126.13      131.19      6.49 o 
   9   9   1        8.73       10.18      2.72 o 
  -4  10   1       16.56       16.35      7.29 o 
  -3  10   1       61.09       59.21      4.76 o 
  -2  10   1        0.12        2.30      1.28 o 
  -1  10   1      100.16      114.95      9.19 o 
   0  10   1       48.96       48.93      2.88 o 
   1  10   1      259.29      254.11     10.69 o 
   2  10   1       46.65       47.00      2.72 o 
   3  10   1        0.02        0.33      0.78 o 
   4  10   1      142.76      147.73      8.81 o 
   5  10   1        0.27        1.82      2.13 o 
   6  10   1      217.09      199.96     10.78 o 
   7  10   1       70.76       71.21      7.14 o 
   8  10   1       11.48       17.91      3.17 o 
  -3  11   1       42.64       43.07      4.49 o 
  -2  11   1      168.04      203.30     10.93 o 
  -1  11   1       19.32       19.53      3.82 o 
   0  11   1      158.84      141.52      4.93 o 
   1  11   1       15.14       21.47      2.17 o 
   2  11   1       20.07       18.14      2.79 o 
   3  11   1      198.61      213.66      9.34 o 
   4  11   1       20.50       11.54      3.34 o 
   5  11   1       72.00       65.44      6.83 o 
   6  11   1        0.63        2.43      2.58 o 
   7  11   1       24.66       29.61      5.31 o 
  -1  12   1        1.29        0.68      1.68 o 
   0  12   1       27.67       35.77      3.72 o 
   1  12   1       77.29       75.22      5.09 o 
   2  12   1       89.92      103.40      8.65 o 
   3  12   1        5.92        7.14      3.04 o 
   4  12   1        6.14        6.68      3.04 o 
   5  12   1       89.21       99.91      8.50 o 
  -2 -12   2       39.25       37.16      4.78 o 
  -5 -11   2       86.12       94.36      4.19 o 
  -4 -11   2       29.20       28.34      2.28 o 
  -3 -11   2       73.57       78.62      3.43 o 
  -2 -11   2       27.30       25.24      2.16 o 
  -1 -11   2       40.89       43.53      2.65 o 
   0 -11   2       79.23       83.28      4.01 o 
   1 -11   2       26.18       30.49      3.11 o 
   2 -11   2       52.28       47.35      3.48 o 
  -6 -10   2      188.33      181.83      7.75 o 
  -5 -10   2        3.81        4.18      1.42 o 
  -4 -10   2        6.80        6.22      1.27 o 
  -3 -10   2       99.87       95.09      3.45 o 
  -2 -10   2       41.68       39.99      2.40 o 
  -1 -10   2       38.47       39.45      2.48 o 
   0 -10   2       56.43       51.58      3.40 o 
   1 -10   2       32.94       39.79      2.47 o 
   2 -10   2       33.97       35.46      4.47 o 
   3 -10   2       52.05       64.42      4.13 o 
   4 -10   2      140.72      154.06      5.93 o 
  -7  -9   2       47.02       53.06      3.36 o 
  -6  -9   2      102.95      104.81      4.34 o 
  -5  -9   2       93.55       92.93      5.94 o 
  -4  -9   2        3.61        4.97      1.31 o 
  -3  -9   2      112.11      110.25      3.51 o 
  -2  -9   2        0.16        0.49      0.68 o 
  -1  -9   2        8.69        9.66      1.27 o 
   0  -9   2       90.80       76.60      4.56 o 
   1  -9   2        0.69       -0.66      0.66 o 
   2  -9   2       63.94       56.75      2.77 o 
   3  -9   2        0.14        0.42      0.91 o 
   4  -9   2        0.24        0.35      0.98 o 
   5  -9   2        0.66        1.58      1.38 o 
  -8  -8   2        0.75        1.01      1.43 o 
  -7  -8   2        8.54        9.83      1.80 o 
  -6  -8   2      156.63      165.06      4.58 o 
  -5  -8   2      154.29      153.62      6.16 o 
  -4  -8   2      372.90      356.46      7.44 o 
  -3  -8   2        1.98        2.36      0.93 o 
  -2  -8   2       98.18       98.57      3.14 o 
  -1  -8   2      339.36      333.94      5.39 o 
   0  -8   2      110.57       99.82      3.13 o 
   1  -8   2      317.80      324.39      6.05 o 
   2  -8   2        5.43        4.28      1.04 o 
   3  -8   2      132.42      129.36      3.96 o 
   4  -8   2      143.96      141.45      4.34 o 
   5  -8   2       55.80       59.85      3.16 o 
   6  -8   2      271.90      258.79     10.15 o 
  -9  -7   2        0.52        2.57      1.59 o 
  -8  -7   2        7.08        6.43      1.50 o 
  -7  -7   2      104.22      104.32      3.74 o 
  -6  -7   2      159.99      158.90      6.84 o 
  -5  -7   2       59.42       67.54      2.72 o 
  -4  -7   2        1.11        1.22      0.78 o 
  -3  -7   2       26.95       25.26      1.62 o 
  -2  -7   2      334.96      332.99      5.95 o 
  -1  -7   2      250.83      238.62      4.18 o 
   0  -7   2      228.52      242.20      5.46 o 
   1  -7   2      109.46       95.82      4.05 o 
   2  -7   2       52.03       47.75      2.29 o 
   3  -7   2        0.03       -0.49      0.63 o 
   4  -7   2      156.56      149.41      5.83 o 
   5  -7   2       66.32       65.29      2.62 o 
   6  -7   2       40.38       43.68      2.33 o 
   7  -7   2        9.49       10.13      4.33 o 
  -9  -6   2       46.64       58.49      3.77 o 
  -8  -6   2      140.74      132.42      4.36 o 
  -7  -6   2       49.08       50.82      2.72 o 
  -6  -6   2       17.00       17.91      1.70 o 
  -5  -6   2        7.80        6.43      1.13 o 
  -4  -6   2       18.60       20.03      1.54 o 
  -3  -6   2      306.36      300.08      4.36 o 
  -2  -6   2      424.87      415.71      6.94 o 
  -1  -6   2      121.74      110.96      2.99 o 
   0  -6   2       84.55       88.56      2.29 o 
   1  -6   2      515.49      486.95      6.94 o 
   2  -6   2        9.34       14.68      1.58 o 
   3  -6   2      528.16      547.47      8.06 o 
   4  -6   2       29.48       26.82      1.89 o 
   5  -6   2       53.89       60.63      2.39 o 
   6  -6   2      131.67      137.99      3.68 o 
   7  -6   2        2.27        3.06      1.98 o 
   8  -6   2       54.16       50.89      4.94 o 
  -9  -5   2        0.26       -1.43      1.43 o 
  -8  -5   2       22.40       15.61      2.20 o 
  -7  -5   2      104.62       94.10      3.34 o 
  -6  -5   2      233.57      208.93      6.33 o 
  -5  -5   2      464.90      452.51      7.00 o 
  -4  -5   2       24.61       24.94      1.50 o 
  -3  -5   2      312.02      308.29      4.18 o 
  -2  -5   2       78.44       69.18      1.37 o 
  -1  -5   2        9.77        6.78      0.67 o 
   0  -5   2      313.31      272.89      3.22 o 
   1  -5   2        9.14       13.12      1.08 o 
   2  -5   2      980.86      968.19     11.03 o 
   3  -5   2       47.01       45.96      3.68 o 
   4  -5   2       26.56       31.26      1.89 o 
   5  -5   2       21.75       22.36      1.49 o 
   6  -5   2       28.89       23.05      2.08 o 
   7  -5   2      144.84      150.03      5.48 o 
   8  -5   2       19.69       22.75      3.54 o 
 -10  -4   2        0.43       -0.76      2.13 o 
  -9  -4   2        0.17        0.44      1.74 o 
  -8  -4   2        6.68        8.00      1.42 o 
  -7  -4   2        0.62        1.03      0.79 o 
  -6  -4   2      374.88      368.00     10.72 o 
  -5  -4   2        4.76        5.48      0.92 o 
  -4  -4   2        2.34        3.07      0.77 o 
  -3  -4   2      117.88      132.23      2.21 o 
  -2  -4   2      116.06      123.89      2.33 o 
  -1  -4   2       80.00       97.17      1.88 o 
   0  -4   2      119.78      125.13      1.83 o 
   1  -4   2       51.80       44.47      1.23 o 
   2  -4   2        0.73        7.87      0.63 o 
   3  -4   2      723.59      702.85      6.66 o 
   4  -4   2      166.18      166.43      3.18 o 
   5  -4   2       72.97       63.35      1.92 o 
   6  -4   2        1.82        1.13      0.68 o 
   7  -4   2       29.96       26.10      2.30 o 
   8  -4   2       11.34        8.01      2.52 o 
   9  -4   2      108.95      112.97      6.71 o 
 -10  -3   2       88.62       81.38      7.74 o 
  -9  -3   2       66.05       82.65      5.57 o 
  -8  -3   2      154.68      155.54      6.74 o 
  -7  -3   2       17.34       17.36      1.60 o 
  -6  -3   2       81.76       62.62      2.81 o 
  -5  -3   2      425.09      413.96      6.28 o 
  -4  -3   2      312.33      354.55      4.67 o 
  -3  -3   2     1141.44     1133.19     10.15 o 
  -2  -3   2       85.28       80.76      1.28 o 
  -1  -3   2      229.74      204.36      2.41 o 
   0  -3   2       16.16       30.66      0.75 o 
   1  -3   2        9.22       10.47      0.51 o 
   2  -3   2      480.11      505.63      4.66 o 
   3  -3   2       68.69       76.92      1.60 o 
   4  -3   2      632.44      605.09      5.77 o 
   5  -3   2      183.01      181.10      4.07 o 
   6  -3   2       67.61       49.73      1.85 o 
   7  -3   2        0.92       -0.40      0.65 o 
   8  -3   2       92.63       93.96      4.02 o 
   9  -3   2       56.41       59.79      4.83 o 
 -10  -2   2       99.21       98.24      8.50 o 
  -9  -2   2      130.72      133.55      6.87 o 
  -8  -2   2       11.59       16.23      2.11 o 
  -7  -2   2        0.16        0.12      0.70 o 
  -6  -2   2       83.84       76.68      2.64 o 
  -5  -2   2        0.17        1.31      0.79 o 
  -4  -2   2      102.21      117.44      2.37 o 
  -3  -2   2        2.11       10.57      0.64 o 
  -2  -2   2       79.22       98.06      1.69 o 
  -1  -2   2     2363.35     2448.56     17.23 o 
   0  -2   2        0.00        0.66      0.17 o 
   1  -2   2        2.17        0.54      0.20 o 
   2  -2   2     1008.15     1162.56      8.30 o 
   3  -2   2        0.13        2.12      0.31 o 
   4  -2   2     1834.78     2001.51     14.28 o 
   5  -2   2       41.76       39.68      1.48 o 
   6  -2   2      551.77      566.86      7.98 o 
   7  -2   2      201.39      196.97      4.15 o 
   8  -2   2        0.13        0.89      0.92 o 
   9  -2   2        0.03       -1.28      1.28 o 
  10  -2   2        1.92        0.91      2.58 o 
 -10  -1   2       18.03       17.16      4.25 o 
  -9  -1   2        0.05        2.08      1.85 o 
  -8  -1   2      468.63      469.06     11.71 o 
  -7  -1   2       76.29       75.22      6.07 o 
  -6  -1   2      128.05      112.73      3.09 o 
  -5  -1   2      265.80      244.13      3.32 o 
  -4  -1   2      353.22      343.29      3.80 o 
  -3  -1   2     1772.60     1830.18     12.57 o 
  -2  -1   2      141.32      169.66      2.04 o 
  -1  -1   2      903.34      887.33      7.20 o 
   0  -1   2        5.31        4.35      0.26 o 
   1  -1   2      305.74      323.60      2.67 o 
   2  -1   2        1.90        1.93      0.23 o 
   3  -1   2      396.67      411.69      3.56 o 
   4  -1   2      141.58      111.01      1.87 o 
   5  -1   2        2.64        1.40      0.46 o 
   6  -1   2       77.97       67.18      2.18 o 
   7  -1   2      159.07      161.78      3.67 o 
   8  -1   2       11.13       10.88      1.33 o 
   9  -1   2       84.86       78.05      3.70 o 
  10  -1   2       10.47        6.76      2.66 o 
 -10   0   2       22.27       21.10      5.01 o 
  -9   0   2      189.33      193.62     11.92 o 
  -8   0   2      112.14      108.11      5.82 o 
  -7   0   2      177.86      169.58      5.23 o 
  -6   0   2       49.40       44.26      1.98 o 
  -5   0   2        2.98        4.12      0.59 o 
  -4   0   2      470.24      425.13      4.51 o 
  -3   0   2       48.87       45.56      1.28 o 
  -2   0   2     1724.58     1734.05     12.57 o 
  -1   0   2      295.04      292.35      2.56 o 
   0   0   2     3711.46     3793.54    103.18 o 
   1   0   2     5828.47     5337.20     36.52 o 
   2   0   2      453.52      479.00      3.56 o 
   3   0   2     1992.02     1865.49     12.73 o 
   4   0   2      287.90      344.25      3.92 o 
   5   0   2        3.39        8.02      0.71 o 
   6   0   2      897.28      911.68     10.44 o 
   7   0   2       61.86       64.67      2.29 o 
   8   0   2      310.89      314.12      5.53 o 
   9   0   2       47.61       46.79      2.67 o 
  10   0   2        7.10       10.32      2.62 o 
  -9   1   2       20.57       19.92      5.16 o 
  -8   1   2        8.18        8.73      2.25 o 
  -7   1   2       17.85       21.39      2.15 o 
  -6   1   2      401.41      414.40      6.78 o 
  -5   1   2      467.13      468.19      5.99 o 
  -4   1   2       22.01       21.22      0.93 o 
  -3   1   2      270.01      245.99      2.88 o 
  -2   1   2       18.37       22.25      0.57 o 
  -1   1   2      143.26      134.53      1.72 o 
   0   1   2      347.33      324.16      2.82 o 
   1   1   2     2521.28     2620.69     29.82 o 
   2   1   2      495.26      502.40      4.23 o 
   3   1   2      151.23      178.65      2.08 o 
   4   1   2      253.82      256.25      3.20 o 
   5   1   2      700.03      721.45      6.97 o 
   6   1   2      186.17      181.29      3.13 o 
   7   1   2      513.03      506.00      7.04 o 
   8   1   2      143.82      145.05      3.56 o 
   9   1   2       13.52       14.19      2.07 o 
  10   1   2       39.44       41.75      3.23 o 
  -9   2   2      127.15      120.50      6.75 o 
  -8   2   2       10.56        9.68      2.51 o 
  -7   2   2      163.48      154.76      8.85 o 
  -6   2   2      198.82      198.86      4.58 o 
  -5   2   2      232.07      236.29      3.81 o 
  -4   2   2      305.67      346.27      4.07 o 
  -3   2   2      249.33      242.92      2.94 o 
  -2   2   2      161.36      129.33      2.08 o 
  -1   2   2      154.48      129.81      1.56 o 
   0   2   2     9879.90     8982.56     82.21 o 
   1   2   2     2659.19     2787.76     23.34 o 
   2   2   2     2942.94     3194.01     20.45 o 
   3   2   2        4.70       15.46      0.64 o 
   4   2   2       63.39       84.55      1.86 o 
   5   2   2      618.92      566.28      5.84 o 
   6   2   2      196.66      205.74      3.58 o 
   7   2   2      346.60      342.10      5.31 o 
   8   2   2       47.92       47.64      2.34 o 
   9   2   2       28.50       30.23      2.62 o 
  10   2   2       37.47       36.13      3.04 o 
  -9   3   2        0.05       -1.39      1.63 o 
  -8   3   2       19.70       25.58      3.44 o 
  -7   3   2      306.06      305.20      7.52 o 
  -6   3   2      120.09      117.47      8.00 o 
  -5   3   2      766.72      753.04     13.65 o 
  -4   3   2      138.91      155.56      2.56 o 
  -3   3   2      476.21      448.74      4.17 o 
  -2   3   2       21.57       24.68      0.84 o 
  -1   3   2        0.93        2.98      0.40 o 
   0   3   2     3147.12     3310.09     25.12 o 
   1   3   2       39.81       34.62      1.01 o 
   2   3   2     1657.71     1646.29     13.85 o 
   3   3   2        0.02        0.14      0.22 o 
   4   3   2     1669.14     1774.28     13.64 o 
   5   3   2      146.55      147.64      2.51 o 
   6   3   2       83.02       75.39      2.07 o 
   7   3   2      731.78      721.23     11.07 o 
   8   3   2       20.92       19.92      2.08 o 
   9   3   2      128.18      131.44      4.85 o 
  10   3   2       13.85       13.79      2.23 o 
  -8   4   2       51.90       43.48      5.92 o 
  -7   4   2      195.77      202.83      6.24 o 
  -6   4   2       12.50       13.36      1.90 o 
  -5   4   2       97.14       98.37      3.81 o 
  -4   4   2       21.93       16.26      0.83 o 
  -3   4   2       14.39       19.79      0.99 o 
  -2   4   2      629.75      752.61      6.83 o 
  -1   4   2      208.22      211.58      2.95 o 
   0   4   2        4.89        2.07      0.63 o 
   1   4   2      118.99       96.47      1.53 o 
   2   4   2        1.91        6.64      0.43 o 
   3   4   2       63.06       63.66      1.47 o 
   4   4   2        0.32        0.63      0.41 o 
   5   4   2       42.41       42.22      1.35 o 
   6   4   2       50.28       43.55      1.51 o 
   7   4   2       42.95       45.85      1.84 o 
   8   4   2       88.36       86.83      3.68 o 
   9   4   2      102.93       95.76      7.67 o 
  10   4   2       17.76       18.32      2.80 o 
  -8   5   2      141.13      147.96     13.51 o 
  -7   5   2        0.39       -0.21      1.13 o 
  -6   5   2       74.86       74.10      3.74 o 
  -5   5   2      797.49      757.46     12.38 o 
  -4   5   2       45.91       49.86      2.28 o 
  -3   5   2      862.73      875.73      8.80 o 
  -2   5   2      168.81      181.85      3.20 o 
  -1   5   2      625.23      620.37      6.56 o 
   0   5   2      616.52      668.94      6.76 o 
   1   5   2      472.23      525.66      5.03 o 
   2   5   2     1560.84     1540.98     10.33 o 
   3   5   2      193.84      189.43      2.93 o 
   4   5   2     1830.22     1871.20     16.05 o 
   5   5   2      120.77      122.23      2.67 o 
   6   5   2       89.39       99.11      2.59 o 
   7   5   2       27.36       23.76      2.00 o 
   8   5   2        0.00        0.80      1.01 o 
   9   5   2      207.99      207.82      6.13 o 
  10   5   2       53.71       56.17      3.65 o 
  -8   6   2       18.12       22.02      5.01 o 
  -7   6   2        8.04        7.21      2.25 o 
  -6   6   2      204.45      190.99      8.43 o 
  -5   6   2       79.41       71.48      3.57 o 
  -4   6   2      109.37      131.38      4.36 o 
  -3   6   2       47.18       37.86      1.57 o 
  -2   6   2       59.90       53.57      1.61 o 
  -1   6   2      558.58      577.26      7.20 o 
   0   6   2      149.64      165.43      3.36 o 
   1   6   2     1928.21     1993.11     15.25 o 
   2   6   2       57.66       63.57      1.28 o 
   3   6   2      200.04      208.84      3.01 o 
   4   6   2      412.39      388.63      4.61 o 
   5   6   2        0.10        1.10      0.52 o 
   6   6   2      314.48      313.07      5.39 o 
   7   6   2        2.38        4.42      1.18 o 
   8   6   2       19.09       24.44      2.23 o 
   9   6   2       11.49       11.16      1.91 o 
  10   6   2        0.02        0.34      1.86 o 
  -7   7   2        3.28        0.51      1.90 o 
  -6   7   2      108.66       92.12      7.52 o 
  -5   7   2        5.60        5.59      2.28 o 
  -4   7   2        5.94        4.00      1.68 o 
  -3   7   2       77.20       76.04      4.37 o 
  -2   7   2        3.42        1.33      0.60 o 
  -1   7   2      275.63      267.40      4.29 o 
   0   7   2       96.88      107.54      3.50 o 
   1   7   2       10.72       13.92      0.87 o 
   2   7   2      102.84      114.33      1.92 o 
   3   7   2      266.98      285.90      3.65 o 
   4   7   2      293.64      304.65      4.13 o 
   5   7   2      397.72      410.73      5.62 o 
   6   7   2      165.21      172.94      5.05 o 
   7   7   2        4.96        5.13      1.34 o 
   8   7   2        1.13        1.67      1.67 o 
   9   7   2       11.04       13.19      2.81 o 
  10   7   2       53.96       62.72      5.15 o 
  -6   8   2       38.76       41.16      4.45 o 
  -5   8   2       36.22       34.55      3.87 o 
  -4   8   2      207.81      200.38     24.67 o 
  -3   8   2       36.31       35.10      5.39 o 
  -2   8   2      560.97      591.81      9.83 o 
  -1   8   2      289.25      296.34      5.45 o 
   0   8   2      106.37       90.44      3.61 o 
   1   8   2      239.28      242.24      3.60 o 
   2   8   2        0.00       -0.37      0.37 o 
   3   8   2      645.79      631.26      6.62 o 
   4   8   2       36.30       33.70      1.41 o 
   5   8   2        0.57        0.72      1.08 o 
   6   8   2       27.96       28.84      3.00 o 
   7   8   2        6.09        3.52      1.75 o 
   8   8   2      202.25      212.44     12.45 o 
   9   8   2       21.56       17.40      3.11 o 
  -5   9   2        1.28        4.77      2.35 o 
  -4   9   2        2.42        2.81      1.93 o 
  -3   9   2       42.74       40.02      4.25 o 
  -2   9   2      204.48      199.69      6.95 o 
  -1   9   2        5.30        5.75      1.27 o 
   0   9   2        0.17       -0.39      0.84 o 
   1   9   2       69.64       70.40      2.96 o 
   2   9   2       18.32       15.48      1.38 o 
   3   9   2       80.88       79.12      3.66 o 
   4   9   2       12.78       11.93      1.59 o 
   5   9   2      271.99      278.43     10.59 o 
   6   9   2        0.31       -0.25      1.17 o 
   7   9   2       77.32       66.94      4.56 o 
   8   9   2       17.24       13.94      2.83 o 
   9   9   2        2.87        2.60      2.20 o 
  -4  10   2       39.59       37.25      4.28 o 
  -3  10   2       11.33       13.05      6.45 o 
  -2  10   2      172.85      172.19      7.22 o 
  -1  10   2       17.00       20.26      2.12 o 
   0  10   2       17.18       15.58      1.85 o 
   1  10   2        1.73        1.42      0.96 o 
   2  10   2       33.79       34.01      3.15 o 
   3  10   2       19.05       17.75      2.57 o 
   4  10   2       21.34       15.35      2.40 o 
   5  10   2       10.33       10.78      3.49 o 
   6  10   2        9.12        6.59      1.97 o 
   7  10   2        4.34        1.49      1.82 o 
   8  10   2        0.28        1.60      1.97 o 
  -3  11   2      119.06      155.33     10.17 o 
  -2  11   2       44.85       49.94      7.21 o 
  -1  11   2       21.12       22.77      5.16 o 
   0  11   2      111.81      114.21      5.51 o 
   1  11   2       31.17       29.90      3.21 o 
   2  11   2       82.49       93.39      5.08 o 
   3  11   2       67.17       61.19      8.05 o 
   4  11   2        9.19        7.13      2.14 o 
   5  11   2       86.17       79.26      7.29 o 
   6  11   2        7.22        9.11      3.49 o 
   7  11   2       72.43       77.43      7.74 o 
  -1  12   2       30.07       34.01      6.23 o 
   0  12   2        0.84        2.58      1.71 o 
   1  12   2       66.81       63.32      4.60 o 
   2  12   2       18.60       15.61      2.81 o 
   3  12   2       11.22        9.04      2.40 o 
   4  12   2        3.57        4.71      2.73 o 
   5  12   2        0.18        0.30      2.28 o 
   6  12   2        1.15        2.73      2.88 o 
  -4 -11   3        2.43        1.11      1.06 o 
  -3 -11   3        1.58        2.02      1.15 o 
  -2 -11   3       15.10       14.88      1.87 o 
  -1 -11   3       59.25       55.96      3.44 o 
   0 -11   3       11.41       10.42      1.68 o 
   1 -11   3       94.46       98.48      4.92 o 
  -6 -10   3       25.23       24.38      2.71 o 
  -5 -10   3        0.93       -0.39      1.16 o 
  -4 -10   3       63.70       68.79      3.20 o 
  -3 -10   3       77.71       76.99      3.92 o 
  -2 -10   3        2.37        3.12      1.13 o 
  -1 -10   3        0.07        0.75      0.96 o 
   0 -10   3       37.05       31.69      3.07 o 
   1 -10   3       10.79        9.06      1.77 o 
   2 -10   3       40.30       43.40      2.76 o 
   3 -10   3       30.58       32.25      3.11 o 
  -7  -9   3        9.72       14.75      2.21 o 
  -6  -9   3       73.63       77.08      5.02 o 
  -5  -9   3        3.27        1.99      1.36 o 
  -4  -9   3      143.41      138.67      5.67 o 
  -3  -9   3       13.40       11.08      1.49 o 
  -2  -9   3        7.82       10.12      1.40 o 
  -1  -9   3        0.05        0.22      0.69 o 
   0  -9   3       34.81       33.26      2.15 o 
   1  -9   3      160.97      154.51      4.37 o 
   2  -9   3       19.08       17.31      1.83 o 
   3  -9   3      108.94      112.97      3.99 o 
   4  -9   3       36.27       33.81      2.55 o 
   5  -9   3       35.93       36.98      2.84 o 
  -8  -8   3        0.01       -0.47      1.34 o 
  -7  -8   3       28.48       26.39      2.28 o 
  -6  -8   3       33.96       37.63      2.80 o 
  -5  -8   3      156.77      163.50      6.48 o 
  -4  -8   3       22.20       25.03      2.28 o 
  -3  -8   3        6.42        6.16      1.32 o 
  -2  -8   3      394.26      401.08      6.86 o 
  -1  -8   3      222.45      215.29      4.36 o 
   0  -8   3      245.43      219.45      4.41 o 
   1  -8   3        0.59        0.58      0.72 o 
   2  -8   3      143.73      138.31      4.01 o 
   3  -8   3       99.89      100.22      5.04 o 
   4  -8   3       42.48       44.24      2.65 o 
   5  -8   3       92.01       89.06      3.78 o 
   6  -8   3       10.30       13.69      1.72 o 
  -8  -7   3       22.74       24.03      2.28 o 
  -7  -7   3       55.89       62.57      3.29 o 
  -6  -7   3       38.45       35.85      2.31 o 
  -5  -7   3        3.97        3.40      1.07 o 
  -4  -7   3       46.80       44.71      2.21 o 
  -3  -7   3       32.94       34.63      2.61 o 
  -2  -7   3      318.82      312.69      6.34 o 
  -1  -7   3       24.25       19.22      1.33 o 
   0  -7   3      110.15      103.77      3.61 o 
   1  -7   3      182.47      178.30      7.41 o 
   2  -7   3        0.23        0.54      0.72 o 
   3  -7   3       16.69       19.10      1.68 o 
   4  -7   3      169.85      160.24      4.45 o 
   5  -7   3        0.97        1.68      0.98 o 
   6  -7   3        1.93        1.28      0.89 o 
   7  -7   3      122.79      134.37      7.35 o 
  -9  -6   3       20.03       32.61      4.15 o 
  -8  -6   3      100.36       99.70      3.86 o 
  -7  -6   3       50.14       54.65      2.83 o 
  -6  -6   3        4.26        5.38      1.15 o 
  -5  -6   3      195.14      207.33      4.70 o 
  -4  -6   3        2.68        2.77      0.95 o 
  -3  -6   3      991.22      960.23     11.27 o 
  -2  -6   3       65.06       63.86      1.90 o 
  -1  -6   3       47.92       41.92      1.65 o 
   0  -6   3      780.25      735.70     10.16 o 
   1  -6   3       50.54       48.52      2.06 o 
   2  -6   3      144.79      130.37      3.44 o 
   3  -6   3      529.54      507.42      7.80 o 
   4  -6   3      281.35      252.48      5.40 o 
   5  -6   3      115.92      123.21      3.38 o 
   6  -6   3       10.38       15.14      1.52 o 
   7  -6   3       59.47       56.56      2.72 o 
   8  -6   3        0.30       -1.26      1.75 o 
  -9  -5   3       20.04       18.38      3.39 o 
  -8  -5   3        4.40        0.75      1.43 o 
  -7  -5   3        1.56        1.37      0.98 o 
  -6  -5   3       41.45       48.69      2.39 o 
  -5  -5   3        2.58        5.04      1.03 o 
  -4  -5   3      282.76      251.72      4.79 o 
  -3  -5   3       24.68       19.07      1.34 o 
  -2  -5   3        3.32        4.05      0.65 o 
  -1  -5   3      149.36      137.42      2.30 o 
   0  -5   3      129.35      169.40      2.75 o 
   1  -5   3      104.23      103.39      2.45 o 
   2  -5   3      247.25      237.62      4.44 o 
   3  -5   3     1645.79     1542.63     16.44 o 
   4  -5   3      413.13      435.90      7.12 o 
   5  -5   3        6.61        5.01      0.93 o 
   6  -5   3      173.00      158.34      3.88 o 
   7  -5   3       40.74       40.63      2.26 o 
   8  -5   3       30.24       30.34      2.82 o 
  -9  -4   3       20.01       23.28      3.64 o 
  -8  -4   3      173.57      180.50      6.05 o 
  -7  -4   3        0.09        0.40      0.83 o 
  -6  -4   3       23.99       21.51      1.67 o 
  -5  -4   3       18.01       21.39      1.52 o 
  -4  -4   3        1.54        0.97      0.84 o 
  -3  -4   3      766.85      724.85      7.63 o 
  -2  -4   3      211.80      224.91      2.91 o 
  -1  -4   3       40.23       32.71      1.20 o 
   0  -4   3       32.09       42.60      1.03 o 
   1  -4   3       60.03       84.52      1.77 o 
   2  -4   3      151.98      144.64      2.70 o 
   3  -4   3      364.90      354.56      4.45 o 
   4  -4   3        3.41        2.81      0.63 o 
   5  -4   3     1095.69     1033.04     11.08 o 
   6  -4   3      141.59      115.92      6.61 o 
   7  -4   3        1.33        4.18      1.12 o 
   8  -4   3       67.53       68.00      3.23 o 
   9  -4   3       49.93       57.10      5.10 o 
  -9  -3   3      121.66      124.51      6.86 o 
  -8  -3   3        2.76        5.93      1.65 o 
  -7  -3   3        0.02       -0.52      0.71 o 
  -6  -3   3       66.76      104.24      4.47 o 
  -5  -3   3       21.69       21.84      2.19 o 
  -4  -3   3      409.25      365.38      5.57 o 
  -3  -3   3      154.01      173.88      2.94 o 
  -2  -3   3      614.75      583.19      5.31 o 
  -1  -3   3      625.78      663.33      5.76 o 
   0  -3   3      253.29      285.51      3.06 o 
   1  -3   3      630.78      591.29      4.91 o 
   2  -3   3      891.06      971.10      7.29 o 
   3  -3   3       39.93       39.40      1.28 o 
   4  -3   3      421.63      445.03      5.05 o 
   5  -3   3      522.33      486.23      5.72 o 
   6  -3   3       71.17       73.77      2.87 o 
   7  -3   3      243.03      219.83      5.09 o 
   8  -3   3       86.81       93.37      3.57 o 
   9  -3   3       26.13       31.81      2.78 o 
  -9  -2   3        4.86        5.52      2.37 o 
  -8  -2   3       33.80       41.44      3.05 o 
  -7  -2   3      245.71      256.51      6.69 o 
  -6  -2   3      148.95      141.79      3.62 o 
  -5  -2   3       44.34       31.76      1.66 o 
  -4  -2   3      108.53      124.32      3.95 o 
  -3  -2   3       71.00       87.33      2.72 o 
  -2  -2   3     2174.33     2133.97     15.50 o 
  -1  -2   3      197.65      179.28      2.11 o 
   0  -2   3     1862.46     1871.07     13.50 o 
   1  -2   3      448.28      509.72      4.98 o 
   2  -2   3       68.05       89.21      1.47 o 
   3  -2   3      361.09      341.48      3.50 o 
   4  -2   3        9.23       10.35      0.64 o 
   5  -2   3      195.18      167.03      2.93 o 
   6  -2   3        1.05        1.75      0.64 o 
   7  -2   3      918.20      877.23     12.63 o 
   8  -2   3       35.91       37.38      2.10 o 
   9  -2   3       27.59       30.20      4.97 o 
  10  -2   3       32.93       29.63      5.39 o 
  -9  -1   3      328.98      340.90     11.31 o 
  -8  -1   3       18.08       14.78      2.12 o 
  -7  -1   3      111.58      103.13      4.14 o 
  -6  -1   3       26.67       27.42      1.65 o 
  -5  -1   3        1.41       -0.15      0.44 o 
  -4  -1   3      899.92      926.40      7.39 o 
  -3  -1   3      957.64      960.25      7.89 o 
  -2  -1   3      789.17      771.35      6.29 o 
  -1  -1   3       85.89       98.39      3.23 o 
   0  -1   3      686.85      701.09      8.17 o 
   1  -1   3     3106.12     3057.83     19.84 o 
   2  -1   3      678.73      734.71      6.06 o 
   3  -1   3       56.40       51.77      1.12 o 
   4  -1   3      121.96      161.14      2.16 o 
   5  -1   3        0.01        3.82      0.68 o 
   6  -1   3       43.36       47.29      2.39 o 
   7  -1   3       57.44       51.02      2.14 o 
   8  -1   3        8.05       11.57      1.57 o 
   9  -1   3      265.19      265.99      7.70 o 
  10  -1   3        7.12        5.30      1.85 o 
  -9   0   3       12.42       13.92      2.95 o 
  -8   0   3        2.65        2.67      1.37 o 
  -7   0   3      311.38      305.56      7.41 o 
  -6   0   3      169.15      155.53      4.76 o 
  -5   0   3      743.48      734.15      7.78 o 
  -4   0   3       25.87       25.82      0.99 o 
  -3   0   3      478.34      431.81      4.25 o 
  -2   0   3     1476.70     1575.54     11.67 o 
  -1   0   3        3.33        4.31      0.33 o 
   0   0   3     2664.37     2658.19     26.27 o 
   1   0   3      250.03      270.27      2.71 o 
   2   0   3     1826.74     1814.28     12.10 o 
   3   0   3      906.26      964.30      6.77 o 
   4   0   3      796.55      990.16      7.77 o 
   5   0   3      378.84      342.12      4.25 o 
   6   0   3       18.16       16.28      1.19 o 
   7   0   3      343.06      330.74      5.37 o 
   8   0   3       10.80       12.57      1.36 o 
   9   0   3      151.04      158.94      5.65 o 
  10   0   3      158.91      177.93      7.05 o 
  -9   1   3       17.49       23.07      5.47 o 
  -8   1   3       26.05       33.25      3.67 o 
  -7   1   3       55.78       47.24      3.01 o 
  -6   1   3       27.84       25.89      2.14 o 
  -5   1   3      125.28      115.28      3.12 o 
  -4   1   3       12.99       13.45      0.75 o 
  -3   1   3      366.74      370.92      3.55 o 
  -2   1   3      311.71      294.91      4.61 o 
  -1   1   3     1166.59     1127.36      9.44 o 
   0   1   3      678.16      731.21      5.47 o 
   1   1   3     8254.17     7783.61     58.13 o 
   2   1   3      271.91      272.04      2.67 o 
   3   1   3      461.56      463.81      5.17 o 
   4   1   3      564.50      576.33      5.10 o 
   5   1   3       29.78       40.60      1.33 o 
   6   1   3      129.09      107.19      2.62 o 
   7   1   3        6.79        6.37      0.99 o 
   8   1   3       28.13       23.86      1.66 o 
   9   1   3      101.18      108.29      3.80 o 
  10   1   3        0.07       -0.87      1.37 o 
  -9   2   3       63.51       67.98      5.38 o 
  -8   2   3        1.37        1.50      1.82 o 
  -7   2   3      174.14      177.68      8.01 o 
  -6   2   3      191.80      189.33      5.79 o 
  -5   2   3      921.23      907.05     11.23 o 
  -4   2   3      157.26      161.07      2.42 o 
  -3   2   3        0.17        1.36      0.56 o 
  -2   2   3      615.33      636.13      5.86 o 
  -1   2   3       48.06       45.50      1.23 o 
   0   2   3       89.70       84.16      1.74 o 
   1   2   3     3949.13     3907.16     26.56 o 
   2   2   3      285.51      242.94      2.92 o 
   3   2   3       70.67       79.06      1.29 o 
   4   2   3      364.56      359.07      3.96 o 
   5   2   3      325.45      332.63      4.09 o 
   6   2   3      121.97      140.98      2.99 o 
   7   2   3      359.87      365.84      5.56 o 
   8   2   3        9.87       12.01      1.31 o 
   9   2   3      165.17      159.86     11.14 o 
  10   2   3        2.08        4.31      1.64 o 
  11   2   3        2.34        4.48      2.15 o 
  -9   3   3        1.16        2.31      2.04 o 
  -8   3   3        5.33        5.77      2.15 o 
  -7   3   3        6.64        6.39      1.97 o 
  -6   3   3      161.64      165.73      4.37 o 
  -5   3   3       30.31       31.56      2.04 o 
  -4   3   3       83.51       68.97      2.39 o 
  -3   3   3      522.71      532.68      6.96 o 
  -2   3   3      583.39      650.62      6.80 o 
  -1   3   3      480.24      456.68      4.22 o 
   0   3   3       19.17       23.83      0.73 o 
   1   3   3     1169.24     1180.10     10.89 o 
   2   3   3      535.53      559.52      5.75 o 
   3   3   3     1329.94     1322.55      9.46 o 
   4   3   3        3.36       -0.19      0.26 o 
   5   3   3       54.64       53.94      1.48 o 
   6   3   3      338.99      323.09      4.76 o 
   7   3   3       19.93       27.22      1.52 o 
   8   3   3        0.28        0.42      0.68 o 
   9   3   3       14.40       12.25      1.89 o 
  10   3   3       18.35       20.09      2.40 o 
  11   3   3       55.48       64.15      4.78 o 
  -8   4   3       13.64       15.08      3.49 o 
  -7   4   3        2.95        5.83      1.60 o 
  -6   4   3       19.25       15.29      1.67 o 
  -5   4   3       11.53       12.44      1.43 o 
  -4   4   3       45.55       41.59      2.08 o 
  -3   4   3       24.63       18.93      0.72 o 
  -2   4   3        0.36        0.95      0.33 o 
  -1   4   3      167.85      191.05      2.74 o 
   0   4   3       14.37       14.65      0.71 o 
   1   4   3      880.46     1001.31      8.67 o 
   2   4   3      453.04      477.83      5.65 o 
   3   4   3      218.66      179.26      2.73 o 
   4   4   3        1.46        3.39      0.46 o 
   5   4   3      193.75      211.92      3.12 o 
   6   4   3        1.52        0.52      0.49 o 
   7   4   3      258.47      251.08      4.36 o 
   8   4   3       10.09       10.34      1.30 o 
   9   4   3        0.01        0.37      1.16 o 
  10   4   3       60.85       56.84      4.78 o 
  11   4   3       37.20       41.75      5.92 o 
  -8   5   3        4.54        2.58      2.88 o 
  -7   5   3       20.48       27.34      3.08 o 
  -6   5   3        4.85        1.97      1.32 o 
  -5   5   3        0.33        0.12      0.81 o 
  -4   5   3      193.06      184.98      4.66 o 
  -3   5   3      145.80      164.66      3.82 o 
  -2   5   3      466.22      469.68      5.11 o 
  -1   5   3     1065.98     1105.13     10.19 o 
   0   5   3       33.01       32.38      1.16 o 
   1   5   3      476.44      444.78      4.79 o 
   2   5   3        7.16        6.57      0.49 o 
   3   5   3      151.59      123.70      2.92 o 
   4   5   3      119.07      151.81      2.86 o 
   5   5   3       41.24       44.49      1.57 o 
   6   5   3       26.66       23.93      1.62 o 
   7   5   3       11.39       12.21      1.15 o 
   8   5   3       51.96       51.70      2.88 o 
   9   5   3       13.26       14.33      2.01 o 
  10   5   3        0.58        0.99      1.83 o 
  -7   6   3       17.49       17.76      3.17 o 
  -6   6   3        1.33        1.57      3.04 o 
  -5   6   3      220.82      211.31      6.07 o 
  -4   6   3       18.49       14.70      1.53 o 
  -3   6   3      192.34      200.09      4.48 o 
  -2   6   3       21.13       26.48      1.21 o 
  -1   6   3      146.80      133.03      2.68 o 
   0   6   3      211.08      198.22      3.22 o 
   1   6   3       15.51       19.62      0.91 o 
   2   6   3        8.51        2.73      0.45 o 
   3   6   3      267.06      283.67      3.18 o 
   4   6   3      172.61      172.93      2.77 o 
   5   6   3      244.38      219.19      3.68 o 
   6   6   3       79.58       82.50      4.93 o 
   7   6   3       86.50       79.21      4.51 o 
   8   6   3       67.43       63.35      4.35 o 
   9   6   3        0.13       -1.02      1.59 o 
  10   6   3       82.63       91.86      8.65 o 
  -7   7   3       64.14       75.40      5.92 o 
  -6   7   3        8.15        8.96      2.52 o 
  -5   7   3        0.09       -0.55      1.34 o 
  -4   7   3       15.87       16.00      2.62 o 
  -3   7   3        1.71        4.38      1.06 o 
  -2   7   3      147.53      135.49      3.79 o 
  -1   7   3       70.69       74.40      2.76 o 
   0   7   3      331.35      305.71      4.84 o 
   1   7   3      171.40      191.26      4.51 o 
   2   7   3       21.61       17.68      0.94 o 
   3   7   3      157.30      157.90      2.37 o 
   4   7   3      287.86      285.80      4.50 o 
   5   7   3       19.52       17.32      1.42 o 
   6   7   3       66.41       65.12      3.11 o 
   7   7   3       54.88       53.00      3.87 o 
   8   7   3        0.25       -1.23      1.23 o 
   9   7   3       75.40       66.52      4.88 o 
  10   7   3       40.46       35.89      4.12 o 
  -6   8   3       30.71       40.43      7.21 o 
  -5   8   3       46.89       40.91      6.00 o 
  -4   8   3       24.22       27.56      8.81 o 
  -3   8   3      186.91      182.62      7.06 o 
  -2   8   3      130.43      131.22      5.60 o 
  -1   8   3      110.49       93.62      2.90 o 
   0   8   3       10.24        6.92      1.05 o 
   1   8   3      259.64      254.39      4.65 o 
   2   8   3      320.76      315.99      3.94 o 
   3   8   3        4.88        6.54      1.03 o 
   4   8   3      161.96      149.87      3.71 o 
   5   8   3      152.07      150.16      4.43 o 
   6   8   3        1.16        1.19      0.98 o 
   7   8   3       98.95      100.89      5.15 o 
   8   8   3       73.97       72.19      4.78 o 
   9   8   3       48.07       43.20      4.19 o 
  10   8   3       12.22       13.82      4.10 o 
  -5   9   3        0.27       -1.55      1.55 o 
  -4   9   3       24.77       31.03      3.69 o 
  -3   9   3        1.36        3.24      1.88 o 
  -2   9   3        4.95        7.02      2.03 o 
  -1   9   3      167.79      188.91      8.65 o 
   0   9   3        7.91        5.74      1.53 o 
   1   9   3      127.10      125.40      6.68 o 
   2   9   3      172.50      160.90      4.39 o 
   3   9   3      114.28      114.73      3.73 o 
   4   9   3      227.93      217.07      5.38 o 
   5   9   3       52.37       52.72      3.71 o 
   6   9   3      108.55       99.05     10.48 o 
   7   9   3        1.49       -0.35      1.59 o 
   8   9   3       15.32       15.43      2.79 o 
   9   9   3       10.19       10.34      2.66 o 
  -4  10   3        1.79       -0.91      1.82 o 
  -3  10   3       72.30       74.69      5.25 o 
  -2  10   3       27.34       28.94      3.35 o 
  -1  10   3        0.54       -1.29      1.29 o 
   0  10   3        0.33       -0.68      1.14 o 
   1  10   3       60.22       52.81      3.72 o 
   2  10   3        7.08        3.16      1.49 o 
   3  10   3       15.85       15.93      2.47 o 
   4  10   3      372.68      375.85     25.51 o 
   5  10   3       81.64       83.98      3.61 o 
   6  10   3       11.99       13.71      2.41 o 
   7  10   3        1.16        2.22      1.82 o 
   8  10   3        4.40        4.41      2.20 o 
  -3  11   3       15.45       10.93      4.40 o 
  -2  11   3        3.16        6.98      3.64 o 
  -1  11   3      106.01      116.15      9.26 o 
   0  11   3        8.38        6.83      1.93 o 
   1  11   3      143.87      151.77      6.35 o 
   2  11   3        3.58        1.75      1.42 o 
   3  11   3       83.03       84.33      5.01 o 
   4  11   3        0.94        3.69      1.68 o 
   5  11   3       73.57       62.25      6.53 o 
   6  11   3      153.22      137.26      9.41 o 
   7  11   3        0.05        1.67      2.58 o 
  -1  12   3       53.04       47.98      7.14 o 
   0  12   3       17.15       17.31      4.71 o 
   1  12   3        1.00       -1.06      1.90 o 
   2  12   3        0.72        1.61      1.60 o 
   3  12   3       19.21       28.74      3.48 o 
   4  12   3        1.00        2.71      1.88 o 
   5  12   3       16.87       16.85      4.25 o 
   6  12   3       81.98       74.85      7.44 o 
  -2 -11   4       91.00       90.26      3.83 o 
  -1 -11   4       10.98        8.15      1.76 o 
   0 -11   4      238.84      270.21      7.48 o 
  -5 -10   4        2.60        4.30      1.52 o 
  -4 -10   4        2.95        2.75      1.17 o 
  -3 -10   4      153.75      149.85      6.97 o 
  -2 -10   4       87.95       96.57      4.26 o 
  -1 -10   4        1.74        3.16      1.24 o 
   0 -10   4       30.68       31.72      2.30 o 
   1 -10   4        0.46        0.49      0.96 o 
   2 -10   4       34.15       34.66      2.56 o 
   3 -10   4       45.97       58.10      3.28 o 
  -6  -9   4        1.03        0.88      1.30 o 
  -5  -9   4       64.90       68.31      3.71 o 
  -4  -9   4       53.32       60.15      5.76 o 
  -3  -9   4      253.15      245.10      7.19 o 
  -2  -9   4       35.03       38.28      2.39 o 
  -1  -9   4      170.46      164.75      4.52 o 
   0  -9   4      200.05      203.85      4.62 o 
   1  -9   4        1.22        0.13      0.85 o 
   2  -9   4       32.79       30.48      2.68 o 
   3  -9   4        0.15       -0.70      0.77 o 
   4  -9   4        3.91        3.42      2.06 o 
  -7  -8   4        0.21        0.35      1.23 o 
  -6  -8   4      128.95      151.81      5.26 o 
  -5  -8   4        3.15        3.20      1.89 o 
  -4  -8   4       14.91       14.34      2.70 o 
  -3  -8   4       99.14       90.82      3.91 o 
  -2  -8   4       10.85       11.25      1.42 o 
  -1  -8   4      781.06      769.34     10.60 o 
   0  -8   4      108.58       92.50      2.89 o 
   1  -8   4       15.46       12.53      1.58 o 
   2  -8   4      166.39      171.40      4.56 o 
   3  -8   4       30.58       29.37      2.18 o 
   4  -8   4      241.36      250.52      6.10 o 
   5  -8   4       45.43       36.56      3.77 o 
   6  -8   4      148.63      153.57      4.48 o 
  -8  -7   4       65.51       71.82      4.25 o 
  -7  -7   4        2.30        4.08      1.32 o 
  -6  -7   4       78.64       84.80      3.48 o 
  -5  -7   4       27.15       32.63      2.18 o 
  -4  -7   4       29.97       30.59      2.27 o 
  -3  -7   4        2.60        2.13      1.00 o 
  -2  -7   4       72.74       66.58      4.63 o 
  -1  -7   4        5.96        5.67      0.92 o 
   0  -7   4       52.15       53.59      2.55 o 
   1  -7   4     1291.92     1241.92     14.47 o 
   2  -7   4      252.72      223.25      4.98 o 
   3  -7   4       48.18       44.04      2.41 o 
   4  -7   4        0.29        0.84      0.83 o 
   5  -7   4        1.07        0.64      0.77 o 
   6  -7   4       66.82       72.45      3.04 o 
   7  -7   4       11.15       14.38      1.81 o 
  -8  -6   4       12.87       19.09      2.57 o 
  -7  -6   4        3.29        2.11      1.11 o 
  -6  -6   4      276.75      285.89      6.05 o 
  -5  -6   4        0.18        0.53      0.80 o 
  -4  -6   4       27.23       26.69      1.79 o 
  -3  -6   4       52.48       50.53      2.19 o 
  -2  -6   4      168.75      165.86      4.67 o 
  -1  -6   4      182.86      174.42      4.13 o 
   0  -6   4       13.76        9.23      1.00 o 
   1  -6   4     1001.88     1026.05     10.96 o 
   2  -6   4        1.61        1.55      0.81 o 
   3  -6   4       20.75       19.33      1.63 o 
   4  -6   4      127.98      122.08      4.43 o 
   5  -6   4        0.05        0.45      0.72 o 
   6  -6   4      243.95      247.22      5.23 o 
   7  -6   4       11.77       14.80      2.04 o 
  -8  -5   4        3.74        5.15      1.68 o 
  -7  -5   4      118.66      113.85      3.87 o 
  -6  -5   4        4.36        3.43      1.05 o 
  -5  -5   4        0.02        0.92      0.68 o 
  -4  -5   4      349.18      364.90      6.13 o 
  -3  -5   4      385.63      359.21      5.79 o 
  -2  -5   4      549.45      519.30      6.10 o 
  -1  -5   4        0.46       -0.15      0.33 o 
   0  -5   4      118.00      128.87      2.74 o 
   1  -5   4      203.30      211.19      6.41 o 
   2  -5   4        0.11        0.68      0.53 o 
   3  -5   4     1395.16     1310.21     14.69 o 
   4  -5   4      635.04      578.79     11.63 o 
   5  -5   4       14.47       12.29      1.31 o 
   6  -5   4       38.24       42.72      2.22 o 
   7  -5   4       11.05        9.07      1.38 o 
   8  -5   4      172.96      189.29      5.44 o 
  -9  -4   4       46.97       53.05      4.51 o 
  -8  -4   4        6.24        6.80      1.78 o 
  -7  -4   4        0.02        0.24      1.09 o 
  -6  -4   4       80.16       79.85      2.96 o 
  -5  -4   4        1.08        5.51      1.25 o 
  -4  -4   4      129.29      131.43      3.32 o 
  -3  -4   4      102.99       87.64      3.05 o 
  -2  -4   4      124.83      145.18      3.33 o 
  -1  -4   4       68.16       68.83      1.37 o 
   0  -4   4       93.34       89.95      1.61 o 
   1  -4   4        1.56        0.58      0.26 o 
   2  -4   4       30.61       28.96      1.26 o 
   3  -4   4      460.51      426.37      6.44 o 
   4  -4   4       17.94       18.03      1.49 o 
   5  -4   4      312.89      302.93      5.11 o 
   6  -4   4       19.97       19.17      1.74 o 
   7  -4   4        5.93        5.55      1.10 o 
   8  -4   4       41.01       31.61      2.38 o 
   9  -4   4       27.92       28.85      2.94 o 
  -9  -3   4       15.47       15.91      2.51 o 
  -8  -3   4        0.10       -1.05      1.11 o 
  -7  -3   4      162.56      165.35      5.52 o 
  -6  -3   4       74.54       61.64      2.53 o 
  -5  -3   4      414.95      395.04      6.39 o 
  -4  -3   4      183.71      177.43      3.73 o 
  -3  -3   4        0.14       -0.07      0.42 o 
  -2  -3   4      813.75      792.57      6.91 o 
  -1  -3   4      452.45      475.89      4.61 o 
   0  -3   4        3.87       12.73      0.69 o 
   1  -3   4        0.79        5.89      0.53 o 
   2  -3   4      125.06      105.81      2.12 o 
   3  -3   4      401.15      412.67      4.84 o 
   4  -3   4       55.10       60.74      1.66 o 
   5  -3   4      500.66      474.88      5.82 o 
   6  -3   4        1.48        1.28      0.65 o 
   7  -3   4        7.51        5.54      1.20 o 
   8  -3   4       26.93       26.85      2.15 o 
   9  -3   4        0.06       -0.64      1.23 o 
  -9  -2   4        0.28        2.04      2.58 o 
  -8  -2   4      171.31      181.85      7.18 o 
  -7  -2   4        6.14        6.97      1.60 o 
  -6  -2   4        3.91        6.94      1.45 o 
  -5  -2   4      167.00      165.76      3.75 o 
  -4  -2   4       58.76       71.09      2.22 o 
  -3  -2   4      646.22      696.69      7.20 o 
  -2  -2   4      359.36      415.01      4.06 o 
  -1  -2   4        7.22        6.47      0.45 o 
   0  -2   4      576.93      605.31      5.64 o 
   1  -2   4      704.57      766.46      6.46 o 
   2  -2   4      484.32      427.22      5.12 o 
   3  -2   4      126.12      117.27      1.86 o 
   4  -2   4       89.35      100.44      2.14 o 
   5  -2   4      102.73      114.13      2.43 o 
   6  -2   4       46.00       35.28      1.59 o 
   7  -2   4      329.47      353.82      5.79 o 
   8  -2   4       33.05       31.98      2.56 o 
   9  -2   4       34.94       43.32      2.72 o 
  10  -2   4       13.57       19.41      2.56 o 
  -9  -1   4       15.79       15.19      3.20 o 
  -8  -1   4       60.64       54.96      3.57 o 
  -7  -1   4        1.26        2.81      1.20 o 
  -6  -1   4       13.93       12.03      2.05 o 
  -5  -1   4      169.24      153.15      3.67 o 
  -4  -1   4       49.14       58.29      1.92 o 
  -3  -1   4      326.88      325.46      4.61 o 
  -2  -1   4       66.26       69.58      1.51 o 
  -1  -1   4        6.10        6.68      0.55 o 
   0  -1   4      197.91      173.61      3.18 o 
   1  -1   4        6.33        9.77      0.80 o 
   2  -1   4      229.78      265.65      2.68 o 
   3  -1   4        1.61        0.92      0.29 o 
   4  -1   4       13.24       13.93      0.75 o 
   5  -1   4      488.00      509.98      5.76 o 
   6  -1   4       26.86       26.23      2.04 o 
   7  -1   4      146.66      127.70      3.24 o 
   8  -1   4       31.64       28.35      1.86 o 
   9  -1   4       74.91       74.64      2.98 o 
  10  -1   4       30.77       29.35      2.85 o 
  -9   0   4       36.26       38.05      4.26 o 
  -8   0   4       72.35       78.14      9.10 o 
  -7   0   4        3.32        4.70      1.40 o 
  -6   0   4      233.42      210.76      5.76 o 
  -5   0   4       14.13       14.03      1.58 o 
  -4   0   4       50.28       50.24      1.42 o 
  -3   0   4      159.64      141.40      2.10 o 
  -2   0   4      160.88      178.84      2.25 o 
  -1   0   4     2568.25     2525.09     21.49 o 
   0   0   4      418.86      487.50      6.19 o 
   1   0   4     1634.56     1685.26     13.66 o 
   2   0   4      151.90      150.39      1.65 o 
   3   0   4      639.31      767.57      6.15 o 
   4   0   4     1771.37     1724.07     14.76 o 
   5   0   4        8.59       12.80      0.98 o 
   6   0   4      440.87      443.57      6.03 o 
   7   0   4       54.79       57.09      2.22 o 
   8   0   4       13.17       12.46      1.93 o 
   9   0   4      138.64      145.02      3.94 o 
  10   0   4        9.41       12.46      1.90 o 
  -9   1   4        6.08        6.92      2.48 o 
  -8   1   4       36.79       38.26      3.12 o 
  -7   1   4       14.95       14.47      2.02 o 
  -6   1   4        7.86        7.75      1.48 o 
  -5   1   4      452.04      454.23      8.45 o 
  -4   1   4       41.40       33.74      1.75 o 
  -3   1   4       46.07       49.29      2.45 o 
  -2   1   4      186.41      218.80      2.52 o 
  -1   1   4        6.66        3.19      0.28 o 
   0   1   4      667.96      770.74      5.90 o 
   1   1   4       91.39      143.85      1.69 o 
   2   1   4      450.43      494.58      4.27 o 
   3   1   4      397.91      389.80      4.20 o 
   4   1   4      243.08      269.29      3.34 o 
   5   1   4      247.56      251.77      3.20 o 
   6   1   4       85.88       97.08      3.04 o 
   7   1   4      133.09      129.24      3.16 o 
   8   1   4      188.94      188.32      4.25 o 
   9   1   4        1.06        1.90      0.96 o 
  10   1   4        3.71        3.59      1.34 o 
  -9   2   4       38.66       37.40      4.39 o 
  -8   2   4        0.02       -1.00      1.46 o 
  -7   2   4       61.43       59.62      3.49 o 
  -6   2   4        3.58        2.99      1.31 o 
  -5   2   4      165.18      150.46      6.44 o 
  -4   2   4      162.85      145.83      3.45 o 
  -3   2   4        1.44        2.71      0.49 o 
  -2   2   4      105.95      100.88      2.34 o 
  -1   2   4       80.90       67.99      1.63 o 
   0   2   4     1473.28     1642.63     14.32 o 
   1   2   4     4625.58     4891.79     33.38 o 
   2   2   4      279.35      338.69      3.23 o 
   3   2   4     1577.83     1610.37     12.12 o 
   4   2   4       20.35       14.10      0.80 o 
   5   2   4      117.74      153.25      2.58 o 
   6   2   4      222.50      210.84      3.75 o 
   7   2   4      330.67      336.31      5.31 o 
   8   2   4      159.55      157.44      3.71 o 
   9   2   4        1.07        1.28      0.87 o 
  10   2   4        0.12       -0.21      1.59 o 
  -8   3   4        3.76        3.22      2.43 o 
  -7   3   4      129.98      135.81      5.08 o 
  -6   3   4      107.50      104.40      3.53 o 
  -5   3   4      322.39      308.67      5.85 o 
  -4   3   4      121.99      122.29      5.22 o 
  -3   3   4      137.26      141.77      3.25 o 
  -2   3   4      133.46      105.30      2.01 o 
  -1   3   4      121.12      136.35      1.94 o 
   0   3   4       17.29       10.05      0.50 o 
   1   3   4       53.00       76.74      2.03 o 
   2   3   4      454.24      467.56      6.16 o 
   3   3   4      157.70      154.96      2.08 o 
   4   3   4       48.00       47.95      1.16 o 
   5   3   4      411.12      429.68      4.83 o 
   6   3   4       12.39       11.59      1.02 o 
   7   3   4      390.97      411.01      5.93 o 
   8   3   4      360.92      360.55      6.84 o 
   9   3   4        1.76        0.08      0.88 o 
  10   3   4       80.47       79.08      4.03 o 
  11   3   4        1.59        3.95      3.04 o 
  -8   4   4       22.08       28.73      3.80 o 
  -7   4   4       18.66       13.55      3.80 o 
  -6   4   4       18.34       16.93      1.80 o 
  -5   4   4        7.39        8.89      1.32 o 
  -4   4   4      375.04      370.80      6.36 o 
  -3   4   4       40.72       34.57      1.79 o 
  -2   4   4        0.67        1.87      0.56 o 
  -1   4   4        4.06        6.73      0.54 o 
   0   4   4       53.07       46.21      1.12 o 
   1   4   4      685.50      660.96      5.67 o 
   2   4   4      499.73      609.62      6.09 o 
   3   4   4      135.91      152.08      2.54 o 
   4   4   4      584.62      600.44      5.76 o 
   5   4   4       41.83       36.30      1.26 o 
   6   4   4        2.11        3.34      0.66 o 
   7   4   4      287.28      273.91      4.62 o 
   8   4   4       40.46       41.73      1.99 o 
   9   4   4      223.16      224.40      6.26 o 
  10   4   4       31.30       36.21      3.91 o 
  11   4   4       14.43       12.45      4.10 o 
  -7   5   4      166.17      177.30     11.39 o 
  -6   5   4       19.93       20.86      2.39 o 
  -5   5   4      549.30      537.95      8.72 o 
  -4   5   4      226.72      216.72      4.86 o 
  -3   5   4      594.03      554.76      8.45 o 
  -2   5   4      153.44      146.68      3.88 o 
  -1   5   4       87.93       99.18      2.04 o 
   0   5   4      385.18      412.07      4.76 o 
   1   5   4       40.44       47.88      2.28 o 
   2   5   4      139.00      124.70      2.63 o 
   3   5   4        2.63        2.20      0.48 o 
   4   5   4      619.29      622.73      6.52 o 
   5   5   4      751.85      724.70      8.64 o 
   6   5   4        9.27        7.14      0.89 o 
   7   5   4      107.99      104.16      3.21 o 
   8   5   4       28.65       29.19      2.68 o 
   9   5   4       53.17       52.43      4.24 o 
  10   5   4       15.97       25.36      3.54 o 
  -7   6   4        1.52        2.73      1.93 o 
  -6   6   4       51.47       59.46      7.24 o 
  -5   6   4        0.36        1.41      1.18 o 
  -4   6   4        0.04        0.85      0.83 o 
  -3   6   4      182.70      187.86      4.42 o 
  -2   6   4      672.77      670.06     14.38 o 
  -1   6   4      632.74      592.01      7.39 o 
   0   6   4      241.64      256.05      3.76 o 
   1   6   4       60.08       49.54      1.61 o 
   2   6   4      984.75     1001.30      8.63 o 
   3   6   4        7.43        4.13      0.58 o 
   4   6   4      374.25      347.49      6.57 o 
   5   6   4       33.44       40.19      2.27 o 
   6   6   4      205.51      187.29      5.05 o 
   7   6   4      323.95      329.50      7.39 o 
   8   6   4       30.64       26.89      3.11 o 
   9   6   4      177.26      165.35     10.17 o 
  10   6   4        9.46        4.89      2.25 o 
  -6   7   4       36.07       32.03      3.87 o 
  -5   7   4      170.70      169.70      7.18 o 
  -4   7   4       34.02       35.44      3.20 o 
  -3   7   4      334.71      325.57      8.25 o 
  -2   7   4      497.52      481.89      7.55 o 
  -1   7   4      315.02      298.51      5.00 o 
   0   7   4      369.37      359.83      5.53 o 
   1   7   4      216.37      233.97      4.12 o 
   2   7   4       20.88       21.32      1.47 o 
   3   7   4      166.29      173.80      3.35 o 
   4   7   4      172.07      165.37      3.77 o 
   5   7   4        0.23        0.00      0.78 o 
   6   7   4       11.38       11.85      1.66 o 
   7   7   4      154.80      139.87      5.85 o 
   8   7   4      111.30      100.58      5.36 o 
   9   7   4        1.03        3.88      2.08 o 
  10   7   4        0.51       -1.21      1.93 o 
  -6   8   4       55.09       56.63      4.97 o 
  -5   8   4       22.59       25.55      4.86 o 
  -4   8   4       80.51       74.17      5.01 o 
  -3   8   4       70.42       68.34      4.43 o 
  -2   8   4       66.95       65.68      2.73 o 
  -1   8   4      649.32      649.49     16.30 o 
   0   8   4      266.34      265.50      8.17 o 
   1   8   4      711.24      692.85     10.57 o 
   2   8   4      455.15      476.22      7.03 o 
   3   8   4       82.02       83.31      2.44 o 
   4   8   4      229.06      221.78      4.65 o 
   5   8   4       40.69       42.69      2.26 o 
   6   8   4      337.74      340.49      7.30 o 
   7   8   4       82.65       76.80      5.40 o 
   8   8   4       23.28       20.83      3.80 o 
   9   8   4       96.68       98.74      9.72 o 
  10   8   4       75.85       66.05      7.44 o 
  -5   9   4       16.68       12.89      4.10 o 
  -4   9   4        3.10        4.26      1.98 o 
  -3   9   4        3.15        4.10      2.66 o 
  -2   9   4      128.64      129.54      5.86 o 
  -1   9   4       68.65       58.00      6.23 o 
   0   9   4      146.28      142.38     12.07 o 
   1   9   4       43.11       51.79      3.25 o 
   2   9   4       61.95       67.56      2.54 o 
   3   9   4      122.68      125.13      3.13 o 
   4   9   4       35.96       39.85      3.81 o 
   5   9   4      312.56      307.99      6.88 o 
   6   9   4        1.76        2.03      1.31 o 
   7   9   4       21.54       18.83      2.83 o 
   8   9   4        5.80        6.97      2.20 o 
   9   9   4       45.26       42.84      4.24 o 
  -4  10   4       13.39       14.12      4.86 o 
  -3  10   4       37.19       33.25      5.77 o 
  -2  10   4      170.65      138.32     10.02 o 
  -1  10   4      224.63      207.86     11.84 o 
   0  10   4        3.02        4.10      2.43 o 
   1  10   4      114.66      122.84      6.45 o 
   2  10   4      121.05      118.69      5.32 o 
   3  10   4       85.77       80.72      3.48 o 
   4  10   4       99.28      100.89      3.89 o 
   5  10   4       26.55       29.19      3.84 o 
   6  10   4       25.32       26.99      2.42 o 
   7  10   4       41.56       41.15      4.78 o 
   8  10   4       61.77       72.44     11.69 o 
  -2  11   4      111.38      115.24     10.02 o 
  -1  11   4       15.24       13.66      4.40 o 
   1  11   4       13.83       16.83      3.87 o 
   2  11   4       44.09       43.31      3.72 o 
   3  11   4      204.07      217.74      8.96 o 
   4  11   4      118.27      120.44     12.07 o 
   5  11   4       71.11       81.94      7.21 o 
   6  11   4      118.47      128.75      8.96 o 
   7  11   4       96.91       92.03      8.58 o 
  -1  12   4        4.09        7.29      3.64 o 
   0  12   4        2.49        2.43      3.04 o 
   1  12   4        0.37        0.61      2.28 o 
   2  12   4       80.74       85.94      8.20 o 
   3  12   4        9.09       14.13      2.72 o 
   4  12   4       61.70       67.18      8.35 o 
   5  12   4       74.56       75.92      7.14 o 
   6  12   4       25.68       32.49      5.62 o 
  -3 -10   5      183.35      189.54      5.39 o 
  -2 -10   5        0.72       -0.11      0.99 o 
  -1 -10   5        8.42        6.50      1.56 o 
   0 -10   5       34.24       31.72      2.72 o 
   1 -10   5       65.51       70.12      3.34 o 
   2 -10   5        0.49        0.82      1.08 o 
  -5  -9   5        1.42        0.58      1.33 o 
  -4  -9   5        0.28        0.06      1.11 o 
  -3  -9   5      185.61      182.64      5.03 o 
  -2  -9   5       71.67       76.99      3.55 o 
  -1  -9   5       11.12       10.98      1.57 o 
   0  -9   5        0.10       -0.01      0.95 o 
   1  -9   5       41.18       38.10      2.42 o 
   2  -9   5       88.05       80.06      4.37 o 
   3  -9   5        0.97        2.26      1.10 o 
   4  -9   5      120.57      133.21      4.70 o 
  -6  -8   5       23.49       17.40      2.28 o 
  -5  -8   5       13.61       13.98      2.03 o 
  -4  -8   5      122.36      141.32      6.06 o 
  -3  -8   5        4.75        3.72      1.28 o 
  -2  -8   5       98.14       96.83      3.39 o 
  -1  -8   5      525.49      515.92     12.08 o 
   0  -8   5        0.06       -0.66      0.66 o 
   1  -8   5      258.21      228.68      5.45 o 
   2  -8   5        1.25        2.74      1.29 o 
   3  -8   5       95.85       88.38      3.55 o 
   4  -8   5       20.75       18.15      2.02 o 
   5  -8   5        1.98        1.92      0.98 o 
  -7  -7   5        3.14        1.46      1.60 o 
  -6  -7   5       18.81       26.31      6.35 o 
  -5  -7   5      188.36      191.93     12.46 o 
  -4  -7   5      156.53      160.18      4.94 o 
  -3  -7   5        5.80        7.09      1.31 o 
  -2  -7   5        0.90        0.91      0.89 o 
  -1  -7   5       83.18       78.31      2.86 o 
   0  -7   5      153.88      152.16      3.59 o 
   1  -7   5        1.64        0.88      0.72 o 
   2  -7   5       21.06       22.01      2.34 o 
   3  -7   5        0.34        1.56      0.86 o 
   4  -7   5       57.28       56.64      2.89 o 
   5  -7   5       72.98       69.68      2.91 o 
   6  -7   5       10.91       12.91      1.60 o 
  -7  -6   5       49.42       49.58      3.43 o 
  -6  -6   5        2.32        3.73      1.22 o 
  -5  -6   5      239.04      215.46      5.68 o 
  -4  -6   5       19.16       18.40      1.62 o 
  -3  -6   5        0.37        0.34      0.78 o 
  -2  -6   5      167.91      171.01      4.54 o 
  -1  -6   5        8.87        8.35      0.96 o 
   0  -6   5      324.39      296.42      6.07 o 
   1  -6   5      493.88      444.32      6.39 o 
   2  -6   5        8.67        7.86      1.16 o 
   3  -6   5      136.93      123.84      3.68 o 
   4  -6   5       14.03       12.09      1.48 o 
   5  -6   5       91.20       78.45      2.90 o 
   6  -6   5       26.32       28.61      2.01 o 
   7  -6   5       53.17       59.92      3.69 o 
  -8  -5   5      115.42      131.23      5.55 o 
  -7  -5   5        0.67        1.99      1.93 o 
  -6  -5   5        3.67        2.44      1.16 o 
  -5  -5   5       59.24       61.95      2.96 o 
  -4  -5   5        2.38        3.32      0.95 o 
  -3  -5   5      168.63      161.92      3.74 o 
  -2  -5   5      477.08      466.43      6.74 o 
  -1  -5   5       15.17       17.84      1.10 o 
   0  -5   5      151.25      136.25      2.98 o 
   1  -5   5       46.10       45.98      1.79 o 
   2  -5   5      317.25      307.59      5.43 o 
   3  -5   5      120.27      119.50      3.37 o 
   4  -5   5      490.62      471.48      7.71 o 
   5  -5   5      183.44      169.71      3.97 o 
   6  -5   5        0.15        0.33      0.71 o 
   7  -5   5      115.02      120.22      3.78 o 
   8  -5   5        3.81        6.75      1.65 o 
  -8  -4   5        8.04        3.49      1.67 o 
  -7  -4   5       66.15       60.15      3.58 o 
  -6  -4   5       67.66       64.72      3.40 o 
  -5  -4   5       59.59       65.77      3.16 o 
  -4  -4   5        3.76        3.45      1.01 o 
  -3  -4   5      536.95      543.84      7.49 o 
  -2  -4   5       29.10       21.95      2.26 o 
  -1  -4   5       43.52       44.23      1.32 o 
   0  -4   5       90.45       86.35      1.73 o 
   1  -4   5        9.97       10.77      0.67 o 
   2  -4   5       70.56       71.40      2.10 o 
   3  -4   5       61.74       59.35      2.26 o 
   4  -4   5       59.24       55.29      2.35 o 
   5  -4   5        8.44        5.62      0.94 o 
   6  -4   5       34.94       34.11      1.96 o 
   7  -4   5        9.10       11.11      1.45 o 
   8  -4   5        0.02        0.52      1.05 o 
  -8  -3   5       24.64       29.10      2.88 o 
  -7  -3   5        1.74       -0.57      1.03 o 
  -6  -3   5       84.06       84.35      6.56 o 
  -5  -3   5      108.14      123.83      3.44 o 
  -4  -3   5       65.60       66.01      2.34 o 
  -3  -3   5      466.91      452.38      6.44 o 
  -2  -3   5       51.20       47.69      1.49 o 
  -1  -3   5      709.09      739.00      6.61 o 
   0  -3   5      113.00       94.04      1.49 o 
   1  -3   5       28.53       34.64      1.18 o 
   2  -3   5      339.01      333.72      4.01 o 
   3  -3   5       88.73       94.16      2.40 o 
   4  -3   5     1214.44     1170.33     10.42 o 
   5  -3   5      230.87      235.13      4.35 o 
   6  -3   5       86.03       89.27      2.81 o 
   7  -3   5       31.84       28.63      2.13 o 
   8  -3   5        0.29        0.63      0.98 o 
   9  -3   5       41.84       45.55      2.95 o 
  -8  -2   5       63.95       74.70      4.23 o 
  -7  -2   5       11.41       13.88      2.03 o 
  -6  -2   5        0.42        1.22      1.25 o 
  -5  -2   5       18.62       17.91      1.86 o 
  -4  -2   5      800.72      775.60      9.50 o 
  -3  -2   5      171.53      153.63      3.31 o 
  -2  -2   5      114.75      116.66      2.92 o 
  -1  -2   5       60.13       54.05      1.17 o 
   0  -2   5       86.09      103.68      1.63 o 
   1  -2   5      260.00      239.90      2.74 o 
   2  -2   5       73.91       91.49      3.07 o 
   3  -2   5      175.92      162.40      2.29 o 
   4  -2   5      176.73      183.40      2.94 o 
   5  -2   5      202.54      196.60      3.32 o 
   6  -2   5       65.25       63.37      2.03 o 
   7  -2   5       66.83       62.23      2.39 o 
   8  -2   5       85.99       73.99      5.52 o 
   9  -2   5       61.49       56.02      4.45 o 
  -8  -1   5       45.72       47.29      3.48 o 
  -7  -1   5       22.00       24.48      2.49 o 
  -6  -1   5       80.39       81.12      3.65 o 
  -5  -1   5      136.89      113.26      3.94 o 
  -4  -1   5      205.82      209.16      3.91 o 
  -3  -1   5      450.45      423.57      5.10 o 
  -2  -1   5      593.32      598.95      6.12 o 
  -1  -1   5     2208.92     2277.56     16.51 o 
   0  -1   5      361.62      358.44      5.48 o 
   1  -1   5     1647.14     1863.93     20.30 o 
   2  -1   5      161.96      146.25      1.76 o 
   3  -1   5      215.46      242.04      2.82 o 
   4  -1   5      730.57      665.65      6.02 o 
   5  -1   5      264.86      261.58      3.85 o 
   6  -1   5      329.72      329.22      5.12 o 
   7  -1   5       78.76       73.23      2.52 o 
   8  -1   5       12.93       13.21      1.42 o 
   9  -1   5        6.05        5.80      1.37 o 
  10  -1   5       32.42       34.57      3.53 o 
  -8   0   5       10.49       15.51      3.54 o 
  -7   0   5      244.38      252.57      8.93 o 
  -6   0   5        1.78        2.47      1.13 o 
  -5   0   5      154.77      138.82      5.36 o 
  -4   0   5       19.12       14.98      1.47 o 
  -3   0   5        0.69        0.45      0.32 o 
  -2   0   5     4517.75     4630.99     32.26 o 
  -1   0   5       16.07       18.45      0.78 o 
   0   0   5      336.22      349.96      5.17 o 
   1   0   5      665.87      622.29      6.88 o 
   2   0   5        0.18        1.29      0.50 o 
   3   0   5     1365.80     1402.58     10.89 o 
   4   0   5      171.11      192.43      2.63 o 
   5   0   5       52.80       37.48      1.56 o 
   6   0   5       84.10       80.90      2.37 o 
   7   0   5       21.37       21.39      1.92 o 
   8   0   5      328.92      325.35      5.70 o 
   9   0   5       12.16       12.48      1.48 o 
  10   0   5        8.64        6.28      2.13 o 
  -8   1   5       24.91       21.04      2.58 o 
  -7   1   5        8.49        9.93      1.84 o 
  -6   1   5        0.03        0.12      1.17 o 
  -5   1   5        0.96        1.03      0.87 o 
  -4   1   5      285.42      257.38      4.70 o 
  -3   1   5      548.49      543.22      8.07 o 
  -2   1   5       26.99       55.87      3.00 o 
  -1   1   5      141.84      150.60      2.01 o 
   0   1   5     1773.99     1905.66     13.59 o 
   1   1   5      770.13      800.27      6.29 o 
   2   1   5     1514.97     1651.21     10.78 o 
   3   1   5      146.03      146.01      2.10 o 
   4   1   5       51.10       45.29      1.28 o 
   5   1   5      763.89      754.88      8.11 o 
   6   1   5      370.09      330.46      5.01 o 
   7   1   5      865.28      867.79     11.20 o 
   8   1   5       54.24       51.89      2.30 o 
   9   1   5      145.75      142.31      3.87 o 
  10   1   5       22.81       26.56      2.74 o 
  -8   2   5      115.22      107.57      6.35 o 
  -7   2   5      333.50      332.64      8.31 o 
  -6   2   5      157.37      156.47      5.18 o 
  -5   2   5      585.28      576.89     19.52 o 
  -4   2   5       42.13       39.35      1.91 o 
  -3   2   5       97.35       98.69      2.66 o 
  -2   2   5      291.66      277.19      3.87 o 
  -1   2   5      191.99      194.96      3.08 o 
   0   2   5     2177.76     2221.89     19.13 o 
   1   2   5       44.61       46.62      1.78 o 
   2   2   5        8.25        6.04      0.41 o 
   3   2   5      317.48      313.77      3.39 o 
   4   2   5      353.23      362.98      4.07 o 
   5   2   5      413.45      394.07      5.16 o 
   6   2   5      234.46      241.75      4.10 o 
   7   2   5       60.99       59.24      2.28 o 
   8   2   5       54.25       55.07      2.53 o 
   9   2   5       44.90       44.83      2.29 o 
  10   2   5      178.36      183.82      5.15 o 
  -8   3   5       76.56       78.42      5.66 o 
  -7   3   5        2.02        2.76      1.35 o 
  -6   3   5       38.91       38.86      4.40 o 
  -5   3   5       63.03       67.04      5.43 o 
  -4   3   5       45.91       46.96      2.17 o 
  -3   3   5      223.63      215.94      4.27 o 
  -2   3   5       65.30       70.05      2.39 o 
  -1   3   5      281.16      315.34      4.48 o 
   0   3   5      107.93       68.61      1.62 o 
   1   3   5       46.30       36.91      0.98 o 
   2   3   5     4341.04     4614.83     34.98 o 
   3   3   5      225.77      245.90      2.88 o 
   4   3   5      154.50      131.85      3.35 o 
   5   3   5       68.11       68.73      1.95 o 
   6   3   5       32.31       29.23      1.45 o 
   7   3   5      473.03      452.51      6.34 o 
   8   3   5      416.94      399.23      6.26 o 
   9   3   5      124.02      130.94      3.58 o 
  10   3   5        3.83        5.16      2.15 o 
  -7   4   5       91.35       92.07      6.68 o 
  -6   4   5      255.72      261.97      7.08 o 
  -5   4   5      827.48      796.48     11.10 o 
  -4   4   5       78.03       70.73      2.70 o 
  -3   4   5        4.34        6.07      1.07 o 
  -2   4   5       19.97       18.84      1.48 o 
  -1   4   5       57.16       62.94      1.41 o 
   0   4   5      326.18      336.98      4.38 o 
   1   4   5     2684.99     2731.82     21.41 o 
   2   4   5        1.80        3.36      0.57 o 
   3   4   5        6.73        6.07      0.73 o 
   4   4   5      139.68      137.82      2.79 o 
   5   4   5       15.05       13.92      1.02 o 
   6   4   5      288.43      281.91      5.20 o 
   7   4   5      149.27      144.02      3.81 o 
   8   4   5        9.46       14.08      1.74 o 
   9   4   5        1.32       -0.38      0.93 o 
  10   4   5       14.89       14.35      4.33 o 
  -7   5   5       23.85       24.84      3.87 o 
  -6   5   5      126.63      114.75      4.07 o 
  -5   5   5       61.98       62.98      2.93 o 
  -4   5   5      104.66      102.22      3.36 o 
  -3   5   5      467.81      450.93      7.21 o 
  -2   5   5      462.57      474.65      7.94 o 
  -1   5   5      913.37      919.08     12.05 o 
   0   5   5       44.79       47.71      2.13 o 
   1   5   5        0.04        0.36      0.29 o 
   2   5   5      947.07      915.47     12.35 o 
   3   5   5      146.09      160.48      2.82 o 
   4   5   5      552.40      559.29      8.50 o 
   5   5   5       52.94       52.05      2.24 o 
   6   5   5        6.28        7.41      1.10 o 
   7   5   5      213.02      221.25      4.86 o 
   8   5   5      226.91      220.71      5.16 o 
   9   5   5       81.22       82.43      3.86 o 
  10   5   5       75.88       72.51      5.92 o 
  -7   6   5       32.52       38.38      5.24 o 
  -6   6   5       29.31       27.50      2.80 o 
  -5   6   5       11.42       11.16      1.62 o 
  -4   6   5      729.71      726.73     10.62 o 
  -3   6   5       54.03       56.89      2.55 o 
  -2   6   5       16.46       20.12      1.79 o 
  -1   6   5        3.30        2.51      0.89 o 
   0   6   5      248.79      242.45      4.01 o 
   1   6   5      992.02     1040.81     12.49 o 
   2   6   5      304.38      302.97      4.91 o 
   3   6   5      804.74      777.44      9.22 o 
   4   6   5        9.26       15.37      1.48 o 
   5   6   5        2.52        3.55      1.02 o 
   6   6   5      452.11      450.98      8.99 o 
   7   6   5       16.71       16.30      2.66 o 
   8   6   5       56.11       54.86      3.29 o 
   9   6   5        0.19        0.46      1.66 o 
  10   6   5        6.79        9.64      3.19 o 
  -6   7   5       58.87       70.65      5.20 o 
  -5   7   5       51.77       51.22      3.43 o 
  -4   7   5       19.92       19.65      1.91 o 
  -3   7   5       23.58       21.18      1.82 o 
  -2   7   5       44.13       44.54      2.56 o 
  -1   7   5      255.20      243.72      5.55 o 
   0   7   5       72.82       80.00      2.37 o 
   1   7   5      389.94      384.75      6.90 o 
   2   7   5      105.34      105.83      4.19 o 
   3   7   5       48.56       50.04      1.88 o 
   4   7   5      189.11      186.96      4.13 o 
   5   7   5      713.56      685.87     15.42 o 
   6   7   5       58.58       59.16      3.03 o 
   7   7   5        0.01       -0.68      0.95 o 
   8   7   5       16.14       14.87      2.63 o 
   9   7   5       82.46       83.56     10.55 o 
  10   7   5      168.80      168.84     10.93 o 
  -5   8   5       96.54      103.69      5.99 o 
  -4   8   5      143.68      147.10      6.59 o 
  -3   8   5        4.71        8.45      1.71 o 
  -2   8   5      216.12      196.92      4.78 o 
  -1   8   5        1.30        2.00      1.27 o 
   0   8   5       12.88       13.61      2.19 o 
   1   8   5        0.80       -0.62      0.62 o 
   2   8   5      128.82      126.35      3.37 o 
   3   8   5      424.49      421.13      7.70 o 
   4   8   5      169.36      167.02      4.03 o 
   5   8   5      256.93      248.01      5.18 o 
   6   8   5        0.02       -0.69      0.72 o 
   7   8   5        0.50        1.63      1.55 o 
   8   8   5      170.29      162.88     10.40 o 
   9   8   5        0.00       -0.67      1.60 o 
  10   8   5       70.09       66.05      7.44 o 
  -4   9   5       19.24       16.84      3.05 o 
  -2   9   5        1.58        1.06      2.13 o 
  -1   9   5       68.43       73.18      6.98 o 
   0   9   5      164.73      155.77      9.64 o 
   1   9   5        3.28        3.33      1.33 o 
   2   9   5       22.06       21.72      1.69 o 
   3   9   5       70.74       69.79      2.44 o 
   4   9   5      384.41      369.99      6.57 o 
   5   9   5       61.99       64.21      2.80 o 
   6   9   5       35.13       37.15      3.13 o 
   7   9   5      140.43      142.10      4.96 o 
   8   9   5        6.39        5.77      2.09 o 
   9   9   5       31.00       26.02      4.63 o 
  -3  10   5       19.64       21.71      5.31 o 
  -2  10   5       53.23       46.01      6.53 o 
  -1  10   5       76.78       66.05      7.29 o 
   0  10   5        1.39        0.30      1.97 o 
   1  10   5       11.72       12.52      2.19 o 
   2  10   5        9.28       10.61      2.08 o 
   3  10   5        4.21        4.99      1.34 o 
   4  10   5       36.38       45.11      2.79 o 
   5  10   5      303.37      306.91     11.39 o 
   6  10   5       37.33       36.24      3.07 o 
   7  10   5       26.89       28.75      3.42 o 
   8  10   5        0.00       -1.06      1.66 o 
  -2  11   5       37.68       29.61      5.77 o 
   0  11   5       77.18       81.08      8.05 o 
   1  11   5       45.26       38.11      5.62 o 
   2  11   5       31.99       36.00      3.95 o 
   3  11   5        7.10        8.15      2.14 o 
   4  11   5        6.78        7.97      2.25 o 
   5  11   5        1.18        3.34      1.40 o 
   6  11   5       39.87       38.96      3.52 o 
   7  11   5       31.27       34.33      5.69 o 
   1  12   5       51.31       42.06      6.38 o 
   2  12   5        2.72        5.31      3.19 o 
   3  12   5       19.42       18.93      3.11 o 
   4  12   5       25.06       28.09      5.01 o 
   5  12   5       63.14       79.56     17.61 o 
   6  12   5        3.79        1.37      2.73 o 
  -4  -9   6       87.80       81.88      4.15 o 
  -3  -9   6       10.42        9.22      1.59 o 
  -2  -9   6       27.75       33.20      2.38 o 
  -1  -9   6        7.12        8.51      1.48 o 
   0  -9   6        4.20        4.95      1.30 o 
   1  -9   6       61.72       62.89      4.70 o 
   2  -9   6        3.12        4.93      1.36 o 
   3  -9   6       17.08       14.94      1.95 o 
  -5  -8   6      185.70      194.19      6.07 o 
  -4  -8   6       17.97       14.02      2.40 o 
  -3  -8   6       84.48       88.72      4.56 o 
  -2  -8   6       14.20       15.22      2.24 o 
  -1  -8   6        0.41        0.10      0.84 o 
   0  -8   6      217.77      224.01      5.40 o 
   1  -8   6        0.43       -0.38      0.77 o 
   2  -8   6       79.64       79.96      3.33 o 
   3  -8   6       21.02       23.08      2.15 o 
   4  -8   6       32.86       35.62      2.63 o 
   5  -8   6      267.74      275.89      6.08 o 
  -6  -7   6       79.64       79.68      8.05 o 
  -5  -7   6       27.82       26.07      2.43 o 
  -4  -7   6        1.28        1.57      1.07 o 
  -3  -7   6        1.37        0.32      0.89 o 
  -2  -7   6      190.33      190.05      5.32 o 
  -1  -7   6      122.67      124.48      3.72 o 
   0  -7   6       11.19       10.76      1.25 o 
   1  -7   6       65.20       55.30      2.38 o 
   2  -7   6       88.10       77.04      3.07 o 
   3  -7   6        1.14        0.92      0.90 o 
   4  -7   6      104.32      109.39      3.96 o 
   5  -7   6        2.91        3.19      1.62 o 
   6  -7   6        1.87        1.55      1.14 o 
  -7  -6   6        4.04        8.06      2.00 o 
  -6  -6   6       66.45       72.06      3.92 o 
  -5  -6   6      228.05      239.76      8.94 o 
  -4  -6   6       60.46       55.89      2.96 o 
  -3  -6   6      236.79      224.81      5.75 o 
  -2  -6   6        1.55        0.58      0.82 o 
  -1  -6   6      294.46      274.13      5.36 o 
   0  -6   6       51.10       48.57      2.01 o 
   1  -6   6       89.80       79.53      2.56 o 
   2  -6   6      243.70      242.39      6.09 o 
   3  -6   6        3.97        3.71      1.14 o 
   4  -6   6      143.18      148.11      5.54 o 
   5  -6   6        3.91        2.63      1.12 o 
   6  -6   6        0.27        0.87      0.92 o 
   7  -6   6      220.30      220.67      5.97 o 
  -7  -5   6       27.68       29.22      2.88 o 
  -6  -5   6      198.48      212.78      8.00 o 
  -5  -5   6       46.97       44.83      2.41 o 
  -4  -5   6      239.62      234.94      5.03 o 
  -3  -5   6       72.99       75.13      2.65 o 
  -2  -5   6      212.66      214.68      4.37 o 
  -1  -5   6      455.57      442.47      8.40 o 
   0  -5   6      113.13      110.99      2.74 o 
   1  -5   6      799.19      757.45      8.79 o 
   2  -5   6        1.48        1.66      0.68 o 
   3  -5   6      164.75      156.70      3.98 o 
   4  -5   6       30.04       30.96      2.05 o 
   5  -5   6        0.42        1.24      0.76 o 
   6  -5   6      215.13      215.49      5.15 o 
   7  -5   6       16.04       16.88      1.79 o 
   8  -5   6        0.98        0.65      1.10 o 
  -7  -4   6        0.02        0.48      1.21 o 
  -6  -4   6        0.57       -0.50      1.05 o 
  -5  -4   6      104.75      114.42      3.51 o 
  -4  -4   6       49.94       52.52      2.31 o 
  -3  -4   6       82.12       87.43      2.98 o 
  -2  -4   6      256.06      247.56      5.24 o 
  -1  -4   6      114.21       99.77      2.31 o 
   0  -4   6        0.25        0.29      0.41 o 
   1  -4   6       26.64       25.30      1.31 o 
   2  -4   6      214.26      200.42      3.73 o 
   3  -4   6      175.88      166.21      3.87 o 
   4  -4   6      136.48      143.18      3.96 o 
   5  -4   6      186.11      178.19      4.00 o 
   6  -4   6        2.72        2.26      0.79 o 
   7  -4   6        3.17        5.32      1.19 o 
   8  -4   6       50.27       51.84      3.04 o 
  -8  -3   6       47.52       45.07      4.18 o 
  -7  -3   6       14.97       11.15      2.05 o 
  -6  -3   6      417.46      408.34      8.97 o 
  -5  -3   6       17.83       24.00      2.14 o 
  -4  -3   6      393.66      384.04      6.28 o 
  -3  -3   6       10.09       15.95      1.27 o 
  -2  -3   6      871.69      867.40     10.02 o 
  -1  -3   6      570.82      566.18      5.58 o 
   0  -3   6       32.90       36.49      0.97 o 
   1  -3   6      571.58      555.31      5.57 o 
   2  -3   6       13.78       13.41      0.81 o 
   3  -3   6      634.56      580.97      7.82 o 
   4  -3   6      121.23      111.52      3.20 o 
   5  -3   6       23.85       22.73      1.49 o 
   6  -3   6       22.95       22.11      1.91 o 
   7  -3   6        9.98        9.75      1.35 o 
   8  -3   6       99.03      103.71      4.47 o 
   9  -3   6       13.15       12.94      2.62 o 
  -8  -2   6        0.65        0.31      1.44 o 
  -7  -2   6      178.71      173.03      5.97 o 
  -6  -2   6      162.42      160.65      5.32 o 
  -5  -2   6        0.48        1.42      0.92 o 
  -4  -2   6       55.82       61.99      2.25 o 
  -3  -2   6       26.26       33.01      1.61 o 
  -2  -2   6     1294.55     1325.81     10.78 o 
  -1  -2   6      156.80      173.42      2.41 o 
   0  -2   6      611.18      600.18      5.85 o 
   1  -2   6      120.64      138.85      1.96 o 
   2  -2   6        0.03        4.18      1.78 o 
   3  -2   6      841.00      841.98      7.11 o 
   4  -2   6      605.03      615.15      7.12 o 
   5  -2   6      801.86      770.39      7.95 o 
   6  -2   6       15.03       14.07      1.32 o 
   7  -2   6       96.46       91.30      3.35 o 
   8  -2   6        9.63       13.77      1.70 o 
   9  -2   6        1.11        3.66      1.29 o 
  -8  -1   6       61.79       62.31      4.04 o 
  -7  -1   6      225.64      229.48      6.82 o 
  -6  -1   6        4.62        5.23      1.42 o 
  -5  -1   6       27.72       21.60      2.46 o 
  -4  -1   6      813.88      818.78     22.17 o 
  -3  -1   6       61.89       52.75      1.88 o 
  -2  -1   6      396.57      364.47      4.46 o 
  -1  -1   6       31.57       29.52      0.91 o 
   0  -1   6        0.77        0.30      0.44 o 
   1  -1   6      191.18      196.32      4.47 o 
   2  -1   6      860.21      923.79      7.20 o 
   3  -1   6      582.55      576.20      5.22 o 
   4  -1   6      136.62      147.76      2.38 o 
   5  -1   6       22.11       16.24      1.26 o 
   6  -1   6       11.27       13.86      1.21 o 
   7  -1   6       71.83       68.49      2.46 o 
   8  -1   6       82.83       83.83      2.92 o 
   9  -1   6       23.53       26.15      2.25 o 
  10  -1   6       24.73       27.76      3.45 o 
  -8   0   6      381.16      401.14     12.27 o 
  -7   0   6       10.90       12.97      2.15 o 
  -6   0   6        0.97        3.67      1.26 o 
  -5   0   6      347.66      330.29      7.33 o 
  -4   0   6       55.94       60.02      2.74 o 
  -3   0   6      129.55      108.29      6.43 o 
  -2   0   6       34.00       36.13      1.26 o 
  -1   0   6       18.43       20.39      0.86 o 
   0   0   6     1079.28     1094.92     12.84 o 
   1   0   6       14.55       19.40      1.08 o 
   2   0   6     1341.81     1320.62      8.96 o 
   3   0   6      251.75      273.21      3.04 o 
   4   0   6       80.69       84.21      1.72 o 
   5   0   6     1215.40     1262.89     12.13 o 
   6   0   6      162.60      157.01      3.36 o 
   7   0   6      848.54      832.14      9.83 o 
   8   0   6       69.38       61.65      2.52 o 
   9   0   6        1.70        2.12      0.99 o 
  10   0   6       80.01       91.76      3.94 o 
  -8   1   6        1.96       -0.51      1.67 o 
  -7   1   6       53.31       54.50      3.53 o 
  -6   1   6      210.82      206.29      6.20 o 
  -5   1   6       15.84       16.15      1.84 o 
  -4   1   6       51.13       47.33      2.84 o 
  -3   1   6      121.80      114.43      3.71 o 
  -2   1   6      411.06      421.89      3.91 o 
  -1   1   6      189.51      180.58      2.40 o 
   0   1   6       74.20       62.53      1.52 o 
   1   1   6      436.19      451.15      4.61 o 
   2   1   6      465.39      436.41      3.64 o 
   3   1   6       53.53       62.22      1.32 o 
   4   1   6      863.66      882.68      7.85 o 
   5   1   6      306.61      309.89      4.53 o 
   6   1   6      123.39      118.44      2.87 o 
   7   1   6        0.02       -0.04      0.64 o 
   8   1   6       56.08       53.62      2.34 o 
   9   1   6      282.77      287.86      5.63 o 
  10   1   6       55.88       59.94      4.06 o 
  -8   2   6        6.49        5.84      2.29 o 
  -7   2   6        1.46       -0.27      1.22 o 
  -6   2   6      252.50      260.53     10.84 o 
  -5   2   6        0.99       -0.01      0.80 o 
  -4   2   6        7.36        9.03      1.13 o 
  -3   2   6      146.29      151.13      3.49 o 
  -2   2   6       44.35       47.01      2.04 o 
  -1   2   6        7.13        6.16      0.56 o 
   0   2   6       83.54       80.92      1.66 o 
   1   2   6      342.87      361.97      3.84 o 
   2   2   6      155.83      157.57      1.94 o 
   3   2   6       34.67       24.00      0.85 o 
   4   2   6      143.43      138.89      2.29 o 
   5   2   6      323.28      344.54      5.05 o 
   6   2   6       13.23       16.58      1.21 o 
   7   2   6      273.90      269.37      4.74 o 
   8   2   6      109.94       98.55      3.02 o 
   9   2   6      208.11      207.86      6.62 o 
  10   2   6       10.51       13.51      1.85 o 
  -7   3   6       13.89       14.72      2.24 o 
  -6   3   6       13.27       14.02      2.01 o 
  -5   3   6        0.19       -0.07      0.82 o 
  -4   3   6     1304.40     1306.30     15.06 o 
  -3   3   6      105.39      101.45      2.96 o 
  -2   3   6       37.69       41.13      3.40 o 
  -1   3   6      585.49      576.43      8.22 o 
   0   3   6        9.08       13.53      0.79 o 
   1   3   6      154.65      139.65      2.31 o 
   2   3   6      439.29      438.99      3.88 o 
   3   3   6       34.75       26.91      1.15 o 
   4   3   6      625.29      602.74      5.88 o 
   5   3   6       69.05       69.00      1.93 o 
   6   3   6      253.32      247.52      4.82 o 
   7   3   6       38.73       36.01      2.07 o 
   8   3   6      167.62      165.14      4.43 o 
   9   3   6       72.07       69.28      3.14 o 
  10   3   6        3.20        4.30      1.38 o 
  -7   4   6        3.02        1.96      1.45 o 
  -6   4   6        0.67        0.54      1.15 o 
  -5   4   6      177.13      169.27      4.59 o 
  -4   4   6       30.85       28.61      1.95 o 
  -3   4   6      100.35       96.63      3.02 o 
  -2   4   6      188.17      187.32      4.46 o 
  -1   4   6        0.03       -0.38      0.70 o 
   0   4   6        5.23        6.24      0.61 o 
   1   4   6       77.28       95.66      1.94 o 
   2   4   6      399.19      385.15      5.18 o 
   3   4   6        4.25        6.12      0.59 o 
   4   4   6        0.36        0.41      0.49 o 
   5   4   6       75.15       77.22      2.48 o 
   6   4   6      170.85      174.34      4.06 o 
   7   4   6        1.27        1.89      0.80 o 
   8   4   6      125.06      116.51      3.73 o 
   9   4   6       34.24       30.08      2.21 o 
  10   4   6       33.07       33.82      2.92 o 
  -7   5   6      102.01      110.01      6.48 o 
  -6   5   6       48.78       53.21      4.28 o 
  -5   5   6        0.90        0.46      0.96 o 
  -4   5   6      147.96      141.26      4.07 o 
  -3   5   6      107.57      100.09      3.19 o 
  -2   5   6      810.82      777.79     11.28 o 
  -1   5   6       84.88       72.26      2.62 o 
   0   5   6       46.46       48.33      1.58 o 
   1   5   6      592.95      591.84      8.44 o 
   2   5   6      462.38      516.70     10.56 o 
   3   5   6      190.28      181.24      4.11 o 
   4   5   6        0.24        1.31      0.69 o 
   5   5   6       58.43       62.74      2.31 o 
   6   5   6      244.63      232.12      5.90 o 
   7   5   6       22.84       24.68      2.45 o 
   8   5   6      141.47      149.90      4.50 o 
   9   5   6       13.58       14.34      1.78 o 
  10   5   6       29.20       31.13      5.16 o 
  -6   6   6        0.86        0.66      1.64 o 
  -5   6   6      153.36      145.80      4.54 o 
  -4   6   6       14.60       15.61      1.97 o 
  -3   6   6       62.26       64.27      2.77 o 
  -2   6   6       10.67       12.19      1.53 o 
  -1   6   6       37.79       33.01      2.23 o 
   0   6   6     1152.39     1130.28     18.30 o 
   1   6   6       57.21       50.10      2.21 o 
   2   6   6       72.19       60.63      2.63 o 
   3   6   6       71.66       79.91      2.86 o 
   4   6   6        2.93        2.84      0.85 o 
   5   6   6      221.21      219.84      5.25 o 
   6   6   6       46.45       44.73      2.66 o 
   7   6   6       10.48       11.49      1.69 o 
   8   6   6      403.32      393.84     12.18 o 
   9   6   6       57.45       56.57      3.00 o 
  10   6   6       39.04       35.84      5.01 o 
  -6   7   6        2.61        1.02      1.88 o 
  -5   7   6       74.71       79.00      4.17 o 
  -4   7   6        1.55        1.74      1.08 o 
  -3   7   6        2.52        1.14      0.94 o 
  -2   7   6       28.31       25.88      2.12 o 
  -1   7   6      318.34      312.67      8.39 o 
   0   7   6      300.97      284.89      7.80 o 
   1   7   6       28.92       27.68      1.90 o 
   2   7   6       80.06       80.29      2.61 o 
   3   7   6      263.01      261.91      4.97 o 
   4   7   6      331.13      342.88      6.75 o 
   5   7   6      378.45      353.92      7.16 o 
   6   7   6        1.92        2.62      1.05 o 
   7   7   6        5.83        4.80      1.38 o 
   8   7   6       66.68       60.74      4.47 o 
   9   7   6        0.10        0.35      1.66 o 
  10   7   6        2.42        4.55      3.34 o 
  -5   8   6       65.10       65.01      9.26 o 
  -4   8   6        7.43        2.16      1.86 o 
  -3   8   6      235.94      235.50      6.69 o 
  -2   8   6       11.16       13.87      1.93 o 
  -1   8   6      130.90      122.63      5.45 o 
   0   8   6        6.63        9.49      1.93 o 
   1   8   6       10.20       10.67      1.84 o 
   2   8   6     1224.20     1217.30     14.81 o 
   3   8   6        0.12        0.12      0.62 o 
   4   8   6      352.19      346.72      7.73 o 
   5   8   6       36.56       38.06      2.18 o 
   6   8   6       31.26       32.91      2.45 o 
   7   8   6      210.67      212.55      6.13 o 
   8   8   6       23.61       25.82      3.27 o 
   9   8   6       14.30       20.47      3.22 o 
  -4   9   6       10.49        4.10      3.04 o 
  -3   9   6        3.10        6.07      3.34 o 
  -2   9   6       15.64       23.38      5.01 o 
  -1   9   6       45.17       41.97      7.29 o 
   0   9   6       18.02       19.40      2.66 o 
   1   9   6       86.28       79.32      4.49 o 
   2   9   6        0.20        0.10      0.88 o 
   3   9   6        0.01        0.37      0.69 o 
   4   9   6      170.00      182.65      5.19 o 
   5   9   6       80.30       76.28      3.70 o 
   6   9   6      268.71      266.07      5.88 o 
   7   9   6        5.29        2.77      1.40 o 
   8   9   6        3.17        2.20      1.88 o 
   9   9   6       28.05       24.16      3.49 o 
  -3  10   6      114.57      131.18     10.32 o 
  -2  10   6        1.19        1.67      2.73 o 
   0  10   6        0.44       -1.06      2.13 o 
   1  10   6       16.01       16.09      4.10 o 
   2  10   6       25.74       27.93      2.39 o 
   3  10   6        2.67        3.50      1.11 o 
   4  10   6      239.17      229.76      6.13 o 
   5  10   6       21.90       22.17      2.29 o 
   6  10   6       17.70       19.23      4.20 o 
   7  10   6        9.78       10.28      1.96 o 
   8  10   6       59.93       58.68      4.66 o 
  -2  11   6        3.84        2.88      3.64 o 
  -1  11   6       69.82       69.39      8.05 o 
   0  11   6        9.69       12.30      4.25 o 
   1  11   6      162.54      166.56     10.93 o 
   2  11   6        5.18        6.53      3.04 o 
   3  11   6       39.95       39.10      3.57 o 
   4  11   6       19.18       17.87      2.19 o 
   5  11   6        3.97        3.00      1.50 o 
   6  11   6      347.52      374.84      8.75 o 
   7  11   6        2.26        4.97      2.12 o 
   0  12   6        0.12        2.73      2.88 o 
   1  12   6       12.20       13.06      4.55 o 
   2  12   6       14.19       17.01      4.71 o 
   3  12   6       21.73       14.27      4.25 o 
   4  12   6       10.93       11.50      4.02 o 
   5  12   6      100.87      100.29      5.96 o 
  -2  -9   7       36.60       35.05      3.54 o 
  -1  -9   7        0.24        0.29      1.03 o 
   0  -9   7       63.97       62.40      3.25 o 
   1  -9   7      145.94      169.90      5.73 o 
  -4  -8   7        0.48       -0.26      1.20 o 
  -3  -8   7      276.19      288.86      7.17 o 
  -2  -8   7        0.99        0.51      1.00 o 
  -1  -8   7      291.63      294.84      7.36 o 
   0  -8   7        3.08        3.33      1.16 o 
   1  -8   7       63.51       62.57      3.39 o 
   2  -8   7      131.63      144.44      6.95 o 
   3  -8   7       15.23       21.86      2.13 o 
   4  -8   7       31.50       32.07      3.15 o 
  -5  -7   7        6.58        5.84      1.57 o 
  -4  -7   7       82.87       81.53      3.83 o 
  -3  -7   7       66.56       69.23      3.65 o 
  -2  -7   7       70.85       75.57      3.21 o 
  -1  -7   7       25.59       26.58      2.01 o 
   0  -7   7       27.57       26.72      2.00 o 
   1  -7   7       56.27       58.72      2.84 o 
   2  -7   7      164.99      163.59      4.51 o 
   3  -7   7      115.07      124.60      6.09 o 
   4  -7   7        0.40       -0.83      0.83 o 
   5  -7   7       11.18       11.41      1.55 o 
  -6  -6   7       44.91       34.81      3.61 o 
  -5  -6   7       57.85       62.65      4.23 o 
  -4  -6   7       47.36       51.64      2.98 o 
  -3  -6   7       51.47       56.04      3.40 o 
  -2  -6   7        0.56       -0.73      0.75 o 
  -1  -6   7      503.78      487.21      8.09 o 
   0  -6   7       51.07       51.71      2.44 o 
   1  -6   7      508.97      492.66      7.14 o 
   2  -6   7        0.02        0.90      0.79 o 
   3  -6   7       46.40       48.22      2.54 o 
   4  -6   7      104.91      107.77      4.83 o 
   5  -6   7      138.88      153.45      4.40 o 
   6  -6   7       39.98       40.83      2.47 o 
  -6  -5   7        4.88        4.02      1.55 o 
  -5  -5   7        3.99        2.72      1.29 o 
  -4  -5   7       78.75       82.13      3.03 o 
  -3  -5   7        8.72        7.73      1.30 o 
  -2  -5   7        8.25        7.31      1.19 o 
  -1  -5   7        0.00        0.64      0.73 o 
   0  -5   7       32.35       32.65      1.63 o 
   1  -5   7      274.49      271.03      4.70 o 
   2  -5   7       42.43       34.80      1.80 o 
   3  -5   7      234.98      230.92      5.05 o 
   4  -5   7       10.41       10.17      1.45 o 
   5  -5   7      144.34      152.07      3.94 o 
   6  -5   7       74.73       78.92      4.01 o 
   7  -5   7        0.91        1.66      1.03 o 
  -7  -4   7        4.37        4.25      1.68 o 
  -6  -4   7       23.62       20.66      3.18 o 
  -5  -4   7       27.31       28.39      2.51 o 
  -4  -4   7       87.62       93.03      3.11 o 
  -3  -4   7        0.13        0.41      0.69 o 
  -2  -4   7        0.01       -0.66      0.66 o 
  -1  -4   7       10.39       10.81      1.09 o 
   0  -4   7       46.92       41.72      1.65 o 
   1  -4   7      520.79      467.41      6.20 o 
   2  -4   7      140.06      146.49      3.23 o 
   3  -4   7        9.12       11.14      1.47 o 
   4  -4   7       14.20       15.30      1.39 o 
   5  -4   7       17.19       14.97      1.42 o 
   6  -4   7       58.64       63.74      2.66 o 
   7  -4   7      186.21      199.80      4.91 o 
   8  -4   7        0.11        0.00      1.10 o 
  -7  -3   7       58.56       62.42      4.62 o 
  -6  -3   7        6.33        5.93      1.59 o 
  -5  -3   7       68.93       68.47      4.04 o 
  -4  -3   7      149.25      143.80      4.50 o 
  -3  -3   7        1.55        1.57      0.68 o 
  -2  -3   7        0.13        0.47      0.54 o 
  -1  -3   7      145.20      151.42      2.83 o 
   0  -3   7       42.15       48.53      1.31 o 
   1  -3   7      314.37      309.49      3.81 o 
   2  -3   7        6.29        8.60      0.72 o 
   3  -3   7      896.14      803.99     10.00 o 
   4  -3   7        0.00        0.21      0.52 o 
   5  -3   7      589.57      589.13      8.79 o 
   6  -3   7       30.68       30.26      2.97 o 
   7  -3   7       23.83       23.39      2.00 o 
   8  -3   7      109.44      119.03      5.04 o 
  -7  -2   7       21.13       19.28      2.49 o 
  -6  -2   7        9.46        8.11      1.77 o 
  -5  -2   7       18.62       19.31      2.06 o 
  -4  -2   7        0.62        0.89      0.84 o 
  -3  -2   7      102.07       92.35      3.97 o 
  -2  -2   7       68.64       67.30      2.18 o 
  -1  -2   7       78.94       73.57      1.56 o 
   0  -2   7      134.50      133.50      2.09 o 
   1  -2   7       78.36       74.89      1.94 o 
   2  -2   7      199.29      195.44      2.73 o 
   3  -2   7       45.27       42.04      1.69 o 
   4  -2   7      348.34      344.21      5.27 o 
   5  -2   7      205.33      186.81      3.83 o 
   6  -2   7       10.55       10.50      1.26 o 
   7  -2   7       63.63       68.24      3.01 o 
   8  -2   7        0.59        0.86      0.96 o 
   9  -2   7       97.56      103.58      4.14 o 
  -7  -1   7        0.08       -0.44      1.52 o 
  -6  -1   7       15.61       10.87      1.86 o 
  -5  -1   7       77.08       77.56      3.61 o 
  -4  -1   7      143.71      133.07      4.25 o 
  -3  -1   7      249.45      248.23      7.76 o 
  -2  -1   7        2.95        3.59      1.08 o 
  -1  -1   7       47.99       52.18      1.26 o 
   0  -1   7       66.11       60.14      3.94 o 
   1  -1   7       15.38       13.98      1.31 o 
   2  -1   7      119.92      112.13      1.64 o 
   3  -1   7       43.17       55.95      1.84 o 
   4  -1   7        3.34        3.81      0.60 o 
   5  -1   7     1094.98     1037.27      9.90 o 
   6  -1   7       54.77       53.75      2.09 o 
   7  -1   7        1.39        2.34      0.82 o 
   8  -1   7        0.20        0.39      0.85 o 
   9  -1   7        0.04        1.23      1.15 o 
  -7   0   7       22.91       28.95      2.86 o 
  -6   0   7      127.91      128.51      8.82 o 
  -5   0   7        1.55        1.47      1.12 o 
  -4   0   7      115.29      108.96      3.85 o 
  -3   0   7       85.57       84.66      3.08 o 
  -2   0   7        1.05        0.24      0.83 o 
  -1   0   7      641.87      637.91      6.94 o 
   0   0   7       86.24       87.07      2.21 o 
   1   0   7      559.70      538.24      6.77 o 
   2   0   7        0.20        3.05      0.59 o 
   3   0   7      153.62      143.98      2.11 o 
   4   0   7      870.42      862.04      8.20 o 
   5   0   7        3.64        2.86      0.69 o 
   6   0   7      122.65      123.00      3.00 o 
   7   0   7      255.24      246.54      4.68 o 
   8   0   7        0.01       -0.33      0.76 o 
   9   0   7      164.33      170.27      6.31 o 
  10   0   7       11.54       14.09      2.00 o 
  -7   1   7       34.23       39.84      3.25 o 
  -6   1   7        2.29        1.64      1.22 o 
  -5   1   7       17.88       15.48      1.93 o 
  -4   1   7       72.42       68.17      3.13 o 
  -3   1   7       88.36       80.05      3.48 o 
  -2   1   7      322.14      315.23      5.08 o 
  -1   1   7      357.13      368.63      4.08 o 
   0   1   7      130.78      125.84      1.84 o 
   1   1   7      386.27      417.95      3.96 o 
   2   1   7       60.82       56.99      1.10 o 
   3   1   7      285.21      260.05      3.16 o 
   4   1   7       50.97       41.33      1.32 o 
   5   1   7       59.70       61.68      1.96 o 
   6   1   7      109.12      104.82      3.06 o 
   7   1   7       20.76       20.89      2.36 o 
   8   1   7      143.54      138.92      3.96 o 
   9   1   7       61.12       57.54      2.95 o 
  10   1   7        4.94        4.48      1.37 o 
  -7   2   7        7.26        7.27      1.83 o 
  -6   2   7      399.95      400.41     11.53 o 
  -5   2   7        0.15       -0.49      0.79 o 
  -4   2   7      116.72      102.52      3.81 o 
  -3   2   7       12.81       10.86      1.20 o 
  -2   2   7       90.59       85.38      2.49 o 
  -1   2   7      767.02      728.58      9.26 o 
   0   2   7       26.39       17.90      1.05 o 
   1   2   7      302.11      280.13      3.36 o 
   2   2   7        3.37        3.64      0.47 o 
   3   2   7      970.57      968.25      8.19 o 
   4   2   7       48.80       61.47      1.92 o 
   5   2   7      435.09      413.82      6.87 o 
   6   2   7      198.62      190.24      3.70 o 
   7   2   7       35.64       33.77      2.30 o 
   8   2   7       66.53       72.81      3.05 o 
   9   2   7       86.92       89.62      3.56 o 
  10   2   7        3.63        4.27      1.42 o 
  -7   3   7       93.32       93.75      4.70 o 
  -6   3   7       70.98       70.34      3.83 o 
  -5   3   7        4.35        3.40      1.45 o 
  -4   3   7        0.95        1.73      1.17 o 
  -3   3   7        8.41        7.79      1.12 o 
  -2   3   7      689.43      648.04      9.51 o 
  -1   3   7        0.42        1.01      0.54 o 
   0   3   7      218.75      223.56      3.34 o 
   1   3   7       12.80       11.50      0.74 o 
   2   3   7      643.55      719.57      5.90 o 
   3   3   7        5.77        4.46      0.52 o 
   4   3   7      291.94      305.40      4.96 o 
   5   3   7      606.17      599.85      8.09 o 
   6   3   7        1.55        2.22      0.79 o 
   7   3   7       26.38       24.46      1.78 o 
   8   3   7       59.65       55.67      2.71 o 
   9   3   7        5.05        3.61      1.63 o 
  10   3   7        6.95        7.74      1.62 o 
  -6   4   7        4.24        3.23      1.46 o 
  -5   4   7        0.37        1.28      1.09 o 
  -4   4   7      733.31      702.52     10.16 o 
  -3   4   7       62.62       60.66      2.78 o 
  -2   4   7       61.97       58.62      2.53 o 
  -1   4   7       33.61       38.76      1.92 o 
   0   4   7      320.99      312.69      5.39 o 
   1   4   7      141.27      139.20      2.86 o 
   2   4   7      558.98      531.79      7.80 o 
   3   4   7       86.95       88.77      2.45 o 
   4   4   7       65.91       61.35      2.16 o 
   5   4   7       73.44       72.88      2.48 o 
   6   4   7       59.49       65.32      2.67 o 
   7   4   7      419.85      394.30      6.91 o 
   8   4   7       92.67       92.38      3.37 o 
   9   4   7       28.58       29.17      2.23 o 
  10   4   7        0.49       -0.94      1.03 o 
  -6   5   7       30.06       31.62      2.92 o 
  -5   5   7      167.56      158.09      5.47 o 
  -4   5   7      104.39      109.66      3.71 o 
  -3   5   7       25.69       29.93      1.99 o 
  -2   5   7      502.56      494.78      8.47 o 
  -1   5   7       51.16       43.90      3.50 o 
   0   5   7     1101.79     1057.09     17.54 o 
   1   5   7       10.34        9.36      1.14 o 
   2   5   7      517.82      516.12      8.85 o 
   3   5   7      541.80      516.65      8.42 o 
   4   5   7        2.37        3.69      0.93 o 
   5   5   7       47.12       39.33      1.97 o 
   6   5   7        0.55        0.20      0.59 o 
   7   5   7      533.30      508.09      9.42 o 
   8   5   7       44.16       37.75      2.70 o 
   9   5   7      226.97      209.20      5.47 o 
  10   5   7        3.40        3.63      1.40 o 
  -6   6   7      109.97      124.58      6.66 o 
  -5   6   7       14.93       15.46      2.50 o 
  -4   6   7        0.05        1.34      1.00 o 
  -3   6   7      104.16      105.38      3.53 o 
  -2   6   7       90.98       95.05      3.50 o 
  -1   6   7      196.49      203.32     16.25 o 
   0   6   7        7.43        7.17      2.81 o 
   1   6   7        6.49        9.84      1.37 o 
   2   6   7     1575.74     1513.19     15.84 o 
   3   6   7       19.46       19.61      1.65 o 
   4   6   7      339.27      342.62      8.43 o 
   5   6   7       12.11       17.14      1.68 o 
   6   6   7      160.52      151.12      4.60 o 
   7   6   7        2.59        1.66      1.42 o 
   8   6   7       35.37       33.49      2.28 o 
   9   6   7      339.62      344.31      9.92 o 
  10   6   7       13.63       13.66      4.25 o 
  -5   7   7       84.96       83.52      4.44 o 
  -4   7   7       69.76       77.94      4.50 o 
  -3   7   7      157.72      155.25      5.38 o 
  -2   7   7       21.18       24.38      2.74 o 
  -1   7   7       89.06       89.57      4.41 o 
   0   7   7      443.07      438.46     10.25 o 
   1   7   7      232.48      234.56      7.03 o 
   2   7   7      571.16      545.80     10.85 o 
   3   7   7       78.19       82.81      2.79 o 
   4   7   7        0.12        0.18      0.65 o 
   5   7   7        0.18       -0.62      0.75 o 
   6   7   7      151.42      147.43      5.40 o 
   7   7   7      121.33      113.30      4.35 o 
   8   7   7      190.72      188.07      5.96 o 
  10   7   7       23.14       23.53      5.31 o 
  -4   8   7      157.44      184.80     17.23 o 
  -3   8   7       58.83       59.27      3.66 o 
  -2   8   7       29.98       32.83      2.71 o 
  -1   8   7       71.27       76.07      4.45 o 
   0   8   7        1.25        0.66      1.23 o 
   1   8   7      129.50      134.35      5.49 o 
   2   8   7       58.38       56.66      2.81 o 
   3   8   7       29.04       24.25      1.81 o 
   4   8   7      343.60      330.43      5.48 o 
   5   8   7        1.11        0.71      1.01 o 
   6   8   7      158.65      158.25      7.63 o 
   7   8   7        1.00       -0.27      0.96 o 
   8   8   7        1.97        2.10      1.42 o 
   9   8   7       18.42       21.36      3.42 o 
  -3   9   7       18.97        9.57      3.64 o 
  -2   9   7       95.72      110.25      4.78 o 
  -1   9   7       19.60       19.87      2.87 o 
   0   9   7       50.10       56.27      9.11 o 
   1   9   7       11.60       10.24      2.09 o 
   2   9   7       41.78       43.30      3.50 o 
   3   9   7      168.47      182.53      4.54 o 
   4   9   7       18.46       19.19      1.58 o 
   5   9   7       76.40       81.88      3.22 o 
   6   9   7       77.13       72.30      3.16 o 
   7   9   7       27.48       25.07      2.23 o 
   8   9   7       44.75       45.99      4.17 o 
   9   9   7       48.46       43.88      6.23 o 
  -2  10   7       13.30       12.60      4.25 o 
  -1  10   7       18.55       18.07      4.71 o 
   0  10   7       13.91       13.44      3.49 o 
   1  10   7       36.62       41.34      3.74 o 
   2  10   7        4.81        7.85      3.64 o 
   3  10   7        5.10        2.98      1.02 o 
   4  10   7       52.41       53.55      2.77 o 
   5  10   7       43.24       44.41      2.62 o 
   6  10   7       73.21       72.30      3.89 o 
   7  10   7        0.11        0.15      1.31 o 
   8  10   7        1.37        1.82      1.56 o 
  -1  11   7        0.45        1.06      2.73 o 
   1  11   7       20.15       15.79      4.71 o 
   2  11   7        0.15       -0.76      2.13 o 
   3  11   7       33.29       37.96      5.62 o 
   4  11   7        0.08       -0.72      1.17 o 
   5  11   7       61.42       65.24      3.74 o 
   6  11   7        0.19       -1.22      1.22 o 
   7  11   7       11.95        9.90      2.07 o 
   1  12   7        1.63        6.38      3.49 o 
   2  12   7       63.58       79.56      8.50 o 
   3  12   7       11.76       20.04      4.86 o 
   4  12   7       19.06       20.74      3.24 o 
   5  12   7        0.15        0.84      1.83 o 
  -2  -8   8        4.24        3.09      1.48 o 
  -1  -8   8        1.54        0.68      0.96 o 
   0  -8   8        3.04        3.10      1.18 o 
   1  -8   8      155.07      165.56      4.97 o 
   2  -8   8        0.04        0.15      1.53 o 
  -4  -7   8       31.89       32.34      3.59 o 
  -3  -7   8       50.85       51.00      4.65 o 
  -2  -7   8       33.57       28.96      2.20 o 
  -1  -7   8       13.53       18.19      1.84 o 
   0  -7   8       78.55       77.88      3.22 o 
   1  -7   8       65.28       67.34      3.27 o 
   2  -7   8       16.18       13.30      2.24 o 
   3  -7   8       46.73       52.56      3.77 o 
   4  -7   8        2.89        4.58      1.35 o 
  -5  -6   8       70.94       75.31      7.59 o 
  -4  -6   8       12.59       13.93      1.89 o 
  -3  -6   8        8.68        8.88      1.59 o 
  -2  -6   8       19.89       20.41      2.41 o 
  -1  -6   8       45.10       43.31      2.33 o 
   0  -6   8        4.74        3.81      1.01 o 
   1  -6   8        0.20        1.46      0.77 o 
   2  -6   8        3.28        3.76      1.06 o 
   3  -6   8      102.74      110.01      3.72 o 
   4  -6   8       13.63       17.98      1.66 o 
   5  -6   8       59.50       54.69      3.22 o 
  -5  -5   8       58.83       56.45      4.01 o 
  -4  -5   8       15.22       14.84      2.30 o 
  -3  -5   8       41.88       43.81      2.57 o 
  -2  -5   8        7.62        6.40      1.26 o 
  -1  -5   8        0.08       -0.47      0.68 o 
   0  -5   8      115.22      114.42      5.81 o 
   1  -5   8       95.56       81.57      2.58 o 
   2  -5   8      283.02      266.69      4.97 o 
   3  -5   8        1.82        0.54      0.73 o 
   4  -5   8      125.36      120.07      3.41 o 
   5  -5   8       82.71       87.76      3.13 o 
   6  -5   8        0.61        0.85      0.90 o 
  -6  -4   8        1.54        3.52      2.18 o 
  -5  -4   8      246.35      257.58      6.97 o 
  -4  -4   8       60.35       57.94      4.67 o 
  -3  -4   8       11.12       13.08      1.43 o 
  -2  -4   8       24.80       25.27      1.65 o 
  -1  -4   8       54.96       56.66      3.25 o 
   0  -4   8       10.45       11.66      1.20 o 
   1  -4   8       12.27        9.80      1.14 o 
   2  -4   8       38.91       32.65      1.65 o 
   3  -4   8       17.70       13.69      1.36 o 
   4  -4   8        0.43        1.13      0.67 o 
   5  -4   8        6.58        7.45      1.17 o 
   6  -4   8       11.83        9.27      1.33 o 
   7  -4   8        0.03        1.04      0.89 o 
  -6  -3   8       49.70       50.55      3.40 o 
  -5  -3   8        5.78        9.82      1.77 o 
  -4  -3   8       43.35       41.43      3.37 o 
  -3  -3   8      484.02      480.58      8.73 o 
  -2  -3   8       18.40       19.55      1.44 o 
  -1  -3   8      377.87      370.04      5.77 o 
   0  -3   8      157.23      155.21      2.97 o 
   1  -3   8        1.57        2.11      0.44 o 
   2  -3   8      152.43      146.07      3.09 o 
   3  -3   8      167.31      137.82      3.11 o 
   4  -3   8       32.34       34.38      1.74 o 
   5  -3   8       62.23       50.80      2.21 o 
   6  -3   8        9.71        9.47      1.27 o 
   7  -3   8       55.67       58.93      2.75 o 
   8  -3   8        3.59        4.17      1.35 o 
  -6  -2   8       55.07       60.49      3.66 o 
  -5  -2   8      112.19      117.78      6.33 o 
  -4  -2   8      122.11      114.55      4.92 o 
  -3  -2   8      300.89      287.73      6.30 o 
  -2  -2   8      619.73      622.94      8.64 o 
  -1  -2   8      253.95      240.83      4.20 o 
   0  -2   8       89.02       78.92      1.55 o 
   1  -2   8      166.77      146.83      4.93 o 
   2  -2   8        8.59        7.76      0.57 o 
   3  -2   8       11.60       14.50      1.07 o 
   4  -2   8        5.20        7.47      0.92 o 
   5  -2   8      189.67      173.18      3.78 o 
   6  -2   8      208.61      194.19      5.35 o 
   7  -2   8        0.41        1.78      0.93 o 
   8  -2   8        7.71        7.97      1.50 o 
  -7  -1   8        2.62        0.76      1.61 o 
  -6  -1   8       85.63       75.10      4.01 o 
  -5  -1   8        0.03       -0.10      1.03 o 
  -4  -1   8       46.66       39.36      2.51 o 
  -3  -1   8       12.79       13.30      1.59 o 
  -2  -1   8       50.96       53.21      3.74 o 
  -1  -1   8     1582.00     1573.05     12.62 o 
   0  -1   8      245.26      243.98      6.80 o 
   1  -1   8       20.16       17.87      1.32 o 
   2  -1   8      108.19       96.91      2.49 o 
   3  -1   8        0.63        0.48      0.41 o 
   4  -1   8       30.66       28.67      1.40 o 
   5  -1   8      121.77      142.91      3.16 o 
   6  -1   8        2.75        2.59      0.87 o 
   7  -1   8       14.74       11.81      1.52 o 
   8  -1   8       12.93       11.96      1.89 o 
   9  -1   8       24.61       26.99      2.38 o 
  -7   0   8       96.12      110.87     12.37 o 
  -6   0   8       35.05       28.73      2.74 o 
  -5   0   8        0.01       -0.35      0.98 o 
  -4   0   8       58.40       65.99      3.53 o 
  -3   0   8      123.78      118.27      3.89 o 
  -2   0   8      903.14      858.61     13.60 o 
  -1   0   8      379.66      376.41      4.16 o 
   0   0   8      778.61      781.71      6.71 o 
   1   0   8      743.56      692.51      8.45 o 
   2   0   8        3.64        0.85      0.53 o 
   3   0   8      474.91      483.57      4.71 o 
   4   0   8       44.13       44.67      2.58 o 
   5   0   8      178.39      167.25      3.36 o 
   6   0   8        0.39        0.49      0.64 o 
   7   0   8      137.75      127.16      3.47 o 
   8   0   8       74.73       84.91      3.45 o 
   9   0   8       30.94       24.81      2.58 o 
  -7   1   8        3.12        5.01      2.88 o 
  -6   1   8       40.02       40.28      4.27 o 
  -5   1   8        2.01        2.40      1.13 o 
  -4   1   8        3.69        2.44      1.05 o 
  -3   1   8        0.03        0.08      0.75 o 
  -2   1   8       12.09       12.49      1.16 o 
  -1   1   8        2.52        3.48      0.90 o 
   0   1   8      294.77      277.77      3.41 o 
   1   1   8      699.11      661.47      6.58 o 
   2   1   8      965.71      984.72      7.66 o 
   3   1   8      341.67      311.68      3.64 o 
   4   1   8        3.68        2.67      0.59 o 
   5   1   8       71.48       68.93      2.07 o 
   6   1   8       52.06       50.34      2.00 o 
   7   1   8      123.57      127.62      3.74 o 
   8   1   8       37.86       36.41      2.51 o 
   9   1   8       40.58       41.99      2.76 o 
  -6   2   8        1.08        1.45      1.28 o 
  -5   2   8        3.50        5.07      1.42 o 
  -4   2   8      185.10      188.61      6.43 o 
  -3   2   8        9.20        7.88      1.35 o 
  -2   2   8       30.39       29.97      1.88 o 
  -1   2   8      263.63      243.11      5.85 o 
   0   2   8      281.12      293.02      3.99 o 
   1   2   8       91.12      107.62      2.01 o 
   2   2   8      270.31      286.14      3.29 o 
   3   2   8      904.66      858.27      7.62 o 
   4   2   8       71.22       70.01      2.22 o 
   5   2   8       50.20       50.35      2.17 o 
   6   2   8       20.90       18.54      1.49 o 
   7   2   8      240.25      231.39      5.10 o 
   8   2   8       28.40       28.40      2.11 o 
   9   2   8        0.09        1.29      0.98 o 
  10   2   8       14.06       17.79      2.11 o 
  -6   3   8        2.57        2.68      1.40 o 
  -5   3   8      139.98      136.05      6.23 o 
  -4   3   8       14.85       16.31      1.91 o 
  -3   3   8      135.93      132.17      4.80 o 
  -2   3   8      130.75      119.15      3.26 o 
  -1   3   8        9.54       11.67      1.20 o 
   0   3   8      206.16      209.18      4.88 o 
   1   3   8        6.87        7.11      0.85 o 
   2   3   8      477.35      449.35      5.73 o 
   3   3   8      202.72      210.83      3.35 o 
   4   3   8      257.47      268.71      4.77 o 
   5   3   8      506.75      486.30      7.18 o 
   6   3   8       10.70       10.04      1.29 o 
   7   3   8       11.07       11.47      1.41 o 
   8   3   8       43.94       43.05      2.46 o 
   9   3   8      117.47      108.81      5.92 o 
  10   3   8       10.44        9.25      2.15 o 
  -6   4   8       35.44       33.54      3.26 o 
  -5   4   8        8.42       10.88      1.89 o 
  -4   4   8        5.38        5.58      1.40 o 
  -3   4   8       43.00       37.29      2.43 o 
  -2   4   8      171.20      152.69      4.22 o 
  -1   4   8      132.65      126.18      3.58 o 
   0   4   8       17.20       18.76      3.04 o 
   1   4   8       95.86       86.20      3.01 o 
   2   4   8       20.09       20.08      1.64 o 
   3   4   8        0.23        0.35      0.57 o 
   4   4   8      159.44      154.58      3.55 o 
   5   4   8      797.42      745.90      9.67 o 
   6   4   8       60.47       60.15      2.54 o 
   7   4   8       45.44       40.92      4.60 o 
   8   4   8       50.23       53.75      2.74 o 
   9   4   8       28.19       26.80      2.22 o 
  10   4   8        0.03       -0.30      1.07 o 
  -5   5   8        0.21        0.56      1.17 o 
  -4   5   8      137.93      139.37      4.22 o 
  -3   5   8      269.85      273.68      5.78 o 
  -2   5   8        0.02        0.63      0.81 o 
  -1   5   8       14.76       19.17      3.04 o 
   0   5   8      178.27      146.55      4.92 o 
   1   5   8       58.56       59.37      3.95 o 
   2   5   8        1.00        2.66      1.06 o 
   3   5   8      556.41      537.23      8.46 o 
   4   5   8      158.52      150.21      4.09 o 
   5   5   8        0.99        0.79      0.68 o 
   6   5   8        5.39        8.43      1.22 o 
   7   5   8      360.54      351.65      6.66 o 
   8   5   8        6.14        7.30      1.43 o 
   9   5   8       48.19       50.65      2.91 o 
  10   5   8        0.76        0.60      1.34 o 
  -5   6   8        0.30        0.72      1.33 o 
  -4   6   8      221.13      226.42      6.71 o 
  -3   6   8        5.39        3.23      1.39 o 
  -2   6   8       20.87       23.13      2.59 o 
  -1   6   8      107.91      114.18      4.84 o 
   0   6   8        0.29        0.65      1.02 o 
   1   6   8      116.84      134.25      8.96 o 
   2   6   8      123.72      129.44      4.40 o 
   3   6   8      203.64      194.56      4.74 o 
   4   6   8       21.92       21.25      1.52 o 
   5   6   8       43.15       40.61      2.42 o 
   6   6   8      299.89      282.20      6.60 o 
   7   6   8      232.91      208.93      5.10 o 
   8   6   8      220.33      218.05      9.20 o 
   9   6   8       67.58       63.63      3.53 o 
  10   6   8        6.11        7.27      1.98 o 
  -4   7   8       42.58       46.61      3.47 o 
  -3   7   8       11.17       12.17      2.14 o 
  -2   7   8       19.14       23.57      3.49 o 
  -1   7   8        1.12        2.03      2.28 o 
   0   7   8        4.54        6.92      1.68 o 
   1   7   8        0.51       -0.57      0.95 o 
   2   7   8        1.34        2.75      1.24 o 
   3   7   8        8.71        9.66      1.42 o 
   4   7   8        0.62       -0.50      0.63 o 
   5   7   8       65.87       58.25      2.99 o 
   6   7   8       38.66       39.13      2.65 o 
   7   7   8        0.42       -0.14      1.04 o 
   8   7   8        6.94        5.69      1.62 o 
   9   7   8      294.26      281.94     12.75 o 
  -4   8   8       36.99       35.39      3.26 o 
  -3   8   8        7.36        8.83      1.99 o 
  -2   8   8       50.67       57.07      3.53 o 
  -1   8   8        0.00        0.73      1.35 o 
   0   8   8      171.78      178.74      6.70 o 
   1   8   8       27.20       25.37      2.77 o 
   2   8   8        5.45        5.51      1.63 o 
   3   8   8       37.83       48.02      2.41 o 
   4   8   8        3.04        3.43      0.88 o 
   5   8   8      299.45      298.80      6.92 o 
   6   8   8        6.89        4.42      1.54 o 
   7   8   8       35.44       29.03      2.57 o 
   8   8   8      131.91      128.99      5.11 o 
   9   8   8        8.77        6.23      3.80 o 
  -3   9   8       19.87       19.67      3.49 o 
  -2   9   8        7.53        9.08      1.99 o 
  -1   9   8       27.70       22.17      3.09 o 
   0   9   8        3.96        3.49      1.68 o 
   1   9   8       11.24       13.25      3.64 o 
   2   9   8       17.04       24.50      2.88 o 
   3   9   8        3.10        1.75      1.40 o 
   4   9   8       11.47       14.16      1.46 o 
   5   9   8       27.84       25.38      2.07 o 
   6   9   8        1.78        2.36      1.15 o 
   7   9   8       28.63       26.13      2.63 o 
   8   9   8        1.77        1.85      1.75 o 
  -2  10   8       52.67       67.41      7.90 o 
  -1  10   8        0.61        0.76      2.73 o 
   0  10   8       16.73       18.44      3.02 o 
   1  10   8        0.61       -1.12      1.59 o 
   2  10   8       76.84       80.10      7.06 o 
   3  10   8       30.12       29.66      2.63 o 
   4  10   8       16.14       13.38      1.53 o 
   5  10   8        1.36        1.79      1.09 o 
   6  10   8        0.11       -0.74      1.05 o 
   7  10   8       47.53       41.39      3.31 o 
   0  11   8        3.65        6.68      3.80 o 
   1  11   8        2.74       -0.46      2.13 o 
   2  11   8       41.73       47.83      6.68 o 
   3  11   8        0.98        1.67      2.43 o 
   4  11   8       81.12       79.87      5.12 o 
   5  11   8        0.02       -0.71      1.31 o 
   6  11   8       13.36       12.49      2.19 o 
  -2  -7   9        2.44       -0.07      1.16 o 
  -1  -7   9       67.59       67.69      3.12 o 
   0  -7   9       27.15       26.52      2.19 o 
   1  -7   9       33.78       37.93      2.51 o 
   2  -7   9       15.06       18.37      2.20 o 
  -3  -6   9       54.98       53.89      3.13 o 
  -2  -6   9        3.12        5.00      1.30 o 
  -1  -6   9      297.64      297.82      6.17 o 
   0  -6   9       57.31       58.71      3.51 o 
   1  -6   9       15.31       13.89      1.58 o 
   2  -6   9      112.71      117.90      5.06 o 
   3  -6   9        3.84        3.31      1.11 o 
   4  -6   9       19.48       15.33      1.61 o 
  -4  -5   9       40.25       45.08      3.56 o 
  -3  -5   9        4.31        5.60      1.60 o 
  -2  -5   9       52.70       53.77      2.81 o 
  -1  -5   9       19.86       23.24      1.73 o 
   0  -5   9        0.01       -0.53      0.70 o 
   1  -5   9      210.36      213.47      4.81 o 
   2  -5   9       15.70       12.87      1.33 o 
   3  -5   9        9.01       11.52      1.45 o 
   4  -5   9       13.45       14.57      1.50 o 
   5  -5   9        1.70        0.81      0.92 o 
  -5  -4   9       29.84       27.80      2.68 o 
  -4  -4   9       67.35       68.66      5.29 o 
  -3  -4   9        0.45        0.83      1.12 o 
  -2  -4   9        0.58        1.09      0.85 o 
  -1  -4   9       26.20       25.73      1.89 o 
   0  -4   9       38.76       37.43      1.88 o 
   1  -4   9      130.32      117.08      2.95 o 
   2  -4   9       54.50       50.56      2.26 o 
   3  -4   9       50.42       47.20      2.11 o 
   4  -4   9        4.06        3.99      0.94 o 
   5  -4   9       34.51       35.30      2.05 o 
   6  -4   9        0.07       -0.42      0.80 o 
  -5  -3   9      173.89      175.70      5.83 o 
  -4  -3   9      364.67      375.51      8.30 o 
  -3  -3   9       72.82       80.76      8.59 o 
  -2  -3   9        5.00        4.18      1.13 o 
  -1  -3   9       35.43       35.44      1.78 o 
   0  -3   9        3.76        4.69      0.87 o 
   1  -3   9      260.44      256.64      4.44 o 
   2  -3   9       54.90       46.37      2.18 o 
   3  -3   9      285.78      269.28      5.73 o 
   4  -3   9       28.83       29.12      1.66 o 
   5  -3   9       27.73       28.95      1.81 o 
   6  -3   9       47.85       51.70      2.48 o 
   7  -3   9        2.15        3.18      1.06 o 
  -5  -2   9       73.79       71.70      3.81 o 
  -4  -2   9        0.12       -0.10      0.99 o 
  -3  -2   9      149.79      156.50      4.70 o 
  -2  -2   9      143.54      148.09      5.67 o 
  -1  -2   9      132.03      129.45      3.13 o 
   0  -2   9      161.60      156.28      2.39 o 
   1  -2   9       41.13       39.97      2.06 o 
   2  -2   9        3.14        3.83      0.48 o 
   3  -2   9       58.38       58.93      1.99 o 
   4  -2   9        0.82        0.30      0.57 o 
   5  -2   9       86.00       85.47      3.67 o 
   6  -2   9        4.06        4.04      0.93 o 
   7  -2   9        9.11        9.56      1.51 o 
   8  -2   9       72.79       87.02      3.77 o 
  -6  -1   9       10.49        7.36      2.04 o 
  -5  -1   9       11.94        7.33      1.84 o 
  -4  -1   9      163.38      165.88      5.23 o 
  -3  -1   9      151.86      142.34      4.64 o 
  -2  -1   9      175.22      167.33      4.48 o 
  -1  -1   9       17.53       19.90      1.30 o 
   0  -1   9       18.41       18.19      1.36 o 
   1  -1   9        0.03        0.35      0.54 o 
   2  -1   9       98.47       88.03      2.51 o 
   3  -1   9      427.84      404.44      5.03 o 
   4  -1   9      132.69      131.17      4.47 o 
   5  -1   9      558.66      538.41      7.32 o 
   6  -1   9       81.18       85.16      3.09 o 
   7  -1   9        2.02        1.44      0.92 o 
   8  -1   9       15.30       16.52      1.89 o 
  -6   0   9       53.62       58.43      4.30 o 
  -5   0   9       59.37       69.33      3.69 o 
  -4   0   9       16.38       15.79      2.65 o 
  -3   0   9       99.41       95.54      3.64 o 
  -2   0   9       15.36       16.51      1.57 o 
  -1   0   9       91.23       92.60      4.55 o 
   0   0   9      254.54      261.19      3.14 o 
   1   0   9      204.24      202.16      4.07 o 
   2   0   9       94.97       97.37      2.51 o 
   3   0   9       69.61       78.65      2.42 o 
   4   0   9       11.20       14.79      1.04 o 
   5   0   9      294.68      301.38      6.53 o 
   6   0   9       39.13       44.87      2.00 o 
   7   0   9      124.61      118.83      6.17 o 
   8   0   9       10.75        9.97      1.81 o 
   9   0   9       23.60       27.75      2.72 o 
  -6   1   9        0.01       -1.06      1.29 o 
  -5   1   9       10.41       10.95      1.90 o 
  -4   1   9       88.13       85.92      5.80 o 
  -3   1   9       53.99       48.77      2.70 o 
  -2   1   9        9.67        8.65      1.33 o 
  -1   1   9       45.33       44.19      2.33 o 
   0   1   9       47.44       54.25      1.57 o 
   1   1   9       38.52       33.97      1.29 o 
   2   1   9        0.00        0.20      0.29 o 
   3   1   9      110.52      110.24      1.99 o 
   4   1   9      225.44      221.05      4.80 o 
   5   1   9      370.68      364.39      6.93 o 
   6   1   9      115.36      109.61      3.30 o 
   7   1   9       39.74       38.05      2.50 o 
   8   1   9       24.68       26.07      2.83 o 
   9   1   9       22.27       21.37      2.52 o 
  -6   2   9       14.56       14.58      3.49 o 
  -5   2   9        0.01        0.19      1.13 o 
  -4   2   9       92.00       93.63      4.00 o 
  -3   2   9      106.85      104.43      3.90 o 
  -2   2   9        0.94       -0.13      0.72 o 
  -1   2   9       48.86       56.57      2.66 o 
   0   2   9      105.15      100.29      3.25 o 
   1   2   9        7.29        9.45      0.74 o 
   2   2   9       10.29       11.18      0.76 o 
   3   2   9       45.73       41.97      1.90 o 
   4   2   9       50.61       52.51      2.07 o 
   5   2   9       28.61       32.11      1.80 o 
   6   2   9        1.35        0.05      0.66 o 
   7   2   9       57.86       57.70      2.67 o 
   8   2   9       13.67       10.17      1.53 o 
   9   2   9      161.66      158.18      4.76 o 
  -5   3   9        7.97        7.92      2.72 o 
  -4   3   9        1.27        2.70      1.26 o 
  -3   3   9        6.10        8.03      2.39 o 
  -2   3   9       64.70       67.57      2.60 o 
  -1   3   9      145.22      131.12      3.67 o 
   0   3   9        1.71        4.26      0.97 o 
   1   3   9        0.29        0.15      0.76 o 
   2   3   9       46.80       35.44      1.93 o 
   3   3   9       20.96       21.01      1.43 o 
   4   3   9       93.56       87.20      2.65 o 
   5   3   9      162.55      153.87      3.78 o 
   6   3   9      268.37      277.49      5.51 o 
   7   3   9        5.24        4.33      1.12 o 
   8   3   9       88.62       94.91      4.59 o 
   9   3   9        0.99        1.20      1.06 o 
  -5   4   9        8.30        7.60      1.76 o 
  -4   4   9       39.67       41.42      2.91 o 
  -3   4   9       14.85       17.46      2.54 o 
  -2   4   9        0.17       -0.62      0.62 o 
  -1   4   9      353.73      324.48      7.91 o 
   0   4   9       20.28       17.80      1.91 o 
   1   4   9        8.87        4.86      1.37 o 
   2   4   9       15.62       19.36      1.64 o 
   3   4   9       31.48       29.00      1.93 o 
   4   4   9        1.14        2.33      0.89 o 
   5   4   9        0.04       -0.40      0.62 o 
   6   4   9       35.56       37.12      2.56 o 
   7   4   9       72.59       68.12      2.94 o 
   8   4   9        6.28        6.35      1.58 o 
   9   4   9        2.85        1.20      1.16 o 
  -5   5   9        0.01        0.82      1.59 o 
  -4   5   9       10.02       10.39      3.04 o 
  -3   5   9       95.32       99.22      5.13 o 
  -2   5   9       82.33       79.16      3.92 o 
  -1   5   9        7.75        9.95      1.82 o 
   0   5   9       43.35       39.66      2.85 o 
   1   5   9      262.41      228.21      8.20 o 
   2   5   9       19.36       17.38      1.77 o 
   3   5   9      217.25      224.56      5.12 o 
   4   5   9      108.26      103.95      3.48 o 
   5   5   9        5.07        3.97      0.96 o 
   6   5   9      134.48      131.27      3.79 o 
   7   5   9       13.06       13.76      1.62 o 
   8   5   9       83.35       86.21      3.48 o 
   9   5   9       22.04       18.64      2.07 o 
  -4   6   9      229.00      210.84     12.83 o 
  -3   6   9       69.24       64.80      4.00 o 
  -2   6   9        0.05       -0.12      0.99 o 
  -1   6   9        6.14        5.73      1.64 o 
   0   6   9       55.29       59.57      3.54 o 
   1   6   9      119.85      103.23      7.06 o 
   2   6   9      583.91      573.78     15.34 o 
   3   6   9       14.44       11.58      1.49 o 
   4   6   9       54.18       60.80      2.42 o 
   5   6   9        5.31        5.45      1.46 o 
   6   6   9       14.52       12.01      1.69 o 
   7   6   9       17.79       18.69      1.85 o 
   8   6   9        5.55        2.49      1.12 o 
   9   6   9       27.66       28.19      2.40 o 
  -4   7   9        6.38        7.12      2.25 o 
  -3   7   9       11.74       16.54      2.57 o 
  -2   7   9      178.70      183.76     11.68 o 
  -1   7   9       25.66       27.42      2.92 o 
   0   7   9      122.34      117.87      5.25 o 
   1   7   9       32.11       32.49      3.11 o 
   2   7   9       62.69       57.29      6.00 o 
   3   7   9      410.39      393.84     18.68 o 
   4   7   9       32.64       33.26      1.98 o 
   5   7   9       27.67       29.45      2.29 o 
   6   7   9       47.01       48.92      2.94 o 
   7   7   9        3.13        4.22      1.40 o 
   8   7   9       19.65       19.10      2.98 o 
   9   7   9       83.69       83.81      7.44 o 
  -3   8   9       72.01       87.04      7.29 o 
  -2   8   9        9.33        9.74      1.97 o 
  -1   8   9       54.78       47.37      4.10 o 
   0   8   9       18.11       20.19      2.77 o 
   1   8   9        0.20        0.37      1.24 o 
   2   8   9      198.55      202.01     11.54 o 
   3   8   9       16.62       19.74      3.19 o 
   4   8   9      322.42      326.50      7.98 o 
   5   8   9        0.24        0.40      1.19 o 
   6   8   9       56.77       54.19      3.18 o 
   7   8   9       38.08       36.98      2.89 o 
   8   8   9        6.51        7.22      1.92 o 
  -2   9   9        1.59        0.94      1.44 o 
  -1   9   9       11.62       13.11      2.66 o 
   0   9   9      116.62      117.89      5.88 o 
   1   9   9       30.22       26.52      3.17 o 
   2   9   9        0.41        1.42      3.95 o 
   3   9   9       53.18       50.64      4.86 o 
   4   9   9        0.93        2.19      0.93 o 
   5   9   9        4.29        3.45      1.19 o 
   6   9   9      198.42      198.05      9.18 o 
   7   9   9        1.90        3.32      1.46 o 
   8   9   9       62.48       60.36      4.83 o 
  -1  10   9       25.97       27.63      3.58 o 
   0  10   9        0.33        1.64      1.75 o 
   1  10   9        3.59        2.65      1.92 o 
   2  10   9      125.90      149.70      9.19 o 
   3  10   9       41.19       44.55      8.27 o 
   4  10   9       16.10       16.80      1.94 o 
   5  10   9       44.63       36.87      2.59 o 
   6  10   9       84.12       84.57      3.67 o 
   7  10   9        5.18        3.23      1.64 o 
   2  11   9        5.54        4.36      2.58 o 
   3  11   9        2.34        1.16      1.41 o 
   4  11   9       53.79       63.15      4.43 o 
   5  11   9       11.58        7.55      2.33 o 
  -1  -6  10       20.31       22.14      2.48 o 
   0  -6  10        3.77        4.06      1.78 o 
   1  -6  10      105.07      123.02      6.03 o 
   2  -6  10        1.88        1.91      1.26 o 
  -2  -5  10       30.05       32.81      2.85 o 
  -1  -5  10       17.12       18.23      2.61 o 
   0  -5  10       62.84       68.04      2.82 o 
   1  -5  10        4.40        2.75      1.00 o 
   2  -5  10       71.70       73.14      6.62 o 
   3  -5  10      116.10      118.85      3.44 o 
   4  -5  10        7.79        9.00      1.37 o 
  -3  -4  10       45.85       45.04      3.31 o 
  -2  -4  10        0.17        0.67      1.09 o 
  -1  -4  10       15.37       15.91      1.63 o 
   0  -4  10       12.82       12.59      1.31 o 
   1  -4  10       48.61       52.01      2.27 o 
   2  -4  10       46.68       45.95      2.05 o 
   3  -4  10       40.95       40.68      2.40 o 
   4  -4  10        3.28        1.90      0.88 o 
   5  -4  10        2.73        2.27      1.03 o 
  -4  -3  10        0.50       -1.22      2.22 o 
  -3  -3  10      173.10      183.21      5.42 o 
  -2  -3  10       48.98       51.35      3.04 o 
  -1  -3  10        0.15        0.13      0.79 o 
   0  -3  10       65.74       69.30      2.36 o 
   1  -3  10        0.88       -0.14      0.70 o 
   2  -3  10      149.30      146.64      3.37 o 
   3  -3  10       55.64       52.11      2.06 o 
   4  -3  10       42.61       45.18      2.11 o 
   5  -3  10       61.26       65.84      2.64 o 
   6  -3  10       23.59       28.72      2.01 o 
  -4  -2  10        9.93        9.53      1.75 o 
  -3  -2  10        8.31        8.66      1.55 o 
  -2  -2  10        3.29        2.27      1.18 o 
  -1  -2  10      103.56      107.26      3.33 o 
   0  -2  10        7.09        8.24      0.94 o 
   1  -2  10       10.01        7.38      1.08 o 
   2  -2  10      246.37      255.68      6.57 o 
   3  -2  10       66.94       65.38      2.14 o 
   4  -2  10      149.97      145.21      3.42 o 
   5  -2  10        2.18        2.22      0.85 o 
   6  -2  10       81.27       78.97      3.16 o 
   7  -2  10      114.80      122.68      6.00 o 
  -5  -1  10        5.35        2.13      2.28 o 
  -4  -1  10        1.79        2.05      1.26 o 
  -3  -1  10       44.01       48.80      4.42 o 
  -2  -1  10        1.16       -0.32      0.81 o 
  -1  -1  10      592.08      593.39      9.37 o 
   0  -1  10      165.82      172.95      4.23 o 
   1  -1  10       43.70       50.82      2.06 o 
   2  -1  10       38.77       41.01      1.90 o 
   3  -1  10        7.75       10.97      1.15 o 
   4  -1  10       19.71       22.60      1.40 o 
   5  -1  10        0.89        0.73      0.70 o 
   6  -1  10       72.05       69.09      2.87 o 
   7  -1  10       23.46       23.08      3.04 o 
   8  -1  10        1.03        1.67      2.51 o 
  -5   0  10        0.97       -1.19      1.67 o 
  -4   0  10       51.95       60.98      4.84 o 
  -3   0  10       50.13       52.51      2.95 o 
  -2   0  10       52.68       59.65      4.41 o 
  -1   0  10       85.55       86.59      3.01 o 
   0   0  10        4.77        8.09      1.10 o 
   1   0  10      391.99      399.41      5.79 o 
   2   0  10       31.37       28.99      1.61 o 
   3   0  10       31.47       33.79      1.35 o 
   4   0  10      128.48      128.80      2.95 o 
   5   0  10      106.38      109.17      3.19 o 
   6   0  10      411.83      416.34      8.31 o 
   7   0  10        7.18        9.19      1.62 o 
   8   0  10       12.12       11.84      1.94 o 
  -5   1  10        3.54        2.48      1.55 o 
  -4   1  10        1.46        1.27      1.15 o 
  -3   1  10        0.61        1.38      1.08 o 
  -2   1  10       61.62       67.25      2.98 o 
  -1   1  10      227.87      230.16      5.21 o 
   0   1  10       65.06       68.72      2.69 o 
   1   1  10       24.26       26.65      1.02 o 
   2   1  10       10.77        8.80      0.70 o 
   3   1  10      140.90      145.12      6.15 o 
   4   1  10       59.80       64.29      2.58 o 
   5   1  10      374.20      390.44      6.51 o 
   6   1  10       34.53       38.63      2.19 o 
   7   1  10        0.75        1.26      0.97 o 
   8   1  10       51.70       55.84      3.36 o 
  -5   2  10        3.91        4.54      1.77 o 
  -4   2  10       66.15       64.37      5.62 o 
  -3   2  10        4.89        5.56      1.42 o 
  -2   2  10       93.67       94.71      3.59 o 
  -1   2  10       22.56       17.53      1.79 o 
   0   2  10       21.77       21.03      1.65 o 
   1   2  10       30.37       30.67      2.13 o 
   2   2  10       17.59       17.86      1.25 o 
   3   2  10      419.35      423.17      9.06 o 
   4   2  10        6.03        6.63      1.11 o 
   5   2  10        0.89        1.23      0.75 o 
   6   2  10       41.14       44.72      3.57 o 
   7   2  10       83.40       93.28      3.35 o 
   8   2  10       76.22       68.44      3.17 o 
   9   2  10        7.41        6.92      1.50 o 
  -4   3  10        4.47        3.34      1.37 o 
  -3   3  10        5.47        3.74      1.31 o 
  -2   3  10      188.90      186.22      5.46 o 
  -1   3  10        2.67        5.24      2.13 o 
   0   3  10      520.63      540.68     13.21 o 
   1   3  10       40.22       40.24      2.73 o 
   2   3  10      203.96      216.24      5.14 o 
   3   3  10       19.95       21.14      1.27 o 
   4   3  10       27.18       25.98      1.91 o 
   5   3  10      239.16      229.83      4.86 o 
   6   3  10       59.01       61.13      4.80 o 
   7   3  10      152.82      162.99      6.66 o 
   8   3  10        0.24       -0.88      0.88 o 
   9   3  10       10.53       14.80      1.91 o 
  -4   4  10       15.55       15.08      2.77 o 
  -3   4  10       21.58       21.17      2.84 o 
  -2   4  10      132.81      141.18      4.72 o 
  -1   4  10       43.47       47.53      5.47 o 
   0   4  10       51.83       41.39      2.75 o 
   1   4  10        0.02        0.15      1.06 o 
   2   4  10       22.49       22.02      2.43 o 
   3   4  10       34.78       31.70      4.55 o 
   4   4  10       13.27       16.31      1.44 o 
   5   4  10       12.17       13.99      1.44 o 
   6   4  10        7.86        7.02      1.27 o 
   7   4  10       14.12       15.32      1.68 o 
   8   4  10       18.11       20.09      2.39 o 
   9   4  10      124.29      128.44      8.63 o 
  -4   5  10        9.97        9.41      3.04 o 
  -3   5  10      268.79      283.32     11.54 o 
  -2   5  10       20.60       20.18      2.21 o 
  -1   5  10       29.86       27.09      4.10 o 
   0   5  10      473.59      458.69     13.13 o 
   1   5  10       60.49       61.64      4.40 o 
   2   5  10      283.46      291.37      9.57 o 
   3   5  10      117.53      114.08      4.26 o 
   4   5  10        8.06        8.85      1.38 o 
   5   5  10       47.28       53.17      2.61 o 
   6   5  10       14.39       14.10      1.58 o 
   7   5  10      100.16      102.59      3.68 o 
   8   5  10       47.95       46.82      2.79 o 
   9   5  10       36.85       39.52      2.76 o 
  -3   6  10       42.02       39.84      3.86 o 
  -2   6  10        9.00        4.55      1.54 o 
  -1   6  10      227.86      230.52     14.20 o 
   0   6  10       33.77       29.85      4.10 o 
   1   6  10       34.44       42.37      3.17 o 
   2   6  10       62.31       61.80      4.55 o 
   3   6  10        9.92       10.93      2.43 o 
   4   6  10      368.30      376.42      6.41 o 
   5   6  10       68.61       67.41      3.21 o 
   6   6  10       25.37       27.11      2.32 o 
   7   6  10        0.99        1.80      1.19 o 
   8   6  10        0.03       -0.43      0.96 o 
   9   6  10       89.85       89.50      5.60 o 
  -3   7  10       59.74       63.49      4.86 o 
  -2   7  10       10.89       15.37      3.55 o 
  -1   7  10        6.84        8.82      2.08 o 
   0   7  10        0.09       -0.23      1.24 o 
   1   7  10       33.98       31.62      3.10 o 
   2   7  10      183.90      175.57      6.42 o 
   3   7  10      399.11      373.81     12.60 o 
   4   7  10        1.39        3.27      1.00 o 
   5   7  10       31.51       31.31      4.80 o 
   6   7  10        0.01        1.15      1.10 o 
   7   7  10       43.01       49.20      7.16 o 
   8   7  10       80.71       75.94      4.06 o 
  -2   8  10        1.39       -0.01      1.38 o 
  -1   8  10        8.94        8.00      2.73 o 
   0   8  10       23.82       29.07      5.24 o 
   1   8  10      204.68      211.14      7.57 o 
   2   8  10       37.59       34.44      3.28 o 
   3   8  10        3.65        3.90      1.67 o 
   4   8  10       55.75       60.63      6.14 o 
   5   8  10        1.39        1.46      1.30 o 
   6   8  10      103.13      102.29      6.17 o 
   7   8  10      103.20      106.60      4.57 o 
   8   8  10       68.79       65.71      4.88 o 
  -1   9  10       30.44       36.43      3.90 o 
   0   9  10        0.12        1.92      1.60 o 
   1   9  10       14.25       16.26      2.83 o 
   2   9  10        0.15        3.28      1.90 o 
   3   9  10      103.04      111.02      5.72 o 
   4   9  10       24.54       27.58      4.02 o 
   5   9  10       38.14       41.27      2.76 o 
   6   9  10        1.90        1.49      1.36 o 
   7   9  10        7.45        5.47      2.58 o 
   1  10  10        0.17       -0.14      1.57 o 
   2  10  10        7.11        9.65      2.44 o 
   3  10  10       17.68       19.40      3.10 o 
   4  10  10        1.37        1.42      1.31 o 
   5  10  10        3.24        3.70      1.53 o 
   6  10  10        4.62        6.95      1.82 o 
  -1  -4  11        4.19        5.14      1.26 o 
   0  -4  11      112.36      119.50      3.42 o 
   1  -4  11       13.17       13.13      1.26 o 
   2  -4  11       57.71       59.05      2.76 o 
   3  -4  11       14.79       13.94      1.39 o 
   4  -4  11       19.99       23.55      1.79 o 
  -2  -3  11        6.85        3.65      1.43 o 
  -1  -3  11      110.03      124.43      4.32 o 
   0  -3  11        4.54        5.03      0.90 o 
   1  -3  11        2.68        2.08      1.06 o 
   2  -3  11       47.31       52.56      1.87 o 
   3  -3  11       41.31       38.74      1.90 o 
   4  -3  11       68.37       68.98      2.71 o 
   5  -3  11        0.00       -0.30      0.84 o 
  -3  -2  11       78.90       77.16      3.70 o 
  -2  -2  11       75.07       71.60      3.21 o 
  -1  -2  11        5.63        6.97      2.13 o 
   0  -2  11       24.92       15.21      2.41 o 
   1  -2  11      270.15      285.71      8.31 o 
   2  -2  11      107.30      112.01      3.28 o 
   3  -2  11       23.10       22.52      1.39 o 
   4  -2  11        0.05        0.88      0.71 o 
   5  -2  11       21.32       25.75      1.76 o 
   6  -2  11        2.30        1.82      1.56 o 
  -3  -1  11        2.54        1.24      1.18 o 
  -2  -1  11        1.17        1.67      1.05 o 
  -1  -1  11       12.17       14.93      1.51 o 
   0  -1  11      251.76      249.06      8.39 o 
   1  -1  11      174.92      188.53      6.30 o 
   2  -1  11        2.87        3.04      0.92 o 
   3  -1  11       71.08       77.08      2.22 o 
   4  -1  11       78.83       79.38      3.62 o 
   5  -1  11        8.86        9.06      1.35 o 
   6  -1  11      161.61      157.80      6.42 o 
   7  -1  11       19.91       25.81      3.46 o 
  -3   0  11       23.95       25.68      2.72 o 
  -2   0  11      162.38      168.43      6.92 o 
  -1   0  11       57.15       57.78      3.41 o 
   0   0  11      315.72      313.08      6.44 o 
   1   0  11       53.87       54.80      2.86 o 
   2   0  11       51.86       54.94      2.53 o 
   3   0  11      422.12      445.82      8.80 o 
   4   0  11       29.50       30.43      1.90 o 
   5   0  11       55.75       47.73      4.84 o 
   6   0  11       21.98       19.47      1.98 o 
   7   0  11       12.92        9.77      1.76 o 
  -4   1  11       15.85       19.59      4.25 o 
  -3   1  11       84.93       75.16      4.37 o 
  -2   1  11       50.64       48.38      2.76 o 
  -1   1  11      112.56      106.49      4.93 o 
   0   1  11       50.85       46.64      2.34 o 
   1   1  11       25.87       23.08      1.67 o 
   2   1  11      135.87      129.26      3.03 o 
   3   1  11       46.27       50.51      2.13 o 
   4   1  11       36.81       37.25      2.14 o 
   5   1  11       28.84       31.42      3.25 o 
   6   1  11       98.60       98.47      3.35 o 
   7   1  11        7.45        6.40      1.71 o 
   8   1  11       33.63       32.44      5.77 o 
  -3   2  11       13.87       12.11      1.84 o 
  -2   2  11      132.21      140.02      8.88 o 
  -1   2  11      118.09      112.41      4.61 o 
   0   2  11      200.15      203.00      6.68 o 
   1   2  11       28.89       23.84      1.97 o 
   2   2  11       49.67       51.69      2.73 o 
   3   2  11        5.27        4.96      1.13 o 
   4   2  11      141.88      141.65      3.97 o 
   5   2  11      354.78      359.18      6.42 o 
   6   2  11       39.07       40.62      2.30 o 
   7   2  11        6.15        5.98      1.30 o 
   8   2  11        8.26        9.75      1.63 o 
  -3   3  11       78.04       81.43      5.39 o 
  -2   3  11        2.07        3.68      1.56 o 
  -1   3  11       65.42       67.72      4.40 o 
   0   3  11        3.50        4.40      1.52 o 
   1   3  11        4.61        4.86      1.37 o 
   2   3  11       46.90       53.29      3.19 o 
   3   3  11        4.21        3.28      0.75 o 
   4   3  11      102.99      105.07      3.45 o 
   5   3  11        0.00       -0.46      0.71 o 
   6   3  11        0.06        0.28      0.82 o 
   7   3  11       90.16       89.97      3.44 o 
   8   3  11        5.97        7.68      1.47 o 
  -3   4  11        5.02        6.97      2.88 o 
  -2   4  11        8.58        5.84      1.79 o 
  -1   4  11       13.56       10.62      1.93 o 
   0   4  11      178.22      173.42     13.44 o 
   1   4  11      140.87      149.56      6.38 o 
   2   4  11       85.15       90.34      4.71 o 
   3   4  11       34.70       34.92      3.04 o 
   4   4  11       20.92       20.78      1.83 o 
   5   4  11       27.29       28.43      1.93 o 
   6   4  11      134.09      133.04      5.15 o 
   7   4  11       68.30       63.46      3.48 o 
   8   4  11       22.34       24.11      2.17 o 
  -3   5  11        1.09        2.88      2.28 o 
  -2   5  11       27.36       26.44      3.12 o 
  -1   5  11      125.34      131.30      6.60 o 
   0   5  11        5.68        6.05      1.63 o 
   1   5  11       29.35       29.29      2.64 o 
   2   5  11       20.31       22.93      2.73 o 
   3   5  11       35.39       35.83      3.34 o 
   4   5  11      216.61      237.70      6.66 o 
   5   5  11        6.67        6.39      1.36 o 
   6   5  11       63.08       67.21      3.02 o 
   7   5  11       28.69       28.84      2.22 o 
   8   5  11        1.26        2.90      1.21 o 
  -2   6  11       71.47       77.41      4.14 o 
  -1   6  11        7.80        6.16      1.93 o 
   0   6  11        2.85        2.25      1.38 o 
   1   6  11       48.34       49.87      3.58 o 
   2   6  11        8.87       10.17      2.43 o 
   3   6  11      188.04      196.17      8.35 o 
   4   6  11       84.59       93.33      5.54 o 
   5   6  11        0.01       -0.61      0.93 o 
   6   6  11      153.34      164.32      5.28 o 
   7   6  11        1.20        0.83      1.74 o 
   8   6  11       90.89      106.77      4.78 o 
  -1   7  11        6.76        6.39      1.93 o 
   0   7  11        2.21        0.36      1.31 o 
   1   7  11       88.33       82.27      4.70 o 
   2   7  11       46.71       54.40      3.83 o 
   3   7  11      170.29      155.17      7.74 o 
   4   7  11       66.30       69.93      3.81 o 
   5   7  11       51.96       56.51      3.20 o 
   6   7  11      110.89      111.60      4.42 o 
   7   7  11       21.12       18.26      2.28 o 
   0   8  11       15.99       17.42      2.74 o 
   1   8  11        8.15        5.73      1.93 o 
   2   8  11       45.67       58.64     10.86 o 
   3   8  11       93.10       93.83      5.14 o 
   4   8  11        8.05        6.46      1.62 o 
   5   8  11       67.26       69.11      6.76 o 
   6   8  11        0.12        0.47      1.23 o 
   7   8  11        0.45       -1.29      1.43 o 
   1   9  11        2.50        3.62      1.88 o 
   2   9  11        6.17        6.03      2.28 o 
   3   9  11       96.73       92.36      7.97 o 
   4   9  11       40.92       51.92      3.31 o 
   5   9  11        4.47        1.55      1.49 o 
   6   9  11        9.98        8.44      2.96 o 
   1  -3  12       26.27       29.65      2.80 o 
   2  -3  12       14.54       17.77      2.04 o 
  -1  -2  12       48.26       39.76      3.64 o 
   0  -2  12       28.74       30.58      3.27 o 
   1  -2  12        0.45       -0.18      2.43 o 
   2  -2  12       76.32       82.19      3.38 o 
   3  -2  12        7.00        3.51      1.23 o 
   4  -2  12       47.00       51.31      2.46 o 
  -2  -1  12      109.92      130.42      5.92 o 
  -1  -1  12        2.26        3.11      1.12 o 
   0  -1  12       35.00       26.64      3.31 o 
   1  -1  12       53.84       53.65      3.80 o 
   2  -1  12        5.02        4.47      1.42 o 
   3  -1  12       96.31       99.51      4.25 o 
   4  -1  12       71.74       75.51      2.73 o 
   5  -1  12       32.83       42.10      2.55 o 
  -2   0  12        4.62        2.77      1.19 o 
  -1   0  12       56.19       55.63      2.67 o 
   0   0  12        0.29        0.87      0.86 o 
   2   0  12      158.15      152.29      8.65 o 
   3   0  12        2.20        4.57      2.13 o 
   4   0  12       98.40      108.54      3.40 o 
   5   0  12        0.67        1.44      1.07 o 
   6   0  12        1.01        1.58      1.22 o 
  -2   1  12       18.53       22.90      2.55 o 
  -1   1  12        0.03        0.85      1.12 o 
   0   1  12      183.70      188.58      6.07 o 
   1   1  12       30.93       33.40      2.13 o 
   2   1  12        0.34        1.82      1.97 o 
   3   1  12       17.93       16.76      1.38 o 
   4   1  12       30.29       32.41      1.96 o 
   5   1  12        8.76        7.10      1.55 o 
   6   1  12      330.65      344.41      7.65 o 
  -2   2  12       34.40       31.92      3.05 o 
  -1   2  12       47.92       44.49      3.11 o 
   0   2  12        1.12        2.13      1.37 o 
   1   2  12       46.20       48.13      2.88 o 
   2   2  12       21.27       17.46      1.82 o 
   3   2  12        2.46        2.38      0.95 o 
   4   2  12      106.67      113.00      3.66 o 
   5   2  12        4.08        5.49      1.29 o 
   6   2  12       68.89       72.67      3.48 o 
   7   2  12        6.79        7.35      2.42 o 
  -2   3  12        7.47        6.98      2.28 o 
  -1   3  12       33.17       39.93      6.07 o 
   0   3  12       21.37       17.92      2.43 o 
   1   3  12       72.37       65.90      3.80 o 
   2   3  12        1.39        1.52      1.21 o 
   3   3  12      119.48      130.58      5.31 o 
   4   3  12        0.68        2.54      1.03 o 
   5   3  12        5.60        4.70      1.23 o 
   6   3  12      153.83      163.25      4.69 o 
   7   3  12        0.25        0.32      0.93 o 
  -1   4  12       53.70       51.15      6.15 o 
   0   4  12       64.91       64.70      3.65 o 
   1   4  12        0.06        1.82      1.37 o 
   2   4  12        8.81        9.57      1.97 o 
   3   4  12        8.18       10.15      2.35 o 
   4   4  12       75.90       76.22      4.71 o 
   5   4  12      103.99      108.77      4.41 o 
   6   4  12       18.38       22.24      1.96 o 
   7   4  12        0.93        1.84      1.15 o 
  -1   5  12        0.16        0.46      1.67 o 
   0   5  12       28.49       28.66      2.80 o 
   1   5  12       97.04       86.06      4.35 o 
   2   5  12        5.28        3.64      1.67 o 
   3   5  12       63.35       57.39      4.25 o 
   4   5  12        0.53        0.46      1.21 o 
   5   5  12       81.04       93.11      4.41 o 
   6   5  12       12.55       13.44      1.71 o 
   7   5  12       85.83       79.75      3.49 o 
  -1   6  12       28.70       26.57      5.16 o 
   0   6  12      327.16      331.00      9.37 o 
   1   6  12       18.75       18.54      2.96 o 
   2   6  12       91.79       87.24      4.93 o 
   3   6  12        2.82        4.55      1.97 o 
   4   6  12        9.19        6.07      2.13 o 
   5   6  12       66.94       68.17      5.31 o 
   6   6  12       97.65       96.88      4.24 o 
   7   6  12      179.68      210.44     11.54 o 
   0   7  12      120.90      136.04      9.87 o 
   1   7  12        2.10        1.12      1.90 o 
   2   7  12        0.13        1.02      1.40 o 
   3   7  12        4.13        5.57      1.82 o 
   4   7  12       75.99       69.45      5.54 o 
   5   7  12       16.40       14.27      3.04 o 
   6   7  12       19.87       18.98      3.34 o 
   2   8  12      186.13      205.28     10.48 o 
   3   8  12        8.98        6.24      2.15 o 
   4   8  12      108.44      109.13      4.47 o 
   5   8  12        2.23        2.58      2.13 o 
   3   0  13        1.14        2.28      2.43 o 
   4   0  13       77.09       87.84      3.44 o 
   0   1  13      149.38      139.78      5.85 o 
   3   1  13       53.82       55.42      6.07 o 
   4   1  13       46.94       48.57      2.64 o 
   0   2  13        0.48        1.06      1.37 o 
   1   2  13      254.79      288.03      8.05 o 
   2   2  13       23.45       26.57      2.28 o 
   3   2  13        0.56        0.91      0.96 o 
   4   2  13        0.01        0.08      0.96 o 
   5   2  13        5.37        3.16      1.23 o 
   0   3  13      137.37      143.33      6.23 o 
   1   3  13        4.19        6.83      1.82 o 
   2   3  13        1.05        1.82      1.21 o 
   3   3  13      154.11      163.07      6.07 o 
   4   3  13        6.24        9.22      2.96 o 
   5   3  13       68.01       71.95      3.39 o 
   1   4  13        5.72        6.38      1.97 o 
   2   4  13       67.83       71.21      4.40 o 
   3   4  13       60.40       72.13      3.11 o 
   4   4  13       45.72       41.91      3.64 o 
   5   4  13       21.45       18.22      2.88 o 
   1   5  13      162.92      159.09      6.01 o 
   2   5  13       59.88       69.69      4.86 o 
   3   5  13        0.01        0.05      1.02 o 
   4   5  13       31.42       30.67      3.34 o 
   2   6  13        0.01       -2.43      2.43 o 
   3   6  13        6.05        7.14      2.43 o 
                                                 
